# Supplementary material for: Quantitative Prediction of miRNA-mRNA Interaction Based on Equilibrium Concentrations
Source: PLoS Comput Biol. 2011 Feb 24;7(2):e1001090. doi: 10.1371/journal.pcbi.1001090 (PMC3044769; doi:10.1371/journal.pcbi.1001090)
Supplement: Table S1 — List of our predictions on experimentally tested targets in fly (Drosophila melanogaster) with initial concentrations of 1 µM for both miRNA and mRNA. The selected target sites shown in Figure 1 are indicated in red. The miRNA, mRNA, and miRNA-RNA duplex concentrations are normalized equilibrium (final) concentrations. (0.08 MB XLS) [file pcbi.1001090.s001.xls]

## Sheet: ExperimentallySupportedTargets
miRNA	Gene symbol	CG number	mRNA ID	target start	target end	miRNA/mRNA hybridization energy (kcal/mol)	mRNA folding energy open (kcal/mol)	mRNA folding energy (kcal/mol)	miRNA concentration	mRNA concetration	miRNA/mRNA concentration	Net free enegy change (kcal/mol)	Comments	References
dme-bantam	hid	CG5123	NM_079412	2620	2640	-17.9	-1041.8	-1049.4	0.21	0.21	0.79	-1.93		Brennecke et al. 2003
dme-bantam	hid	CG5123	NM_079412	3453	3474	-25.9	-1045.8	-1049.4	0	0	1	-13.79		Brennecke et al. 2003
dme-bantam	Mad	CG12399	NM_057669	2259	2271	-11.6	-804.5	-805.8	0.21	0.21	0.79	-1.93		Robins et al. 2005
dme-bantam	Mad	CG12399	NM_057669	2455	2484	-13.9	-800.7	-805.8	0.54	0.54	0.46	-0.76		Robins et al. 2005
dme-bantam	S	CG4385	NM_078726	2026	2046	-18.5	-1258.5	-1260	0	0	1	-8.49		Stark et al. 2005
dme-let-7	ab	CG4807	NM_057214	4067	4091	-17.1	-1594.9	-1599.8	0.05	0.05	0.95	-3.72		Burgler et al. 2005
dme-let-7	ab	CG4807	NM_057214	4121	4136	-21.3	-1597.3	-1599.8	0	0	1	-10.29		Burgler et al. 2005
dme-let-7	ab	CG4807	NM_057214	4656	4670	-14.5	-1599	-1599.8	0.01	0.01	0.99	-5.19		Burgler et al. 2005
dme-let-7	ab	CG4807	NM_057215	4037	4061	-17.1	-1593.2	-1598.1	0.05	0.05	0.95	-3.72		Burgler et al. 2005
dme-let-7	ab	CG4807	NM_057215	4091	4106	-21.3	-1595.6	-1598.1	0	0	1	-10.29		Burgler et al. 2005
dme-let-7	ab	CG4807	NM_057215	4626	4640	-14.5	-1597.3	-1598.1	0.01	0.01	0.99	-5.19		Burgler et al. 2005
dme-miR-1	Dl	CG3619	NM_057916	3599	3620	-12.6	-1492.7	-1495.8	0.36	0.36	0.64	-1.26		Kwon et al. 2005
dme-miR-1	par-6	CG5884	NM_133010	1823	1849	-17.4	-827.8	-832.8	0.04	0.04	0.96	-3.91		Stark et al. 2005
dme-miR-1	par-6	CG5884	NM_133010	1836	1849	-15.8	-832.5	-832.8	0	0	1	-6.99		Stark et al. 2005
dme-miR-1	par-6	CG5884	NM_133010	2152	2159	-10.6	-831.3	-832.8	0.46	0.46	0.54	-0.96		Stark et al. 2005
dme-miR-1	par-6	CG5884	NM_167575	1742	1768	-17.4	-812.6	-817.3	0.03	0.03	0.97	-4.21		Stark et al. 2005
dme-miR-1	par-6	CG5884	NM_167575	1755	1768	-15.8	-817.3	-817.3	0	0	1	-7.29		Stark et al. 2005
dme-miR-1	par-6	CG5884	NM_167575	2071	2078	-10.6	-816.1	-817.3	0.38	0.38	0.62	-1.18		Stark et al. 2005
dme-miR-1	tutl	CG15427	NM_164578	1621	1641	-20.5	-608.1	-615.2	0.02	0.02	0.98	-4.9		Robins et al. 2005
dme-miR-1	tutl	CG15427	NM_164578	1637	1654	-13.6	-608.8	-615.2	0.9	0.9	0.1	-0.13		Robins et al. 2005
dme-miR-11	bap	CG7902	NM_169958	1306	1331	-14.9	-484.8	-496.9	1	1	0	0		Stark et al. 2005
dme-miR-11	BobA	CG12487	NM_080348	357	378	-14.6	-144.1	-150.6	0.73	0.73	0.27	-0.39		Lai et al. 2005
dme-miR-11	BobA	CG12487	NM_080348	380	404	-16.4	-141.9	-150.6	0.82	0.82	0.18	-0.24		Lai et al. 2005
dme-miR-11	m4	CG6099	NM_079786	0	0	0	0	0	1	1	0	0	No site is found	Lai et al. 2005
dme-miR-12	CG10011	CG10011	NM_143367	7298	7310	-10.5	-265.4	-267.3	0.59	0.59	0.41	-0.64	Only the 3'UTR is folded	Rehwinkel et al. 2006
dme-miR-12	CG31886	CG31886	NM_001103659	1697	1707	-9.6	-568.3	-573.7	1	1	0	0		Rehwinkel et al. 2006
dme-miR-12	CG31886	CG31886	NM_001103659	1984	2017	-12.7	-569.4	-573.7	0.65	0.65	0.35	-0.53		Rehwinkel et al. 2006
dme-miR-12	CG31886	CG31886	NM_135415	2186	2196	-9.6	-681.8	-687.2	1	1	0	0		Rehwinkel et al. 2006
dme-miR-12	CG31886	CG31886	NM_135415	2473	2506	-12.7	-682.9	-687.2	0.65	0.65	0.35	-0.53		Rehwinkel et al. 2006
dme-miR-12	rt	CG6097	NM_079301	3199	3230	-14	-1050.6	-1054.9	0.32	0.32	0.68	-1.42		Robins et al. 2005
dme-miR-124	Gli	CG3903	NM_057254	3815	3834	-16.8	-1350.9	-1357.9	0.3	0.3	0.7	-1.5		Robins et al. 2005
dme-miR-124	Gli	CG3903	NM_165128	3695	3714	-16.8	-1306.2	-1313.2	0.3	0.3	0.7	-1.5		Robins et al. 2005
dme-miR-124	Gli	CG3903	NM_165129	3730	3749	-16.8	-1313.8	-1320.8	0.3	0.3	0.7	-1.5		Robins et al. 2005
dme-miR-13a	Exn	CG3799	NM_168705	0	0	0	0	0	1	1	0	0	No site is found	Rehwinkel et al. 2006
dme-miR-14	EcR	CG1765	NM_165461	3425	3450	-20.6	-1338.2	-1344.9	0.01	0.01	0.99	-5.39		Stark et al. 2005
dme-miR-14	EcR	CG1765	NM_165462	3507	3532	-20.6	-1346.6	-1356.1	0.12	0.12	0.88	-2.66		Stark et al. 2005
dme-miR-14	EcR	CG1765	NM_165463	3553	3578	-20.6	-1355.4	-1366.3	0.32	0.32	0.68	-1.42		Stark et al. 2005
dme-miR-14	EcR	CG1765	NM_165464	3301	3326	-20.6	-1218.1	-1231	0.82	0.82	0.18	-0.24		Stark et al. 2005
dme-miR-14	wg	CG4889	NM_078778	2296	2309	-12	-885.1	-886.7	0.19	0.19	0.81	-2.02		Stark et al. 2005
dme-miR-14	wg	CG4889	NM_164746	2045	2058	-12	-781.7	-783.6	0.24	0.24	0.76	-1.75		Stark et al. 2005
dme-miR-184	activin-beta	CG11062	NM_143685	3172	3198	-19.7	-904.8	-909.9	0.01	0.01	0.99	-6.09		Kertesz et al. 2007
dme-miR-184	CG12880	CG12880	NM_143323	1308	1327	-17.4	-614.1	-621.7	0.3	0.3	0.7	-1.5		Kertesz et al. 2007
dme-miR-184	CG1298	CG1298	NM_136335	884	891	-14.4	-268.7	-269.1	0.01	0.01	0.99	-5.49		Kertesz et al. 2007
dme-miR-184	CG6583	CG6583	NM_135712	668	676	-14.9	-267	-269.7	0.05	0.05	0.95	-3.72		Kertesz et al. 2007
dme-miR-184	chp	CG1744	NM_079866	4485	4506	-17.9	-1533.2	-1545	0.98	0.98	0.02	-0.02		Kertesz et al. 2007
dme-miR-184	Cont	CG1084	NM_141204	4630	4638	-15	-1397.4	-1397.9	0.01	0.01	0.99	-5.99		Kertesz et al. 2007
dme-miR-184	Gli	CG3903	NM_165128	2969	2996	-12.5	-1293.4	-1313.2	1	1	0	0		Kertesz et al. 2007
dme-miR-184	Gli	CG3903	NM_165128	3803	3820	-19.4	-1306.8	-1313.2	0.03	0.03	0.97	-4.5		Kertesz et al. 2007
dme-miR-184	Lac	CG12369	NM_078989	1763	1776	-16.6	-671.5	-672.2	0	0	1	-7.39		Kertesz et al. 2007
dme-miR-184	Mega	CG14779	NM_001038731	686	709	-20.4	-418	-424.4	0.01	0.01	0.99	-5.49		Kertesz et al. 2007
dme-miR-184	Mega	CG14779	NM_130563	914	937	-15.7	-404.9	-409.3	0.1	0.1	0.9	-2.85		Kertesz et al. 2007
dme-miR-184	Mega	CG14779	NM_166887	1028	1051	-15.7	-430.9	-434.4	0.05	0.05	0.95	-3.72		Kertesz et al. 2007
dme-miR-184	Nrx-IV	CG6827	NM_168491	4426	4448	-15.8	-1500.4	-1502	0.01	0.01	0.99	-5.69		Kertesz et al. 2007
dme-miR-184	Oseg1	CG7161	NM_139964	3613	3634	-17.8	-1275.7	-1281.3	0.05	0.05	0.95	-3.72		Kertesz et al. 2007
dme-miR-184	rn	CG32466	NM_206456	2364	2370	-18.4	-863.7	-867.7	0.01	0.01	0.99	-5.89		Kertesz et al. 2007
dme-miR-184	santa-maria	CG12789	NM_164752	1969	1992	-14.5	-673.8	-678.4	0.28	0.28	0.72	-1.58		Kertesz et al. 2007
dme-miR-184	sinu	CG10624	NM_139714	921	928	-13.6	-560	-562.7	0.13	0.13	0.87	-2.47		Kertesz et al. 2007
dme-miR-184	sinu	CG10624	NM_139714	1870	1890	-19.3	-559	-562.7	0	0	1	-7.09		Kertesz et al. 2007
dme-miR-184	ttk	CG1856	NM_170568	3956	3976	-13.7	-1209.9	-1213.8	0.3	0.3	0.7	-1.5		Kertesz et al. 2007
dme-miR-278	CG14960	CG14960	NM_139540	1254	1271	-21.6	-475.2	-485.1	0.07	0.07	0.93	-3.23		Stark et al. 2005
dme-miR-278	CG15097	CG15097	NM_176232	2190	2205	-22.6	-1021.6	-1030	0.01	0.01	0.99	-5.69		Stark et al. 2005
dme-miR-278	ex	CG4114	NM_057492	5417	5438	-19.9	-302.1	-309	0.03	0.03	0.97	-4.5	Only the 3'UTR is folded	Teleman et al. 2006
dme-miR-278	rtGEF	CG10043	NM_057826	2596	2617	-19.7	-1094.52	-1105.9	0.68	0.68	0.32	-0.48		Stark et al. 2005
dme-miR-278	rtGEF	CG10043	NM_057826	2633	2639	-13.7	-1099.2	-1105.9	0.93	0.93	0.07	-0.09		Stark et al. 2005
dme-miR-278	rtGEF	CG10043	NM_165327	2235	2256	-19.7	-995.217	-1006.6	0.68	0.68	0.32	-0.48		Stark et al. 2005
dme-miR-278	rtGEF	CG10043	NM_165327	2272	2278	-13.7	-999.9	-1006.6	0.93	0.93	0.07	-0.09		Stark et al. 2005
dme-miR-279	CG6520	CG6520	NM_137372	779	786	-11.1	-278.5	-279.7	0.28	0.28	0.72	-1.58		Stark et al. 2005
dme-miR-279	nerfin-1	CG13906	NM_080044	1743	1762	-13.1	-871	-874.4	0.32	0.32	0.68	-1.42		Stark et al. 2005
dme-miR-279	nerfin-1	CG13906	NM_080044	2524	2541	-22.4	-863.5	-874.4	0.08	0.08	0.92	-3.04		Stark et al. 2005
dme-miR-279	SP555	CG14041	NM_144359	2359	2376	-23.6	-856.3	-861.5	0	0	1	-9.89		Robins et al. 2005
dme-miR-279	SP555	CG14041	NM_144359	2451	2470	-16.8	-858	-861.5	0.02	0.02	0.98	-4.8		Robins et al. 2005
dme-miR-279	SP555	CG14041	NM_164618	2267	2284	-23.6	-827.4	-832.6	0	0	1	-9.89		Robins et al. 2005
dme-miR-279	SP555	CG14041	NM_164618	2359	2378	-16.8	-829.1	-832.6	0.02	0.02	0.98	-4.8		Robins et al. 2005
dme-miR-287	CRMP	CG1411	NM_169070	1545	1565	-15.4	-986.5	-991.7	0.22	0.22	0.78	-1.84		Robins et al. 2005
dme-miR-287	CRMP	CG1411	NM_169070	1675	1683	-9.5	-991.7	-991.7	0.36	0.36	0.64	-1.26		Robins et al. 2005
dme-miR-287	CRMP	CG1411	NM_169070	1927	1946	-14.1	-982.2	-991.7	1	1	0	0		Robins et al. 2005
dme-miR-287	CRMP	CG1411	NM_169070	2514	2530	-12.8	-984.1	-991.7	1	1	0	-0.01		Robins et al. 2005
dme-miR-287	CRMP	CG1411	NM_169070	2522	2530	-9.2	-987.9	-991.7	0.99	0.99	0.01	-0.01		Robins et al. 2005
dme-miR-2a	crq	CG4280	NM_175943	2140	2161	-18.8	-755.5	-765.9	0.65	0.65	0.35	-0.53		Kertesz et al. 2007
dme-miR-2a	crq	CG4280	NM_175944	1890	1911	-18.8	-682.6	-693	0.65	0.65	0.35	-0.53		Kertesz et al. 2007
dme-miR-2a	hep	CG4353	NM_078587	0	0	0	0	0	1	1	0	0	No site is found	Kertesz et al. 2007
dme-miR-2a	HLHmdelta	CG8328	NM_079779	780	791	-10.5	-235.4	-241	1	1	0	0		Lai et al. 2005
dme-miR-2a	kay	CG15509	NM_001032407	2827	2842	-13.6	-1110.2	-1115.5	0.68	0.68	0.32	-0.48		Kertesz et al. 2007
dme-miR-2a	malpha	CG8337	NM_079782	0	0	0	0	0	1	1	0	0	No site is found	Lai et al. 2005
dme-miR-2a	pnr	CG3978	NM_057337	2331	2344	-15.6	-928.9	-937.8	0.95	0.95	0.05	-0.06		Kertesz et al. 2007
dme-miR-2a	rpr	CG4319	NM_079414	548	568	-26.7	-178.639	-184.2	0	0	1	-12.59		Stark et al. 2003
dme-miR-2b	CG31886	CG31886	NM_135415	1987	2010	-14.8	-677.9	-687.2	0.99	0.99	0.01	-0.01		Rehwinkel et al. 2006
dme-miR-2b	CG4269	CG4269	NM_137839	443	467	-31.9	-155.6	-167.1	0	0	1	-11.89		Stark et al. 2005
dme-miR-2b	CG4851	CG4851	NM_135656	957	975	-20.3	-334.1	-344.1	0.21	0.21	0.79	-1.93		Rehwinkel et al. 2006
dme-miR-2b	crq	CG4280	NM_175943	2140	2161	-17	-755.5	-765.9	0.96	0.96	0.04	-0.05		Kertesz et al. 2007
dme-miR-2b	crq	CG4280	NM_175944	1890	1911	-17	-682.6	-693	0.96	0.96	0.04	-0.05		Kertesz et al. 2007
dme-miR-2b	GLaz	CG4604	NM_079003	760	783	-22.1	-253.8	-262.7	0.02	0.02	0.98	-4.7		Stark et al. 2005
dme-miR-2b	grim	CG4345	NM_079413	795	817	-22	-348.3	-357.5	0.03	0.03	0.97	-4.3		Stark et al. 2005
dme-miR-2b	kay	CG15509	NM_001032407	2822	2842	-13.9	-1109.5	-1115.5	0.78	0.78	0.22	-0.31		Kertesz et al. 2007
dme-miR-2b	pnr	CG3978	NM_057337	2323	2344	-16.7	-927.7	-937.8	0.96	0.96	0.04	-0.05		Kertesz et al. 2007
dme-miR-2b	rpr	CG4319	NM_079414	548	568	-22.4	-178.639	-184.2	0	0	1	-8.29		Stark et al. 2003
dme-miR-2b	scyl	CG7590	NM_206321	290	304	-13.8	-766.5	-771.3	0.48	0.48	0.52	-0.89		Kertesz et al. 2007
dme-miR-2b	skl	CG13701	NM_079415	471	494	-22.4	-312.1	-314.8	0	0	1	-11.19		Stark et al. 2003
dme-miR-2c	crq	CG4280	NM_175943	2140	2161	-17.8	-755.5	-765.9	0.87	0.87	0.13	-0.17		Kertesz et al. 2007
dme-miR-2c	crq	CG4280	NM_175944	1890	1911	-17.8	-682.6	-693	0.87	0.87	0.13	-0.17		Kertesz et al. 2007
dme-miR-2c	kay	CG15509	NM_001032407	2827	2842	-13.6	-1110.2	-1115.5	0.68	0.68	0.32	-0.48		Kertesz et al. 2007
dme-miR-2c	pnr	CG3978	NM_057337	2331	2344	-15.6	-928.9	-937.8	0.95	0.95	0.05	-0.06		Kertesz et al. 2007
dme-miR-2c	rpr	CG4319	NM_079414	548	568	-25.8	-178.639	-184.2	0	0	1	-11.69		Stark et al. 2003
dme-miR-310	imd	CG5576	NM_133166	1294	1311	-20.5	-467.4	-474.3	0.02	0.02	0.98	-5.1		Robins et al. 2005
dme-miR-34	Eip74EF	CG32180	NM_168741	4611	4628	-23.1	-1673.7	-1687.6	0.43	0.43	0.57	-1.03		Burgler et al. 2005
dme-miR-34	Eip74EF	CG32180	NM_168741	4754	4776	-24.5	-1675.2	-1687.6	0.05	0.05	0.95	-3.62		Burgler et al. 2005
dme-miR-34	Su(z)12	CG8013	NM_143802	3082	3115	-25.8	-1333.7	-1340.6	0	0	1	-10.39		Robins et al. 2005
dme-miR-34	Su(z)12	CG8013	NM_143802	3145	3169	-18.9	-1334.9	-1340.6	0.02	0.02	0.98	-4.7		Robins et al. 2005
dme-miR-4	bap	CG7902	NM_169958	1368	1389	-13.4	-492.1	-496.9	0.59	0.59	0.41	-0.64		Brennecke et al. 2005
dme-miR-4	BobA	CG12487	NM_080348	353	362	-8.9	-150.3	-150.6	0.59	0.59	0.41	-0.64		Lai et al. 2005
dme-miR-4	Brd	CG3096	NM_057541	0	0	0	0	0	1	1	0	0	No site is found	Lai et al. 2005
dme-miR-4	HLHm5	CG6096	NM_079787	793	803	-8.8	-242.8	-245.4	0.98	0.98	0.02	-0.03		Lai et al. 2005
dme-miR-4	HLHmdelta	CG8328	NM_079779	657	677	-9.7	-237.6	-241	0.97	0.97	0.03	-0.03		Lai et al. 2005
dme-miR-4	HLHmgamma	CG8333	NM_079780	0	0	0	0	0	1	1	0	0	No site is found	Lai et al. 2005
dme-miR-4	m4	CG6099	NM_079786	0	0	0	0	0	1	1	0	0	No site is found	Lai et al. 2005
dme-miR-4	malpha	CG8337	NM_079782	0	0	0	0	0	1	1	0	0	No site is found	Lai et al. 2005
dme-miR-4	Tom	CG5185	NM_079349	607	621	-8.7	-269.9	-275.7	1	1	0	0		Lai et al. 2005
dme-miR-6	E(spl)	CG8365	NM_079789	0	0	0	0	0	1	1	0	0	No site is found	Stark et al. 2005
dme-miR-6	hid	CG5123	NM_079412	2514	2528	-14.1	-1044.4	-1049.4	0.46	0.46	0.54	-0.96		Leaman et al. 2005
dme-miR-7	aop	CG3166	NM_078731	4340	4368	-13.5	-1434.4	-1439.1	0.54	0.54	0.46	-0.76		Li et al. 2005
dme-miR-7	BobA	CG12487	NM_080348	502	522	-18	-146.7	-150.6	0.01	0.01	0.99	-5.59		Lai et al. 2005
dme-miR-7	BobA	CG12487	NM_080348	529	549	-22.6	-146.5	-150.6	0	0	1	-9.99		Lai et al. 2005
dme-miR-7	Brd	CG3096	NM_057541	465	486	-22.8	-112	-113.7	0	0	1	-12.59		Lai et al. 2005
dme-miR-7	fng	CG10580	NM_079467	1732	1738	-13	-617.9	-620.7	0.22	0.22	0.78	-1.84		Robins et al. 2005
dme-miR-7	h	CG6494	NM_079253	1750	1774	-23.5	-616.6	-621.7	0	0	1	-9.89		Stark et al. 2003
dme-miR-7	HLHm3	CG8346	NM_079785	1054	1076	-25.8	-437	-441.2	0	0	1	-13.09		Lai et al. 2005
dme-miR-7	HLHm5	CG6096	NM_079787	641	662	-19.9	-241.198	-245.4	0	0	1	-7.19		Lai et al. 2005
dme-miR-7	HLHm5	CG6096	NM_079787	685	706	-20.8	-240.298	-245.4	0	0	1	-7.19		Lai et al. 2005
dme-miR-7	HLHm5	CG6096	NM_079787	722	741	-22.5	-239.9	-245.4	0	0	1	-8.49		Lai et al. 2005
dme-miR-7	HLHmdelta	CG8328	NM_079779	697	714	-13.8	-237.2	-241	0.26	0.26	0.74	-1.67		Lai et al. 2005
dme-miR-7	HLHmgamma	CG8333	NM_079780	755	775	-14.7	-237	-242.9	0.54	0.54	0.46	-0.76		Lai et al. 2005
dme-miR-7	m4	CG6099	NM_079786	342	352	-11.5	-112.3	-123.6	1	1	0	0		Lai et al. 2005
dme-miR-7	Tom	CG5185	NM_079349	834	854	-22.3	-270.4	-275.7	0	0	1	-8.49		Lai et al. 2005
dme-miR-7	Tom	CG5185	NM_079349	889	909	-21.3	-268.6	-275.7	0.01	0.01	0.99	-5.69		Lai et al. 2005
dme-miR-8	CG1882	CG1882	NM_136482	1791	1809	-17.8	-682.5	-689.5	0.14	0.14	0.86	-2.38		Stark et al. 2005
dme-miR-8	disp	CG2019	NM_079995	4465	4485	-16.9	-1556.63	-1562.13	0.09	0.09	0.91	-2.94		Stark et al. 2005
dme-miR-8	disp	CG2019	NM_079995	4749	4772	-12.3	-1555.13	-1562.13	0.99	0.99	0.01	-0.01		Stark et al. 2005
dme-miR-8	fj	CG10917	NM_058135	3392	3411	-9	-1208.2	-1212.8	1	1	0	0		Stark et al. 2005
dme-miR-8	mid	CG6634	NM_135083	2042	2063	-15.5	-860.1	-865.7	0.28	0.28	0.72	-1.58		Stark et al. 2005
dme-miR-8	Mip	CG6456	NM_140714	1149	1175	-14.1	-427.7	-435.2	0.96	0.96	0.04	-0.05		Stark et al. 2005
dme-miR-8	orb2	CG5735	NM_168302	2243	2265	-20.3	-806.8	-815	0.05	0.05	0.95	-3.62		Stark et al. 2005
dme-miR-8	rn	CG32466	NM_206456	2205	2223	-18.4	-863.7	-867.7	0.01	0.01	0.99	-5.89		Stark et al. 2005
dme-miR-8	Tie	CG7525	NM_079204	3850	3872	-21	-1375.6	-1385.1	0.08	0.08	0.92	-3.04		Stark et al. 2005
dme-miR-8	wg	CG4889	NM_078778	2023	2043	-10.5	-883.2	-886.7	0.93	0.93	0.07	-0.09		Stark et al. 2005
dme-miR-8	wg	CG4889	NM_164746	1772	1792	-10.5	-777.9	-783.6	1	1	0	0		Stark et al. 2005
dme-miR-8	wls	CG6210	NM_140188	2234	2248	-17.5	-811.7	-819.6	0.34	0.34	0.66	-1.34		Stark et al. 2005
dme-miR-92b	ab	CG4807	NM_057214	4951	4969	-16.5	-1584.2	-1599.8	1	1	0	0		Burgler et al. 2005
dme-miR-92b	ab	CG4807	NM_057214	5002	5014	-12.7	-1597.2	-1599.8	0.24	0.24	0.76	-1.75		Burgler et al. 2005
dme-miR-92b	ab	CG4807	NM_057215	4921	4939	-16.5	-1582.5	-1598.1	1	1	0	0		Burgler et al. 2005
dme-miR-92b	ab	CG4807	NM_057215	4972	4984	-12.7	-1595.5	-1598.1	0.24	0.24	0.76	-1.75		Burgler et al. 2005
dme-miR-92b	CrebA	CG7450	NM_079363	4015	4034	-20.2	-1069.4	-1077.5	0.05	0.05	0.95	-3.62		Burgler et al. 2005
dme-miR-92b	CrebA	CG7450	NM_206374	4084	4103	-20.2	-1084.2	-1090.4	0.01	0.01	0.99	-5.49		Burgler et al. 2005
dme-miR-92b	ttk	CG1856	NM_080172	3880	3895	-18.5	-1205.6	-1213.8	0.21	0.21	0.79	-1.93		Burgler et al. 2005
dme-miR-92b	ttk	CG1856	NM_170567	3965	3980	-18.5	-1259.2	-1267.4	0.21	0.21	0.79	-1.93		Burgler et al. 2005
dme-miR-92b	ttk	CG1856	NM_170568	3943	3958	-18.5	-1242.9	-1250.3	0.12	0.12	0.88	-2.66		Burgler et al. 2005
dme-miR-9a	betaTub60D	CG3401	NM_079118	2279	2306	-13.9	-854.1	-859.9	0.73	0.73	0.27	-0.39		Rehwinkel et al. 2006
dme-miR-9a	CG10011	CG10011	NM_143367	7876	7894	-12.2	-259.5	-267.3	1	1	0	0	Only the 3'UTR is folded	Rehwinkel et al. 2006
dme-miR-9a	CG10011	CG10011	NM_143367	8357	8378	-15.5	-262.528	-267.3	0.16	0.16	0.84	-2.29	Only the 3'UTR is folded	Rehwinkel et al. 2006
dme-miR-9a	CG1172	CG1172	NM_141277	1082	1100	-11.6	-600.2	-606	0.99	0.99	0.01	-0.01		Rehwinkel et al. 2006
dme-miR-9a	CG12505	CG12505	NM_137111	2324	2332	-9.2	-879.3	-881.3	0.9	0.9	0.1	-0.13		Rehwinkel et al. 2006
dme-miR-9a	CG31712	CG31712	NM_135483	0	0	0	0	0	1	1	0	0	No site is found	Rehwinkel et al. 2006
dme-miR-9a	CG33087	CG33087	NM_176104	14288	14313	-10.2	-58	-67.1	1	1	0	0	Only the 3'UTR is folded	Rehwinkel et al. 2006
dme-miR-9a	sens	CG32120	NM_080079	2207	2226	-19	-757.2	-761.8	0.01	0.01	0.99	-5.89		Li et al. 2006
dme-miR-9b	nerfin-1	CG13906	NM_080044	1628	1650	-25.5	-867.7	-874.4	0	0	1	-10.29		Rehwinkel et al. 2006
dme-miR-9b	Vha68-1	CG12403	NM_078836	2560	2578	-12.9	-846.3	-850.6	0.59	0.59	0.41	-0.64		Rehwinkel et al. 2006
dme-miR-iab-4-5p	Ubx	CG10388	NM_080500	3857	3882	-13	-1237.9	-1243.1	0.8	0.8	0.2	-0.28		Ronshaugen et al. 2005
dme-miR-iab-4-5p	Ubx	CG10388	NM_080504	3986	4011	-13	-1271.5	-1276.7	0.8	0.8	0.2	-0.28		Ronshaugen et al. 2005
dme-miR-iab-4-5p	Ubx	CG10388	NM_169728	3908	3933	-13	-1256.2	-1261.4	0.8	0.8	0.2	-0.28		Ronshaugen et al. 2005
dme-miR-iab-4-5p	Ubx	CG10388	NM_169729	3959	3984	-13	-1264	-1269.2	0.8	0.8	0.2	-0.28		Ronshaugen et al. 2005
dme-miR-iab-4-5p	Ubx	CG10388	NM_169730	3935	3960	-13	-1263.3	-1268.5	0.8	0.8	0.2	-0.28		Ronshaugen et al. 2005
dme-miR-iab-4-5p	Ubx	CG10388	NM_206497	3884	3909	-13	-1244	-1249.2	0.8	0.8	0.2	-0.28		Ronshaugen et al. 2005

## Sheet: ExperimentallyFailedTargets
miRNA	Gene symbol	CG number	mRNA ID	target start	target end	miRNA/mRNA hybridization energy (kcal/mol)	mRNA folding energy open (kcal/mol)	mRNA folding energy (kcal/mol)	miRNA concentration	mRNA concetration	miRNA/mRNA concentration	Net free enegy change (kcal/mol)	Comments	References
dme-bantam	CG12187	CG12187	NM_139485	2709	2736	-13	-1365.7	-1378.8	1	1	0	0		Stark et al. 2005
dme-bantam	CG5919	CG5919	NM_142705	0	0	0	0	0	1	1	0	0	No site is found	Stark et al. 2005
dme-miR-1	Tom	CG5185	NM_079349	0	0	0	0	0	1	1	0	0	No site is found	Stark et al. 2005
dme-miR-13a	CG18604	CG18604	NM_137517	2340	2372	-10.1	-1070.03	-1078.53	1	1	0	0		Rehwinkel et al. 2006
dme-miR-13a	CG18604	CG18604	NM_137517	2355	2372	-14.1	-1072.43	-1078.53	0.75	0.75	0.25	-0.35		Rehwinkel et al. 2006
dme-miR-13a	CG18604	CG18604	NM_137517	3148	3161	-12.9	-1073.63	-1078.53	0.75	0.75	0.25	-0.35		Rehwinkel et al. 2006
dme-miR-13a	CG4851	CG4851	NM_135656	960	975	-19.7	-336.3	-344.1	0.06	0.06	0.94	-3.42		Rehwinkel et al. 2006
dme-miR-13a	CG4851	CG4851	NM_135656	1000	1027	-11.5	-339.834	-344.1	0.9	0.9	0.1	-0.13		Rehwinkel et al. 2006
dme-miR-13a	CG4851	CG4851	NM_135656	1000	1038	-11.5	-339.834	-344.1	0.9	0.9	0.1	-0.13		Rehwinkel et al. 2006
dme-miR-13a	Reg-5	CG2928	NM_057825	0	0	0	0	0	1	1	0	0	No site is found	Rehwinkel et al. 2006
dme-miR-13a	spas	CG5977	NM_142949	2597	2627	-15.9	-1027.7	-1039.6	1	1	0	0		Rehwinkel et al. 2006
dme-miR-13a	spas	CG5977	NM_170115	2597	2627	-15.9	-1192.3	-1204	1	1	0	0		Rehwinkel et al. 2006
dme-miR-13a	Tab2	CG7417	NM_137564	2895	2916	-14.4	-1084.9	-1089.3	0.26	0.26	0.74	-1.67		Rehwinkel et al. 2006
dme-miR-14	CG12505	CG12505	NM_137111	2328	2336	-11.3	-877.6	-881.3	0.84	0.84	0.16	-0.21		Rehwinkel et al. 2006
dme-miR-14	CG18604	CG18604	NM_137517	3146	3154	-10.4	-1075.43	-1078.53	0.89	0.89	0.11	-0.14		Rehwinkel et al. 2006
dme-miR-14	dpld	CG1624	NM_165533	3755	3762	-10.8	-1407.7	-1409.6	0.51	0.51	0.49	-0.83		Rehwinkel et al. 2006
dme-miR-14	dpld	CG1624	NM_165533	3878	3886	-11.2	-1407.7	-1409.6	0.41	0.41	0.59	-1.11		Stark et al. 2005
dme-miR-14	dpld	CG1624	NM_165534	3830	3837	-10.8	-1434.6	-1436.5	0.51	0.51	0.49	-0.83		Stark et al. 2005
dme-miR-14	dpld	CG1624	NM_165534	3953	3961	-11.2	-1434.6	-1436.5	0.41	0.41	0.59	-1.11		Stark et al. 2005
dme-miR-14	Eip75B	CG8127	NM_168755	4287	4307	-25.9	-1737.5	-1747.3	0	0	1	-7.59		Stark et al. 2005
dme-miR-14	Eip75B	CG8127	NM_168756	4324	4344	-25.9	-289.1	-298.1	0	0	1	-8.39		Stark et al. 2005
dme-miR-14	Eip75B	CG8127	NM_168757	3501	3521	-25.9	-1333.7	-1347	0.04	0.04	0.96	-4.11		Stark et al. 2005
dme-miR-14	hkl	CG10473	NM_165273	2424	2444	-17.3	-826.2	-838.1	0.99	0.99	0.01	-0.01		Stark et al. 2005
dme-miR-14	par-6	CG5884	NM_133010	0	0	0	0	0	1	1	0	0	No site is found	Stark et al. 2005
dme-miR-14	par-6	CG5884	NM_167575	0	0	0	0	0	1	1	0	0	No site is found	Stark et al. 2005
dme-miR-14	rst	CG4125	NM_080319	3367	3397	-12.8	-1370.24	-1387.74	1	1	0	0		Stark et al. 2005
dme-miR-14	Sema-1b	CG6446	NM_137400	3504	3538	-10.8	-1238.6	-1251.8	1	1	0	0		Rehwinkel et al. 2006
dme-miR-14	Sema-1b	CG6446	NM_206157	3422	3456	-10.8	-1224.5	-1238.8	1	1	0	0		Rehwinkel et al. 2006
dme-miR-184	cora	CG11949	NM_079067	5698	5725	-11.7	-50.6	-57.3	1	1	0	0		Kertesz et al. 2007
dme-miR-184	cora	CG11949	NM_166338	2705	2732	-11.7	-912.8	-921.4	1	1	0	0		Kertesz et al. 2007
dme-miR-184	nrv2	CG9261	NM_001014475	0	0	0	0	0	1	1	0	0	No site is found	Kertesz et al. 2007
dme-miR-184	trio	CG18214	NM_167848	2941	2958	-18.7	-1491	-1496.6	0.02	0.02	0.98	-4.6		Kertesz et al. 2007
dme-miR-184	trio	CG18214	NM_167848	3058	3080	-15.4	-1493.9	-1496.6	0.03	0.03	0.97	-4.21		Kertesz et al. 2007
dme-miR-276b	kel	CG7210	NM_165242	3408	3433	-20.3	-1104.7	-1115.3	0.32	0.32	0.68	-1.42		Robins et al. 2005
dme-miR-278	CG11539	CG11539	NM_143620	0	0	0	0	0	1	1	0	0	No site is found	Stark et al. 2005
dme-miR-278	CG12187	CG12187	NM_139485	3153	3169	-17.7	-1375.6	-1378.8	0.01	0.01	0.99	-5.99		Stark et al. 2005
dme-miR-278	CG15715	CG15715	NM_140551	0	0	0	0	0	1	1	0	0	No site is found	Stark et al. 2005
dme-miR-278	CG15861	CG15861	NM_138140	820	841	-24.4	-354.9	-365.7	0.02	0.02	0.98	-5.1		Stark et al. 2005
dme-miR-278	CG18815	CG18815	NM_144417	815	839	-17.5	-380.5	-387.7	0.21	0.21	0.79	-1.93		Stark et al. 2005
dme-miR-278	CG18815	CG18815	NM_206333	782	806	-17.5	-377.8	-384.8	0.18	0.18	0.82	-2.11		Stark et al. 2005
dme-miR-278	CG18815	CG18815	NM_206334	805	829	-17.5	-377.2	-384.3	0.19	0.19	0.81	-2.02		Stark et al. 2005
dme-miR-278	CG30089	CG30089	NM_137212	5263	5269	-9.4	-326.5	-328.3	0.84	0.84	0.16	-0.21	Only the 3'UTR is folded	Stark et al. 2005
dme-miR-278	mus81	CG3026	NM_130517	1570	1589	-23.2	-683.7	-695.9	0.12	0.12	0.88	-2.57		Stark et al. 2005
dme-miR-278	CG31841	CG31841	NM_165073	177	211	-23.2	-71.2	-89.6	1	1	0	0		Stark et al. 2005
dme-miR-278	CG7656	CG7656	NM_140526	955	977	-19.4	-377.2	-390	0.96	0.96	0.04	-0.05		Stark et al. 2005
dme-miR-278	CG7656	CG7656	NM_168627	1105	1127	-19.4	-434.3	-446.1	0.84	0.84	0.16	-0.21		Stark et al. 2005
dme-miR-278	CG7656	CG7656	NM_168628	1145	1167	-19.4	-454	-466.4	0.93	0.93	0.07	-0.09		Stark et al. 2005
dme-miR-278	CG9339	CG9339	NM_136229	4329	4349	-22.6	-1283.4	-1293.3	0.03	0.03	0.97	-4.21		Stark et al. 2005
dme-miR-278	CG9339	CG9339	NM_165348	4476	4496	-22.6	-1326.9	-1336.5	0.03	0.03	0.97	-4.5		Stark et al. 2005
dme-miR-278	CG9339	CG9339	NM_165349	4272	4292	-22.6	-1264.1	-1274	0.03	0.03	0.97	-4.21		Stark et al. 2005
dme-miR-278	CG9339	CG9339	NM_165350	4533	4553	-22.6	-1346.2	-1355.8	0.03	0.03	0.97	-4.5		Stark et al. 2005
dme-miR-278	CG9339	CG9339	NM_206016	4489	4509	-22.6	-1325.5	-1335.4	0.03	0.03	0.97	-4.21		Stark et al. 2005
dme-miR-278	CG9339	CG9339	NM_206017	4432	4452	-22.6	-1306.2	-1316.1	0.03	0.03	0.97	-4.21		Stark et al. 2005
dme-miR-278	Cpr62Bc	CG1919	NM_139411	717	738	-18.8	-319	-328.6	0.43	0.43	0.57	-1.03		Stark et al. 2005
dme-miR-278	DopR	CG9652	NM_057659	2015	2040	-14.3	-880	-884.3	0.26	0.26	0.74	-1.67		Stark et al. 2005
dme-miR-278	dpr10	CG32057	NM_168397	1579	1590	-15.2	-1026	-1032.1	0.46	0.46	0.54	-0.96		Stark et al. 2005
dme-miR-278	dpr10	CG32057	NM_168397	2661	2677	-22.3	-1020	-1032.1	0.22	0.22	0.78	-1.84		Stark et al. 2005
dme-miR-278	dpr10	CG32057	NM_168398	1502	1513	-15.2	-1004.1	-1008.4	0.13	0.13	0.87	-2.47		Stark et al. 2005
dme-miR-278	dpr10	CG32057	NM_168398	2584	2600	-22.3	-996.8	-1008.4	0.16	0.16	0.84	-2.29		Stark et al. 2005
dme-miR-278	dpr10	CG32057	NM_168399	1662	1673	-15.2	-1057.1	-1062.8	0.36	0.36	0.64	-1.26		Stark et al. 2005
dme-miR-278	dpr10	CG32057	NM_168399	2744	2760	-22.3	-1052	-1062.8	0.08	0.08	0.92	-3.04		Stark et al. 2005
dme-miR-278	Ggamma30A	CG3694	NM_164851	689	706	-13.7	-312.474	-320.074	0.98	0.98	0.02	-0.02		Stark et al. 2005
dme-miR-278	Ggamma30A	CG3694	NM_164851	836	863	-17.2	-308.274	-320.074	0.99	0.99	0.01	-0.01		Stark et al. 2005
dme-miR-278	Hk	CG32688	NM_167222	0	0	0	0	0	1	1	0	0	No site is found	Stark et al. 2005
dme-miR-278	CG7368	CG7368	NM_001043244	2111	2134	-16.6	-809.1	-839.2	1	1	0	0		Stark et al. 2005
dme-miR-278	l(3)neo38	CG6930	NM_141856	1389	1412	-16.6	-567.9	-598	1	1	0	0		Stark et al. 2005
dme-miR-278	Lar	CG10443	NM_078880	6242	6257	-13.4	-274	-279	0.65	0.65	0.35	-0.53		Stark et al. 2005
dme-miR-278	Lar	CG10443	NM_165313	6071	6086	-13.4	-274	-279	0.65	0.65	0.35	-0.53		Stark et al. 2005
dme-miR-278	Osi12	CG1154	NM_141374	1301	1319	-21.4	-601.8	-611.9	0.1	0.1	0.9	-2.85		Stark et al. 2005
dme-miR-278	pgant5	CG31651	NM_001042873	3805	3826	-17	-1279	-1283.1	0.03	0.03	0.97	-4.4		Stark et al. 2005
dme-miR-278	pgant5	CG31651	NM_135062	3805	3826	-17	-1280.6	-1284.7	0.03	0.03	0.97	-4.4		Stark et al. 2005
dme-miR-278	Prosap	CG30483	NM_137081	0	0	0	0	0	1	1	0	0	No site is found	Stark et al. 2005
dme-miR-278	px	CG4444	NM_001103948	0	0	0	0	0	1	1	0	0	No site is found	Stark et al. 2005
dme-miR-278	Rab3	CG7576	NM_078963	2513	2540	-22.4	-992.5	-1006	0.51	0.51	0.49	-0.83		Stark et al. 2005
dme-miR-278	Sfmbt	CG16975	NM_165026	3157	3180	-16.5	-1292.8	-1298.3	0.12	0.12	0.88	-2.57		Stark et al. 2005
dme-miR-278	tup	CG10619	NM_057426	1947	1970	-19.4	-966.8	-977.9	0.68	0.68	0.32	-0.48		Robins et al. 2005
dme-miR-278	Vha100-1	CG1709	NM_143415	0	0	0	0	0	1	1	0	0	No site is found	Stark et al. 2005
dme-miR-278	Vha100-1	CG1709	NM_170391	0	0	0	0	0	1	1	0	0	No site is found	Stark et al. 2005
dme-miR-278	Vha100-1	CG1709	NM_170392	0	0	0	0	0	1	1	0	0	No site is found	Stark et al. 2005
dme-miR-278	Vha100-1	CG1709	NM_170393	0	0	0	0	0	1	1	0	0	No site is found	Stark et al. 2005
dme-miR-278	Vha100-1	CG1709	NM_170394	0	0	0	0	0	1	1	0	0	No site is found	Stark et al. 2005
dme-miR-278	Vha100-1	CG1709	NM_170395	0	0	0	0	0	1	1	0	0	No site is found	Stark et al. 2005
dme-miR-278	Vha100-1	CG1709	NM_170396	0	0	0	0	0	1	1	0	0	No site is found	Stark et al. 2005
dme-miR-278	Vha100-1	CG1709	NM_170397	0	0	0	0	0	1	1	0	0	No site is found	Stark et al. 2005
dme-miR-279	JIL-1	CG6297	NM_168439	5028	5047	-11.6	-410.6	-419.4	1	1	0	0		Stark et al. 2005
dme-miR-279	JIL-1	CG6297	NM_168439	5362	5393	-11.4	-404.6	-419.4	1	1	0	0		Stark et al. 2005
dme-miR-286	boss	CG8285	NM_080709	2866	2895	-23.7	-976	-983.2	0	0	1	-7.99		Robins et al. 2005
dme-miR-287	DIP1	CG17686	NM_079929	1336	1356	-15.8	-763.2	-768.4	0.17	0.17	0.83	-2.2		Robins et al. 2005
dme-miR-287	DIP1	CG17686	NM_079929	1464	1484	-20.1	-763	-768.4	0.01	0.01	0.99	-6.19		Robins et al. 2005
dme-miR-287	DIP1	CG17686	NM_079929	1588	1608	-20.1	-763	-768.4	0.01	0.01	0.99	-6.19		Robins et al. 2005
dme-miR-287	DIP1	CG17686	NM_167772	1381	1401	-15.8	-774.8	-780.9	0.32	0.32	0.68	-1.42		Robins et al. 2005
dme-miR-287	DIP1	CG17686	NM_167772	1509	1529	-20.1	-776.8	-780.9	0	0	1	-7.49		Robins et al. 2005
dme-miR-287	DIP1	CG17686	NM_167772	1633	1653	-20.1	-776.7	-780.9	0	0	1	-7.39		Robins et al. 2005
dme-miR-287	DIP1	CG17686	NM_167773	2330	2350	-15.8	-1063.8	-1069.5	0.24	0.24	0.76	-1.75		Robins et al. 2005
dme-miR-287	DIP1	CG17686	NM_167773	2458	2478	-20.1	-1060.6	-1069.5	0.11	0.11	0.89	-2.75		Robins et al. 2005
dme-miR-287	DIP1	CG17686	NM_167773	2582	2602	-20.1	-1059.7	-1069.5	0.21	0.21	0.79	-1.93		Robins et al. 2005
dme-miR-287	DIP1	CG17686	NM_167774	2511	2531	-15.8	-1116	-1121.7	0.24	0.24	0.76	-1.75		Robins et al. 2005
dme-miR-287	DIP1	CG17686	NM_167774	2639	2659	-20.1	-1112.8	-1121.7	0.11	0.11	0.89	-2.75		Robins et al. 2005
dme-miR-287	DIP1	CG17686	NM_167774	2763	2783	-20.1	-1115.9	-1121.7	0.01	0.01	0.99	-5.79		Robins et al. 2005
dme-miR-288	dpr10	CG32057	NM_168399	3111	3124	-13.4	-1059.5	-1062.8	0.24	0.24	0.76	-1.75		Robins et al. 2005
dme-miR-2a	drpr	CG2086	NM_058102	0	0	0	0	0	1	1	0	0	No site is found	Kertesz et al. 2007
dme-miR-2a	Ice	CG7788	NM_079827	1297	1312	-14.7	-597.5	-611.2	1	1	0	0		Kertesz et al. 2007
dme-miR-2b	CG10011	CG10011	NM_143367	7308	7337	-14.5	-260.1	-267.3	0.89	0.89	0.11	-0.14	Only the 3'UTR is folded	Rehwinkel et al. 2006
dme-miR-2b	CG11293	CG11293	NM_137973	0	0	0	0	0	1	1	0	0	No site is found	Stark et al. 2005
dme-miR-2b	CG15385	CG15385	NM_134810	0	0	0	0	0	1	1	0	0	No site is found	Rehwinkel et al. 2006
dme-miR-2b	CG1969	CG1969	NM_143462	0	0	0	0	0	1	1	0	0	No site is found	Stark et al. 2005
dme-miR-2b	CG7656	CG7656	NM_140526	0	0	0	0	0	1	1	0	0	No site is found	Stark et al. 2005
dme-miR-2b	CG7656	CG7656	NM_168627	0	0	0	0	0	1	1	0	0	No site is found	Stark et al. 2005
dme-miR-2b	CG7656	CG7656	NM_168628	0	0	0	0	0	1	1	0	0	No site is found	Stark et al. 2005
dme-miR-2b	drpr	CG2086	NM_167911	1318	1348	-15.7	-1480.53	-1496.5	1	1	0	0		Kertesz et al. 2007
dme-miR-2b	Ice	CG7788	NM_079827	1297	1312	-14.6	-599.2	-611.2	1	1	0	0		Kertesz et al. 2007
dme-miR-2b	Sema-1b	CG6446	NM_137400	0	0	0	0	0	1	1	0	0	No site is found	Rehwinkel et al. 2006
dme-miR-2b	Sema-1b	CG6446	NM_206157	0	0	0	0	0	1	1	0	0	No site is found	Rehwinkel et al. 2006
dme-miR-2b	hid	CG5123	NM_079412	2506	2528	-9.8	-1042.3	-1049.4	1	1	0	0		Leaman et al. 2005
dme-miR-2c	drpr	CG2086	NM_058102	0	0	0	0	0	1	1	0	0	No site is found	Kertesz et al. 2007
dme-miR-2c	drpr	CG2086	NM_167911	0	0	0	0	0	1	1	0	0	No site is found	Kertesz et al. 2007
dme-miR-2c	Ice	CG7788	NM_079827	1297	1312	-14.6	-599.2	-611.2	1	1	0	0		Kertesz et al. 2007
dme-miR-303	Fit1	CG14991	NM_168060	3012	3037	-11.6	-1144.9	-1146.8	0.32	0.32	0.68	-1.42		Robins et al. 2005
dme-miR-308	rpr	CG4319	NM_079414	548	567	-9	-178.639	-184.2	1	1	0	0		Leaman et al. 2005
dme-miR-316	ia2	CG31795	NM_134718	4384	4414	-14.7	-2099.2	-2105.1	0.54	0.54	0.46	-0.76		Robins et al. 2005
dme-miR-317	yellow-c	CG4182	NM_078846	1415	1444	-23.3	-481.7	-490.7	0.01	0.01	0.99	-5.79		Robins et al. 2005
dme-miR-318	CG13380	CG13380	NM_001038941	1395	1422	-18.3	-693.7	-705.2	0.94	0.94	0.06	-0.07		Robins et al. 2005
dme-miR-6	dpld	CG1624	NM_080033	0	0	0	0	0	1	1	0	0	No site is found	Stark et al. 2005
dme-miR-6	dpld	CG1624	NM_165533	0	0	0	0	0	1	1	0	0	No site is found	Stark et al. 2005
dme-miR-6	dpld	CG1624	NM_165534	0	0	0	0	0	1	1	0	0	No site is found	Stark et al. 2005
dme-miR-6	grim	CG4345	NM_079413	805	817	-15.5	-350.8	-357.5	0.54	0.54	0.46	-0.76		Leaman et al. 2005
dme-miR-7	CG6520	CG6520	NM_137372	0	0	0	0	0	1	1	0	0	No site is found	Stark et al. 2005
dme-miR-7	Ocho	CG3396	NM_080514	0	0	0	0	0	1	1	0	0	No site is found	Lai et al. 2005
dme-miR-8	Cf2	CG11924	NM_175963	3166	3187	-16.8	-937.7	-943.1	0.09	0.09	0.91	-2.94		Stark et al. 2005
dme-miR-8	CG18622	CG18622	NM_142322	771	793	-18.6	-340.2	-349	0.3	0.3	0.7	-1.5		Stark et al. 2005
dme-miR-8	CG4484	CG4484	NM_140035	0	0	0	0	0	1	1	0	0	No site is found	Stark et al. 2005
dme-miR-8	Nedd4	CG7555	NM_168736	3133	3154	-15.7	-1170.9	-1174.7	0.06	0.06	0.94	-3.42		Stark et al. 2005
dme-miR-8	pygo	CG11518	NM_143615	3679	3694	-14.4	-1651	-1657.4	0.75	0.75	0.25	-0.35		Stark et al. 2005
dme-miR-8	rst	CG4125	NM_080319	3787	3800	-19.6	-1384.14	-1387.74	0	0	1	-7.49		Stark et al. 2005
dme-miR-8	sd	CG8544	NM_001103520	2733	2758	-13.3	-935.4	-942.9	0.99	0.99	0.01	-0.01		Stark et al. 2005
dme-miR-92b	Tom	CG5185	NM_079349	0	0	0	0	0	1	1	0	0	No site is found	Stark et al. 2005
dme-miR-9a	brat	CG10719	NM_057597	0	0	0	0	0	1	1	0	0	No site is found	Rehwinkel et al. 2006
dme-miR-9a	brat	CG10719	NM_134302	0	0	0	0	0	1	1	0	0	No site is found	Rehwinkel et al. 2006
dme-miR-9a	brat	CG10719	NM_206004	0	0	0	0	0	1	1	0	0	No site is found	Rehwinkel et al. 2006
dme-miR-9a	nerfin-1	CG13906	NM_080044	1628	1650	-22.7	-867.7	-874.4	0	0	1	-7.49		Rehwinkel et al. 2006
dme-miR-9b	CG10011	CG10011	NM_143367	8260	8279	-12.5	-261	-267.3	0.98	0.98	0.02	-0.03	Only the 3'UTR is folded	Rehwinkel et al. 2006
dme-miR-9b	CG1172	CG1172	NM_141277	1078	1100	-12.4	-600.2	-606	0.96	0.96	0.04	-0.05		Rehwinkel et al. 2006
dme-miR-9b	CG12505	CG12505	NM_137111	0	0	0	0	0	1	1	0	0	No site is found	Rehwinkel et al. 2006
dme-miR-9b	CG31712	CG31712	NM_135483	851	871	-15.9	-423.8	-433.6	0.98	0.98	0.02	-0.02		Rehwinkel et al. 2006
dme-miR-9b	CG33087	CG33087	NM_176104	188	213	-13.5	-58	-67.1	1	1	0	0		Rehwinkel et al. 2006
dme-miR-9b	htt	CG9995	NM_143372	11388	11413	-10.9	-172.8	-181.5	1	1	0	0		Rehwinkel et al. 2006
dme-miR-12		CG30337	This record was discontinued
dme-miR-278		CG33006	This record was discontinued
dme-miR-278		CG18042	CG18042 is old locus tag
dme-miR-9b		CG30337	This record was discontinued
