# Supplementary material for: Quantitative Prediction of miRNA-mRNA Interaction Based on Equilibrium Concentrations
Source: PLoS Comput Biol. 2011 Feb 24;7(2):e1001090. doi: 10.1371/journal.pcbi.1001090 (PMC3044769; doi:10.1371/journal.pcbi.1001090)
Supplement: Table S2 — List of our predictions on experimentally supported targets in human with initial concentrations of 1 µM for both miRNA and mRNA. The selected targets sites shown in Figure 2 are indicated in red. The miRNA, mRNA, and miRNA-mRNA duplex concentrations are normalized equilibrium (final) concentrations. (0.08 MB XLS) [file pcbi.1001090.s002.xls]

## Sheet: ExperimentallySupportedTargets
miRNA	Gene symbol	mRNA ID	target start	target end	miRNA/mRNA hybridization energy (kcal/mol)	mRNA folding energy open (kcal/mol)	mRNA folding energy (kcal/mol)	miRNA concentration (normalized)	mRNA concetration (normalized)	miRNA/mRNA concentration (normalized)	Net free enegy change (kcal/mol)	Comments	References
hsa-let-7a	HMGA2	NM_003483	1150	1169	-16.1	-1189.4	-1193.5	0.06	0.06	0.94	-3.52		Mayr et al. 2007
hsa-let-7a	HMGA2	NM_003483	2386	2403	-18.1	-1191.5	-1193.5	0	0	1	-7.59		Mayr et al. 2007
hsa-let-7a	HMGA2	NM_003483	2796	2815	-17.1	-1188.7	-1193.5	0.05	0.05	0.95	-3.81		Mayr et al. 2007
hsa-let-7a	HMGA2	NM_003483	3641	3668	-20.8	-1191.9	-1193.5	0	0	1	-10.69		Mayr et al. 2007
hsa-let-7a	IL6	NM_000600	1068	1077	-11	-325.7	-330.3	0.97	0.97	0.03	-0.04		Iliopoulos et al. 2009
hsa-let-7a	KRAS	NM_004985	864	883	-17.6	-1385.7	-1389.9	0.02	0.02	0.98	-4.9		Jonson et al. 2005
hsa-let-7a	NIRF	NM_152896	3027	3035	-14.4	-1129.3	-1133.5	0.22	0.22	0.78	-1.84		He et al. 2009
hsa-let-7a	NRAS	NM_002524	1009	1016	-12.8	-1223.9	-1228.9	0.8	0.8	0.2	-0.28		Jonson et al. 2005
hsa-let-7a	NRAS	NM_002524	3409	3422	-11.6	-1227.6	-1228.9	0.21	0.21	0.79	-1.93		Jonson et al. 2005
hsa-let-7b	HMGA2	NM_003483	1147	1169	-19.5	-1185.2	-1193.5	0.11	0.11	0.89	-2.75		Mayr et al. 2007
hsa-let-7b	HMGA2	NM_003483	2233	2254	-15.1	-1190	-1193.5	0.08	0.08	0.92	-3.14		Mayr et al. 2007
hsa-let-7b	HMGA2	NM_003483	2384	2403	-21.9	-1191.5	-1193.5	0	0	1	-11.39		Mayr et al. 2007
hsa-let-7b	HMGA2	NM_003483	2809	2815	-11.1	-1191.9	-1193.5	0.36	0.36	0.64	-1.26		Mayr et al. 2007
hsa-let-7b	HMGA2	NM_003483	3647	3668	-22.1	-1192.9	-1193.5	0	0	1	-12.99		Mayr et al. 2007
hsa-let-7b	IL6	NM_000600	1070	1077	-10.5	-325.8	-330.3	0.98	0.98	0.02	-0.02		Iliopoulos et al. 2009
hsa-let-7b	KRAS	NM_004985	857	883	-16.7	-1382	-1389.9	0.54	0.54	0.46	-0.76		Jonson et al. 2005
hsa-let-7b	NRAS	NM_002524	999	1016	-16.1	-1222.2	-1228.9	0.38	0.38	0.62	-1.18		Jonson et al. 2005
hsa-let-7b	NRAS	NM_002524	3415	3422	-10.5	-1228.9	-1228.9	0.18	0.18	0.82	-2.11		Jonson et al. 2005
hsa-let-7c	IL6	NM_000600	1068	1077	-11	-325.7	-330.3	0.97	0.97	0.03	-0.04		Iliopoulos et al. 2009
hsa-let-7c	KRAS	NM_004985	857	883	-17.8	-1382	-1389.9	0.28	0.28	0.72	-1.58		Jonson et al. 2005
hsa-let-7c	NRAS	NM_002524	1009	1016	-12.8	-1223.9	-1228.9	0.8	0.8	0.2	-0.28		Jonson et al. 2005
hsa-let-7c	NRAS	NM_002524	3409	3422	-11.6	-1227.6	-1228.9	0.21	0.21	0.79	-1.93		Jonson et al. 2005
hsa-let-7d	IL6	NM_000600	1070	1076	-9.8	-325.8	-330.3	0.99	0.99	0.01	-0.01		Iliopoulos et al. 2009
hsa-let-7d	KRAS	NM_004985	864	882	-16.8	-1386.7	-1389.9	0.02	0.02	0.98	-5.1		Jonson et al. 2005
hsa-let-7d	NRAS	NM_002524	1009	1016	-13	-1223.9	-1228.9	0.75	0.75	0.25	-0.35		Jonson et al. 2005
hsa-let-7d	NRAS	NM_002524	3409	3421	-10.9	-1227.6	-1228.9	0.34	0.34	0.66	-1.34		Jonson et al. 2005
hsa-let-7e	IL6	NM_000600	1069	1077	-13.6	-325.7	-330.3	0.48	0.48	0.52	-0.89		Iliopoulos et al. 2009
hsa-let-7e	KRAS	NM_004985	864	883	-17.6	-1385.7	-1389.9	0.02	0.02	0.98	-4.9		Jonson et al. 2005
hsa-let-7e	KRAS	NM_004985	2567	2579	-18	-1387	-1389.9	0	0	1	-6.59		Jonson et al. 2005
hsa-let-7e	KRAS	NM_004985	3113	3129	-16	-1382	-1389.9	0.73	0.73	0.27	-0.39		Jonson et al. 2005
hsa-let-7e	NRAS	NM_002524	1005	1016	-12.3	-1223.1	-1228.9	0.96	0.96	0.04	-0.04		Jonson et al. 2005
hsa-let-7e	NRAS	NM_002524	3415	3422	-10.5	-1228.9	-1228.9	0.18	0.18	0.82	-2.11		Jonson et al. 2005
hsa-let-7f	IL6	NM_000600	1070	1077	-10.5	-325.8	-330.3	0.98	0.98	0.02	-0.02		Iliopoulos et al. 2009
hsa-let-7f	KRAS	NM_004985	1020	1038	-16.5	-1386.3	-1389.9	0.03	0.03	0.97	-4.4		Jonson et al. 2005
hsa-let-7f	NRAS	NM_002524	1009	1016	-12.8	-1223.9	-1228.9	0.8	0.8	0.2	-0.28		Jonson et al. 2005
hsa-let-7f	NRAS	NM_002524	3409	3422	-12.5	-1227.6	-1228.9	0.11	0.11	0.89	-2.75		Jonson et al. 2005
hsa-let-7g	IL6	NM_000600	1070	1077	-10.5	-325.8	-330.3	0.98	0.98	0.02	-0.02		Iliopoulos et al. 2009
hsa-let-7g	KRAS	NM_004985	852	883	-15.9	-1382	-1389.9	0.75	0.75	0.25	-0.35		Jonson et al. 2005
hsa-let-7i	IL6	NM_000600	1061	1077	-16.6	-322.5	-330.3	0.54	0.54	0.46	-0.76		Iliopoulos et al. 2009
hsa-let-7i	NRAS	NM_002524	996	1016	-15.5	-1222.2	-1228.9	0.54	0.54	0.46	-0.76		Jonson et al. 2005
hsa-let-7i	NRAS	NM_002524	3415	3422	-10.5	-1228.9	-1228.9	0.18	0.18	0.82	-2.11		Jonson et al. 2005
hsa-let-7i	TLR4	NM_138554	3077	3084	-10.3	-1632.2	-1632.2	0.21	0.21	0.79	-1.93	only the 3'UTR is folded	Chen et al. 2007
hsa-miR-1	GJA1	NM_000165	2073	2092	-13.3	-876.2	-877.3	0.05	0.05	0.95	-3.72		Anderson et al. 2006
hsa-miR-1	GJA1	NM_000165	2994	3015	-14.3	-873	-877.3	0.26	0.26	0.74	-1.67		Anderson et al. 2006
hsa-miR-1	HAND2	NM_021973	1818	1825	-10.9	-973.9	-978.3	0.96	0.96	0.04	-0.04		Zhao et al. 2005
hsa-miR-1	HDAC4	NM_006037	5205	5225	-13.7	-1569.8	-1577.3	0.98	0.98	0.02	-0.03	only the 3'UTR is folded	Chen et al. 2006
hsa-miR-1	HDAC4	NM_006037	7561	7567	-9.6	-1656.3	-1656.8	0.46	0.46	0.54	-0.96	only the 3'UTR is folded	Chen et al. 2006
hsa-miR-1	HDAC4	NM_006037	7716	7722	-9.6	-1574.3	-1577.3	0.96	0.96	0.04	-0.05	only the 3'UTR is folded	Chen et al. 2006
hsa-miR-1	IRX5	NM_005853	0	0	0	0	0	1	1	0	0	No site is found	Zhao et al. 2007
hsa-miR-1	MET	NM_000245	4859	4865	-9.2	-592.9	-594.8	0.89	0.89	0.11	-0.14	only the 3'UTR is folded	Yan et al. 2009
hsa-miR-1	MET	NM_000245	5157	5180	-12	-593.3	-594.8	0.18	0.18	0.82	-2.11	only the 3'UTR is folded	Yan et al. 2009
hsa-miR-1	MET	NM_001127500	4913	4919	-9.2	-592.9	-594.8	0.89	0.89	0.11	-0.14	only the 3'UTR is folded	Yan et al. 2009
hsa-miR-1	MET	NM_001127500	5211	5234	-12	-593.3	-594.8	0.18	0.18	0.82	-2.11	only the 3'UTR is folded	Yan et al. 2009
hsa-miR-101	EZH2	NM_004456	2480	2488	-12.1	-803	-805	0.24	0.24	0.76	-1.75		Friedman et al. 2009
hsa-miR-101	EZH2	NM_004456	2535	2543	-12.3	-800.4	-805	0.82	0.82	0.18	-0.24		Friedman et al. 2009
hsa-miR-101	EZH2	NM_152998	2335	2356	-16.9	-751.7	-761.1	0.86	0.86	0.14	-0.19		Friedman et al. 2009
hsa-miR-101	EZH2	NM_152998	2400	2411	-13.4	-754.2	-761.1	0.96	0.96	0.04	-0.04		Friedman et al. 2009
hsa-miR-106a	RB1	NM_000321	3836	3842	-8.9	-1197.8	-1204	1	1	0	0		Volinia et al. 2006
hsa-miR-106a	RUNX1	NM_001001890	4867	4883	-15.6	-1219.5	-1225.9	0.43	0.43	0.57	-1.03	only the 3'UTR is folded	Fontana et al. 2007
hsa-miR-106a	RUNX1	NM_001754	3560	3576	-15.6	-1834	-1840.4	0.43	0.43	0.57	-1.03	only the 3'UTR is folded	Fontana et al. 2007
hsa-miR-10a	HOXA1	NM_005522	1271	1289	-17	-770.1	-779.3	0.8	0.8	0.2	-0.28		Garzon et al. 2006
hsa-miR-10a	HOXA1	NM_005522	1282	1289	-12	-771.5	-779.3	1	1	0	0		Garzon et al. 2006
hsa-miR-10a	HOXA1	NM_005522	1680	1687	-12.9	-775.7	-779.3	0.41	0.41	0.59	-1.11		Garzon et al. 2006
hsa-miR-10a	HOXA1	NM_153620	655	671	-12.8	-690.9	-704.4	1	1	0	0		Garzon et al. 2006
hsa-miR-10a	HOXA1	NM_153620	1467	1484	-13.7	-697.8	-704.4	0.92	0.92	0.08	-0.11		Garzon et al. 2006
hsa-miR-122	CCND1	NM_053056	3954	3973	-14.7	-1481.1	-1486.5	0.41	0.41	0.59	-1.11		Gramantieri et al. 2007
hsa-miR-124	PTBP1	NM_002819	2100	2116	-17	-1277.2	-1284.4	0.3	0.3	0.7	-1.5		Makeyev et al. 2007
hsa-miR-124	PTBP1	NM_002819	2716	2737	-21.9	-1267.6	-1284.4	1	1	0	0		Makeyev et al. 2007
hsa-miR-124	PTBP1	NM_002819	3107	3124	-16.5	-1273.7	-1284.4	0.99	0.99	0.01	-0.01		Makeyev et al. 2007
hsa-miR-124	PTBP1	NM_031990	2079	2095	-17	-1268.4	-1275.4	0.26	0.26	0.74	-1.67		Makeyev et al. 2007
hsa-miR-124	PTBP1	NM_031990	2695	2716	-21.9	-1261.3	-1275.4	0.8	0.8	0.2	-0.28		Makeyev et al. 2007
hsa-miR-124	PTBP1	NM_031990	3086	3103	-16.5	-1268.5	-1275.4	0.34	0.34	0.66	-1.34		Makeyev et al. 2007
hsa-miR-124	PTBP1	NM_031991	2022	2038	-17	-1250.9	-1257.9	0.26	0.26	0.74	-1.67		Makeyev et al. 2007
hsa-miR-124	PTBP1	NM_031991	2638	2659	-21.9	-1244.5	-1257.9	0.62	0.62	0.38	-0.58		Makeyev et al. 2007
hsa-miR-124	PTBP1	NM_031991	3029	3046	-16.5	-1251	-1257.9	0.34	0.34	0.66	-1.34		Makeyev et al. 2007
hsa-miR-124	PTBP1	NM_175847	1020	1036	-17	-838.1	-845.3	0.3	0.3	0.7	-1.5		Makeyev et al. 2007
hsa-miR-124	PTBP1	NM_175847	1636	1657	-21.9	-832.8	-845.3	0.38	0.38	0.62	-1.18		Makeyev et al. 2007
hsa-miR-124	PTBP1	NM_175847	2027	2044	-16.5	-836	-845.3	0.9	0.9	0.1	-0.13		Makeyev et al. 2007
hsa-miR-125a-5p	ERBB2	NM_001005862	4232	4242	-15.5	-1981.1	-1986.5	0.24	0.24	0.76	-1.75		Scott et al. 2007
hsa-miR-125a-5p	ERBB3	NM_001982	4241	4248	-15	-1983.7	-1991.3	0.87	0.87	0.13	-0.17		Scott et al. 2007
hsa-miR-125b	BMPR1B	NM_001203	1923	1931	-16.5	-1474.2	-1485.2	0.99	0.99	0.01	-0.01		Sætrom et al. 2009
hsa-miR-125b	ERBB2	NM_001005862	4232	4242	-15.5	-1981.1	-1986.5	0.24	0.24	0.76	-1.75		Scott et al. 2007
hsa-miR-125b	ERBB3	NM_001982	4241	4248	-15	-1983.7	-1991.3	0.87	0.87	0.13	-0.17		Scott et al. 2007
hsa-miR-127-3p	BCL6	NM_001706	3022	3040	-21.5	-1133.8	-1144.1	0.11	0.11	0.89	-2.75		Saito et al. 2006
hsa-miR-127-3p	BCL6	NM_138931	3115	3133	-21.5	-1158.2	-1169.3	0.19	0.19	0.81	-2.02		Saito et al. 2006
hsa-miR-128	E2F3	NM_001949	3764	3771	-11.8	-1661.8	-1663.4	0.22	0.22	0.78	-1.18		Zhang et al. 2009
hsa-miR-129-3p	SOX4	NM_003107	2340	2351	-11	-1854.3	-1860.2	1	1	0	0		Huang et al. 2009
hsa-miR-129-3p	SOX4	NM_003107	3844	3850	-12.1	-1855.1	-1860.2	0.93	0.93	0.07	-0.09		Huang et al. 2009
hsa-miR-129-5p	SOX4	NM_003107	4263	4279	-12.9	-1851.5	-1860.2	1	1	0	0		Huang et al. 2009
hsa-miR-129-5p	SOX4	NM_003107	4573	4580	-9.9	-1855.3	-1860.2	1	1	0	0		Huang et al. 2009
hsa-miR-130a	MAFB	NM_005461	2970	2983	-15.7	-1320.8	-1324.3	0.05	0.05	0.95	-3.72		Garzon et al. 2006
hsa-miR-130b	MAFB	NM_005461	2970	2983	-15.7	-1320.8	-1324.3	0.05	0.05	0.95	-3.72		Garzon et al. 2006
hsa-miR-132	RICS	NM_014715	5631	5646	-17.6	-994.8	-1001.8	0.17	0.17	0.83	-2.2	only the 3'UTR is folded	Vo et.al. 2005
hsa-miR-132	RICS	NM_014715	8613	8621	-12.1	-997.7	-1001.8	0.75	0.75	0.25	-0.35	only the 3'UTR is folded	Vo et.al. 2005
hsa-miR-132	RICS	NM_014715	8968	8983	-10.4	-999.4	-1001.8	0.75	0.75	0.25	-0.35	only the 3'UTR is folded	Vo et.al. 2005
hsa-miR-132	SIRT1	NM_012238	3907	3917	-11.2	-1178.2	-1184.7	1	1	0	0		Strum et al. 2009
hsa-miR-132	SIRT1	NM_012238	3962	3983	-21.3	-1179.1	-1184.7	0	0	1	-7.19		Strum et al. 2009
hsa-miR-133a	ERG	NM_004449	0	0	0	0	0	1	1	0	0	No site is found	Xiao et al. 2007
hsa-miR-133a	KLF15	NM_006563	0	0	0	0	0	1	1	0	0	No site is found	Horie et al. 2009
hsa-miR-133a	SRF	NM_003131	3047	3067	-22.2	-1956	-1969.1	0.46	0.46	0.54	-0.96		Chen et al. 2006
hsa-miR-133a	SRF	NM_003131	3647	3677	-17.2	-1961.6	-1969.1	0.32	0.32	0.68	-1.42		Chen et al. 2006
hsa-miR-133b	BCL2L2	NM_004050	2308	2322	-16	-1370.4	-1374.8	0.08	0.08	0.92	-3.14		Crawford et al. 2009
hsa-miR-133b	KLF15	NM_006563	0	0	0	0	0	1	1	0	0	No site is found	Horie et al. 2009
hsa-miR-133b	MCL1	NM_021960	3890	3917	-22.6	-1317.5	-1329.6	0.18	0.18	0.82	-2.11		Crawford et al. 2009
hsa-miR-133b	MCL1	NM_182763	3642	3669	-22.6	-1238.8	-1250.9	0.18	0.18	0.82	-2.11		Crawford et al. 2009
hsa-miR-133b	PTBP2	NM_021190	2871	2882	-17.3	-981.6	-985.4	0.02	0.02	0.98	-5		Boutz et al. 2007
hsa-miR-140-5p	HDAC4	NM_006037	4160	4172	-14.4	-1574.8	-1577.3	0.06	0.06	0.94	-3.42	only the 3'UTR is folded	Tuddenham et al. 2006
hsa-miR-140-5p	IGFBP5	NM_000599	5417	5439	-14.4	-1613.5	-1613.9	0.01	0.01	0.99	-5.49	only the 3'UTR is folded	Tardif et al. 2009
hsa-miR-141	DLX5	NM_005221	0	0	0	0	0	1	1	0	0	No site is found	Itoh et al. 2009
hsa-miR-143	ELK1	NM_005229	2372	2378	-9.9	-1182.5	-1182.5	0.28	0.28	0.72	-1.58		Cordes et al. 2009
hsa-miR-145	KLF4	NM_004235	2230	2246	-17.9	-1089.8	-1101.5	0.98	0.98	0.02	-0.03		Cordes et al. 2009
hsa-miR-145	KLF4	NM_004235	2301	2317	-17.8	-1093	-1101.5	0.41	0.41	0.59	-1.11		Cordes et al. 2009
hsa-miR-145	POU5F1	NM_002701	1173	1201	-22.8	-587	-599.3	0.18	0.18	0.82	-2.11		Xu et al. 2009
hsa-miR-145	SOX2	NM_003106	1381	1401	-17.5	-839.2	-856.4	1	1	0	0		Xu et al. 2009
hsa-miR-146a	CFH	NM_000186	3968	3992	-13.4	-1077.7	-1084.5	0.96	0.96	0.04	-0.05		Lukiw et al. 2008
hsa-miR-146a	CFH	NM_000186	3983	3992	-15.2	-1079	-1084.5	0.32	0.32	0.68	-1.42		Lukiw et al. 2008
hsa-miR-146a	CXCR4	NM_003467	1356	1375	-20.5	-479.3	-485.4	0.01	0.01	0.99	-5.89		Labbaye et al. 2008
hsa-miR-146a	IRAK1	NM_001025242	2150	2175	-19.3	-1586.6	-1598.7	0.9	0.9	0.1	-0.13		Hou et al. 2009
hsa-miR-146a	IRAK1	NM_001025242	2172	2191	-18.1	-1592.8	-1598.7	0.05	0.05	0.95	-3.72		Hou et al. 2009
hsa-miR-146a	IRAK1	NM_001025243	2003	2028	-19.3	-1503.4	-1514.1	0.59	0.59	0.41	-0.64		Hou et al. 2009
hsa-miR-146a	IRAK1	NM_001025243	2025	2044	-18.1	-1504.5	-1514.1	0.62	0.62	0.38	-0.58		Hou et al. 2009
hsa-miR-146a	IRAK1	NM_001569	2240	2265	-19.3	-1636.8	-1645.4	0.16	0.16	0.84	-2.29		Hou et al. 2009
hsa-miR-146a	IRAK1	NM_001569	2262	2281	-18.1	-1640.2	-1645.4	0.03	0.03	0.97	-4.4		Hou et al. 2009
hsa-miR-146a	IRAK2	NM_001570	2545	2568	-15.8	-1269.8	-1274.8	0.14	0.14	0.86	-2.38		Hou et al. 2009
hsa-miR-148a	HLA-G	NM_002127	0	0	0	0	0	1	1	0	0	No site is found	Tan et al. 2007
hsa-miR-148b	HLA-G	NM_002127	0	0	0	0	0	1	1	0	0	No site is found	Tan et al. 2007
hsa-miR-152	HLA-G	NM_002127	0	0	0	0	0	1	1	0	0	No site is found	Tan et al. 2007
hsa-miR-155	AGTR1	NM_000685	1525	1558	-13.2	-646.4	-656.2	1	1	0	0		Martin et al. 2006
hsa-miR-155	AGTR1	NM_004835	1499	1532	-13.2	-638.8	-648.6	1	1	0	0		Martin et al. 2006
hsa-miR-155	AGTR1	NM_009585	1441	1474	-13.2	-623.6	-633.4	1	1	0	0		Martin et al. 2006
hsa-miR-155	AGTR1	NM_031850	1583	1616	-13.2	-660.6	-670.4	1	1	0	0		Martin et al. 2006
hsa-miR-155	AGTR1	NM_032049	1399	1432	-13.2	-572.6	-582.4	1	1	0	0		Martin et al. 2006
hsa-miR-155	ETS1	NM_005238	2722	2739	-11	-1614.2	-1621.4	1	1	0	0		Romania et al. 2008
hsa-miR-155	ETS1	NM_005238	4621	4641	-11.8	-1615.9	-1621.4	0.97	0.97	0.03	-0.03		Romania et al. 2008
hsa-miR-155	INPP5D	NM_001017915	4243	4250	-8.5	-1849.6	-1849.6	0.62	0.62	0.38	-0.58		Pedersen et al. 2009
hsa-miR-155	INPP5D	NM_005541	4240	4247	-8.5	-1849.7	-1849.7	0.62	0.62	0.38	-0.58		Pedersen et al. 2009
hsa-miR-155	MAF	NM_001031804	3887	3894	-8.5	-1254.8	-1255.6	0.82	0.82	0.18	-0.24		Rodriguez et al. 2007
hsa-miR-155	MEIS1	NM_002398	2652	2678	-12.3	-930	-938.5	1	1	0	0		Romania et al. 2008
hsa-miR-155	RHOA	NM_001664	877	913	-13.4	-592.1	-600.2	0.99	0.99	0.01	-0.01		Kong et al. 2008
hsa-miR-15a	BCL2	NM_000633	3775	3795	-19.1	-1530.2	-1538.3	0.12	0.12	0.88	-2.57	only the 3'UTR is folded	Cimmino et al. 2005
hsa-miR-15a	BCL2	NM_000657	1190	1207	-13.9	-481.6	-485.3	0.22	0.22	0.78	-1.84		Cimmino et al. 2005
hsa-miR-15a	BMI1	NM_005180	0	0	0	0	0	1	1	0	0	No site is found	Bhattacharya et al. 2009
hsa-miR-16	BCL2	NM_000633	3779	3795	-18.9	-1530.9	-1538.3	0.08	0.08	0.92	-3.04	only the 3'UTR is folded	Cimmino et al. 2005
hsa-miR-16	BMI1	NM_005180	0	0	0	0	0	1	1	0	0	No site is found	Bhattacharya et al. 2009
hsa-miR-16	CCNE1	NM_001238	1663	1670	-12.6	-698	-700.6	0.25818	0.25818	0.74182	-1.67		Wang et al. 2009
hsa-miR-16	CCNE1	NM_001238	1900	1908	-16.4	-694.4	-700.6	0.22	0.22	0.78	-1.84		Wang et al. 2009
hsa-miR-16	CCNE1	NM_057182	1492	1499	-12.6	-601.1	-603.7	0.26	0.26	0.74	-1.67		Wang et al. 2009
hsa-miR-16	CCNE1	NM_057182	1729	1737	-16.4	-597.5	-603.7	0.22	0.22	0.78	-1.84		Wang et al. 2009
hsa-miR-17	E2F1	NM_005225	1841	1847	-8.8	-1216.2	-1217.4	0.84	0.84	0.16	-0.21		O’Donnell et al. 2005
hsa-miR-17	E2F1	NM_005225	2434	2441	-11.9	-1217.3	-1217.4	0.07	0.07	0.93	-3.33		O’Donnell et al. 2005
hsa-miR-17	MAPK14	NM_001315	0	0	0	0	0	1	1	0	0	No site is found	Carraro et al. 2009
hsa-miR-17	MAPK14	NM_139012	0	0	0	0	0	1	1	0	0	No site is found	Carraro et al. 2009
hsa-miR-17	NCOA3	NM_006534	5163	5188	-16.8	-906.3	-914.6	0.62	0.62	0.38	-0.58	only the 3'UTR is folded	Hossain et al. 2006
hsa-miR-17	NCOA3	NM_006534	5761	5771	-14.7	-910.4	-914.6	0.18	0.18	0.82	-2.11	only the 3'UTR is folded	Hossain et al. 2006
hsa-miR-17	RUNX1	NM_001001890	4876	4884	-13	-1221.4	-1225.9	0.62	0.62	0.38	-0.58	only the 3'UTR is folded	Fontana et al. 2007
hsa-miR-17	RUNX1	NM_001754	3569	3577	-13	-1835.9	-1840.4	0.62	0.62	0.38	-0.58		Fontana et al. 2007
hsa-miR-17	STAT3	NM_003150	3132	3158	-20.4	-1730.6	-1741.2	0.3	0.3	0.7	-1.5		Carraro et al. 2009
hsa-miR-17	STAT3	NM_139276	3157	3183	-20.4	-1743.1	-1753.7	0.3	0.3	0.7	-1.5		Carraro et al. 2009
hsa-miR-17	STAT3	NM_213662	2999	3025	-20.4	-1660.5	-1671.1	0.3	0.3	0.7	-1.5		Carraro et al. 2009
hsa-miR-181a	BCL2	NM_000633	4103	4116	-11.5	-1535.2	-1538.3	0.65	0.65	0.35	-0.53	only the 3'UTR is folded	Neilson et al. 2007
hsa-miR-181a	CD69	NM_001781	1089	1105	-10.5	-421.8	-427.1	1	1	0	-0.01		Neilson et al. 2007
hsa-miR-181a	HOXA11	NM_005523	2214	2239	-19.6	-975.6	-985.6	0.34	0.34	0.66	-1.34		Naguibneva et al. 2006
hsa-miR-182	FOXO3A	NM_001455	2432	2444	-13.5	-1479.4	-1483.8	0.46	0.46	0.54	-0.96	only the 3'UTR is folded	Segura et al. 2009
hsa-miR-182	FOXO3A	NM_001455	3276	3286	-14.6	-1479.1	-1483.8	0.28	0.28	0.72	-1.58	only the 3'UTR is folded	Segura et al. 2009
hsa-miR-18a	CTGF	NM_001901	2295	2308	-14.9	-822.5	-828.3	0.46	0.46	0.54	-0.96		Ohgawara et al. 2009
hsa-miR-18a	ESR1	NM_000125	3924	3946	-19.3	-1263.9	-1269	0.01	0.01	0.99	-5.69	only the 3'UTR is folded	Castellano et al. 2009
hsa-miR-18a	ESR1	NM_000125	3947	3967	-16.3	-1264.7	-1269	0.06	0.06	0.94	-3.52	only the 3'UTR is folded	Castellano et al. 2009
hsa-miR-18a	ESR1	NM_000125	5272	5296	-14.9	-1257.8	-1269	1	1	0	0	only the 3'UTR is folded	Castellano et al. 2009
hsa-miR-192	SIP1	NM_001009182	0	0	0	0	0	1	1	0	0	No site is found	Kato et al. 2007
hsa-miR-192	SIP1	NM_003616	0	0	0	0	0	1	1	0	0	No site is found	Kato et al. 2007
hsa-miR-196a	HOXA7	NM_006896	1256	1286	-17.1	-689	-695.5	0.17	0.17	0.83	-2.2		Yekta et al. 2004
hsa-miR-196a	HOXA7	NM_006896	1291	1304	-13.3	-695.5	-695.5	0.02	0.02	0.98	-4.8		Yekta et al. 2004
hsa-miR-196a	HOXC8	NM_022658	1997	2017	-32.9	-696	-704	0	0	1	-16.39		Yekta et al. 2004
hsa-miR-196a	HOXD8	NM_019558	1479	1500	-13.8	-825.6	-828.1	0.1	0.1	0.9	-2.85		Yekta et al. 2004
hsa-miR-196a	HOXD8	NM_019558	1579	1602	-13	-823.7	-828.1	0.59	0.59	0.41	-0.64		Yekta et al. 2004
hsa-miR-196b	HOXA7	NM_006896	1157	1171	-13	-695	-695.5	0.04	0.04	0.96	-4.01		Yekta et al. 2004
hsa-miR-196b	HOXA7	NM_006896	1291	1304	-13.3	-695.5	-695.5	0.02	0.02	0.98	-4.8		Yekta et al. 2004
hsa-miR-196b	HOXC8	NM_022658	1997	2017	-31.2	-696	-704	0	0	1	-14.69		Yekta et al. 2004
hsa-miR-196b	HOXD8	NM_019558	1479	1500	-13.8	-825.6	-828.1	0.1	0.1	0.9	-2.85		Yekta et al. 2004
hsa-miR-197	TUSC2	NM_007275	673	692	-26.4	-661.2	-675.3	0.05	0.05	0.95	-3.81		Du et al. 2009
hsa-miR-19b	ESR1	NM_000125	5787	5793	-9	-1267.7	-1269	0.82	0.82	0.18	-0.24	only the 3'UTR is folded	Castellano et al. 2009
hsa-miR-19b	ESR1	NM_000125	6238	6244	-9	-1267	-1269	0.93	0.93	0.07	-0.09	only the 3'UTR is folded	Castellano et al. 2009
hsa-miR-200a	CTNNB1	NM_001098209	2997	3012	-9.6	-1085	-1089.7	1	1	0	0		Saydam et al. 2009
hsa-miR-200a	CTNNB1	NM_001098210	2838	2853	-9.6	-1035.9	-1040.6	1	1	0	0		Saydam et al. 2009
hsa-miR-200a	CTNNB1	NM_001904	3302	3317	-9.6	-1166.9	-1171.6	1	1	0	0		Saydam et al. 2009
hsa-miR-200a	DLX5	NM_005221	0	0	0	0	0	1	1	0	0	No site is found	Itoh et al. 2009
hsa-miR-203	ABL1	NM_005157	4457	4476	-14.8	-2197.7	-2201.8	0.16	0.16	0.84	-2.29		Bueno et al. 2008
hsa-miR-205	ERBB3	NM_001982	4497	4516	-20.2	-1981.7	-1991.3	0.17	0.17	0.83	-2.2		Iorio et al. 2009
hsa-miR-206	FSTL1	NM_007085	2583	2589	-9.5	-1191	-1191.9	0.59	0.59	0.41	-0.64		Rosenberg et al. 2006
hsa-miR-206	FSTL1	NM_007085	3201	3221	-16.2	-1186.8	-1191.9	0.12	0.12	0.88	-2.66		Rosenberg et al. 2006
hsa-miR-206	FSTL1	NM_007085	3496	3502	-9.2	-1188.1	-1191.9	0.99	0.99	0.01	-0.01		Rosenberg et al. 2006
hsa-miR-206	GJA1	NM_000165	2072	2092	-17.4	-872.2	-877.3	0.05	0.05	0.95	-3.81		Anderson et al. 2006
hsa-miR-206	HIF1A	NM_001530	3963	3982	-14.4	-1061.5	-1064.5	0.09	0.09	0.91	-2.94		Lei et al. 2009
hsa-miR-206	HIF1A	NM_181054	3836	3855	-14.4	-1035.4	-1038.4	0.09	0.09	0.91	-2.94		Lei et al. 2009
hsa-miR-206	MET	NM_000245	4859	4865	-9.2	-592.9	-594.8	0.89	0.89	0.11	-0.14	only the 3'UTR is folded	Yan et al. 2009
hsa-miR-206	MET	NM_000245	5157	5180	-11.3	-593.3	-594.8	0.3	0.3	0.7	-1.5	only the 3'UTR is folded	Yan et al. 2009
hsa-miR-206	MET	NM_001127500	4913	4919	-9.2	-592.9	-594.8	0.89	0.89	0.11	-0.14	only the 3'UTR is folded	Yan et al. 2009
hsa-miR-206	MET	NM_001127500	5211	5234	-11.3	-593.3	-594.8	0.3	0.3	0.7	-1.5	only the 3'UTR is folded	Yan et al. 2009
hsa-miR-206	NOTCH3	NM_000435	7680	7706	-23.6	-319.9	-322	0	0	1	-12.99	only the 3'UTR is folded	Song et al. 2009
hsa-miR-206	UTRN	NM_007124	10634	10659	-16.9	-580.4	-588.3	0.48	0.48	0.52	-0.89	only the 3'UTR is folded	Rosenberg et al. 2006
hsa-miR-206	UTRN	NM_007124	11177	11198	-21	-582.5	-588.3	0	0	1	-6.69	only the 3'UTR is folded	Rosenberg et al. 2006
hsa-miR-206	VEGFA	NM_001025367	1873	1879	-9.5	-1323.6	-1327.7	0.99	0.99	0.01	-0.01		Lei et al. 2009
hsa-miR-206	VEGFA	NM_001025367	3171	3177	-9.4	-1327.7	-1327.7	0.38	0.38	0.62	-1.18		Lei et al. 2009
hsa-miR-206	VEGFA	NM_001025368	1819	1825	-9.5	-1307.6	-1312.7	1	1	0	0		Lei et al. 2009
hsa-miR-206	VEGFA	NM_001025368	3117	3123	-9.4	-1312.7	-1312.7	0.38	0.38	0.62	-1.18		Lei et al. 2009
hsa-miR-206	VEGFA	NM_001025370	1687	1693	-9.5	-1261.8	-1267.6	1	1	0	0		Lei et al. 2009
hsa-miR-206	VEGFA	NM_001025370	2985	2991	-9.4	-1267.6	-1267.6	0.38	0.38	0.62	-1.18		Lei et al. 2009
hsa-miR-206	VEGFA	NM_001033756	1753	1759	-9.5	-1278.8	-1282.3	0.98	0.98	0.02	-0.02		Lei et al. 2009
hsa-miR-206	VEGFA	NM_001033756	3051	3057	-9.4	-1282.3	-1282.3	0.38	0.38	0.62	-1.18		Lei et al. 2009
hsa-miR-206	VEGFA	NM_003376	1891	1897	-9.5	-1328.1	-1331.4	0.98	0.98	0.02	-0.03		Lei et al. 2009
hsa-miR-206	VEGFA	NM_003376	3189	3195	-9.4	-1331.4	-1331.4	0.38	0.38	0.62	-1.18		Lei et al. 2009
hsa-miR-20a	E2F1	NM_005225	1841	1847	-8.7	-1216.2	-1217.4	0.86	0.86	0.14	-0.19		O’Donnell et al. 2005
hsa-miR-20a	E2F1	NM_005225	2434	2441	-10	-1217.3	-1217.4	0.28	0.28	0.72	-1.58		O’Donnell et al. 2005
hsa-miR-20a	RUNX1	NM_001001890	4867	4884	-16.1	-1219.5	-1225.9	0.32	0.32	0.68	-1.42	only the 3'UTR is folded	Fontana et al. 2007
hsa-miR-20a	RUNX1	NM_001754	3560	3577	-16.1	-1834	-1840.4	0.32	0.32	0.68	-1.42		Fontana et al. 2007
hsa-miR-20a	TGFBR2	NM_001024847	2416	2436	-13.7	-1580.1	-1581.5	0.05	0.05	0.95	-3.81		Volinia et al. 2006
hsa-miR-20b	ESR1	NM_000125	2389	2408	-14.7	-1263.6	-1269	0.41	0.41	0.59	-1.11	only the 3'UTR is folded	Castellano et al. 2009
hsa-miR-20b	ESR1	NM_000125	6224	6248	-13.1	-1265.3	-1269	0.38	0.38	0.62	-1.18	only the 3'UTR is folded	Castellano et al. 2009
hsa-miR-21	CDC25A	NM_001789	2662	2686	-12.6	-1370.3	-1373.5	0.38	0.38	0.62	-1.18		Wang et al. 2009
hsa-miR-21	CDC25A	NM_201567	2542	2566	-12.6	-1326.1	-1332	0.95	0.95	0.05	-0.06		Wang et al. 2009
hsa-miR-21	HNRPK	NM_002140	2365	2393	-10.1	-859.6	-863.5	0.98	0.98	0.02	-0.03		Papagiannakopoulos et al. 2008
hsa-miR-21	HNRPK	NM_031262	2305	2333	-10.1	-847.7	-851.6	0.98	0.98	0.02	-0.03		Papagiannakopoulos et al. 2008
hsa-miR-21	HNRPK	NM_031263	2330	2358	-10.1	-853.7	-858.7	1	1	0	0		Papagiannakopoulos et al. 2008
hsa-miR-21	NFIB	NM_005596	2190	2211	-18.6	-1701.5	-1710.8	0.41	0.41	0.59	-1.11	only the 3'UTR is folded	Fujita et al. 2008
hsa-miR-21	PDCD4	NM_014456	1886	1902	-11.8	-989.3	-990.7	0.19	0.19	0.81	-2.02		Davis et al. 2008
hsa-miR-21	PDCD4	NM_014456	2141	2155	-10.5	-987.9	-990.7	0.82	0.82	0.18	-0.24		Davis et al. 2008
hsa-miR-21	PDCD4	NM_145341	1970	1986	-11.8	-1008.1	-1009.5	0.19	0.19	0.81	-2.02		Davis et al. 2008
hsa-miR-21	PDCD4	NM_145341	2225	2239	-10.5	-1006.7	-1009.5	0.82	0.82	0.18	-0.24		Davis et al. 2008
hsa-miR-21	PTEN	NM_000314	4146	4178	-12.3	-786.1	-800.2	1	1	0	0	only the 3'UTR is folded	Meng et al. 2006
hsa-miR-21	PTEN	NM_000314	5453	5479	-13.3	-791.9	-800.2	1	1	0	0	only the 3'UTR is folded	Meng et al. 2006
hsa-miR-21	TP73L	NM_003722	3781	3800	-8.6	-1371	-1371.2	0.65	0.65	0.35	-0.53		Papagiannakopoulos et al. 2008
hsa-miR-21	TPM1	NM_000366	1137	1159	-12.1	-429	-435.7	0.99	0.99	0.01	-0.01		Zhu et al 2007
hsa-miR-21	TPM1	NM_001018004	1152	1173	-10.3	-547.9	-550.8	0.87	0.87	0.13	-0.17		Zhu et al 2007
hsa-miR-21	TPM1	NM_001018005	1212	1240	-12.1	-425.2	-431.2	0.98	0.98	0.02	-0.02		Zhu et al 2007
hsa-miR-21	TPM1	NM_001018006	1152	1173	-10.3	-542.5	-547.4	0.99	0.99	0.01	-0.01		Zhu et al 2007
hsa-miR-21	TPM1	NM_001018007	1152	1173	-10.3	-581.7	-585.1	0.94	0.94	0.06	-0.08		Zhu et al 2007
hsa-miR-21	TPM1	NM_001018020	1152	1173	-10.3	-577.7	-581.3	0.95	0.95	0.05	-0.06		Zhu et al 2007
hsa-miR-210	ISCU	NM_014301	805	822	-20	-372	-374.9	0	0	1	-8.59		Chan et al. 2009
hsa-miR-210	ISCU	NM_213595	709	726	-20	-346.1	-349	0	0	1	-8.59		Chan et al. 2009
hsa-miR-22	ESR1	NM_000125	4309	4320	-15.8	-1265.4	-1269	0.05	0.05	0.95	-3.72	only the 3'UTR is folded	Castellano et al. 2009
hsa-miR-22	ESR1	NM_000125	4944	4968	-19	-1255.8	-1269	0.99	0.99	0.01	-0.01	only the 3'UTR is folded	Pandey et al. 2009
hsa-miR-221	BMF	NM_001003940	2068	2089	-19.9	-1852	-1858.9	0.03	0.03	0.97	-4.5		Gramantieri et al. 2009
hsa-miR-221	BMF	NM_001003940	4460	4480	-30.9	-1851.5	-1858.9	0	0	1	-14.99		Gramantieri et al. 2009
hsa-miR-221	BMF	NM_001003942	1770	1791	-19.9	-1706.3	-1713.2	0.03	0.03	0.97	-4.5		Gramantieri et al. 2009
hsa-miR-221	BMF	NM_001003942	4162	4182	-30.9	-1706.4	-1713.2	0	0	1	-15.59		Gramantieri et al. 2009
hsa-miR-221	BMF	NM_001003943	1672	1693	-19.9	-1664.6	-1671.5	0.03	0.03	0.97	-4.5		Gramantieri et al. 2009
hsa-miR-221	BMF	NM_001003943	4064	4084	-30.9	-1663.7	-1671.5	0	0	1	-14.59		Gramantieri et al. 2009
hsa-miR-221	BMF	NM_033503	1919	1940	-19.9	-1759.4	-1765.6	0.01	0.01	0.99	-5.19		Gramantieri et al. 2009
hsa-miR-221	BMF	NM_033503	4311	4331	-30.9	-1758.3	-1765.6	0	0	1	-15.09		Gramantieri et al. 2009
hsa-miR-221	ESR1	NM_000125	2550	2576	-11.7	-1258.5	-1269	1	1	0	0	only the 3'UTR is folded	Zhao et al. 2008
hsa-miR-221	ESR1	NM_000125	4264	4281	-16.8	-1264.2	-1269	0.06	0.06	0.94	-3.52	only the 3'UTR is folded	Zhao et al. 2008
hsa-miR-221	ESR1	NM_000125	4275	4281	-9.8	-1268.7	-1269	0.36	0.36	0.64	-1.26	only the 3'UTR is folded	Zhao et al. 2008
hsa-miR-221	KIT	NM_000222	4032	4054	-14.7	-1497.9	-1502	0.17	0.17	0.83	-2.2		Felli et al. 2005
hsa-miR-221	KIT	NM_000222	4974	4983	-11.4	-1499.5	-1502	0.51	0.51	0.49	-0.83		Felli et al. 2005
hsa-miR-222	ESR1	NM_000125	2550	2576	-10.2	-1258.5	-1269	1	1	0	0	only the 3'UTR is folded	Zhao et al. 2008
hsa-miR-222	ESR1	NM_000125	4271	4281	-10.5	-1266.4	-1269	0.78	0.78	0.22	-0.31	only the 3'UTR is folded	Zhao et al. 2008
hsa-miR-222	KIT	NM_000222	4032	4054	-12.6	-1497.9	-1502	0.62	0.62	0.38	-0.58		Felli et al. 2005
hsa-miR-223	NFIA	NM_005595	2716	2740	-20.2	-1913.8	-1919.8	0.01	0.01	0.99	-5.69	only the 3'UTR is folded	Fazi et al. 2005
hsa-miR-223	NFIA	NM_005595	3297	3313	-10.2	-1916.3	-1919.8	0.95	0.95	0.05	-0.06	only the 3'UTR is folded	Fazi et al. 2005
hsa-miR-223	NFIA	NM_005595	6364	6381	-14.1	-1914.9	-1919.8	0.43	0.43	0.57	-1.03	only the 3'UTR is folded	Fazi et al. 2005
hsa-miR-23b	MET	NM_000245	5369	5385	-10.7	-589.7	-594.8	0.99	0.99	0.01	-0.01	only the 3'UTR is folded	Salvi et al. 2009
hsa-miR-23b	MET	NM_000245	6408	6431	-17.8	-587.2	-594.8	0.22	0.22	0.78	-1.84	only the 3'UTR is folded	Salvi et al. 2009
hsa-miR-23b	PLAU	NM_002658	0	0	0	0	0	1	1	0	0	No site is found	Salvi et al. 2009
hsa-miR-24	DUSP16	NM_030640	3024	3045	-25.4	-1179.6	-1190.9	0.01	0.01	0.99	-5.59		Zaidai et al. 2009
hsa-miR-26a	EZH2	NM_152998	2537	2547	-9.5	-760.7	-761.1	0.46	0.46	0.54	-0.96		Sander et al. 2008
hsa-miR-26a	PLAG1	NM_002655	0	0	0	0	0	1	1	0	0	No site is found	Volinia et al. 2006
hsa-miR-27a	RUNX1	NM_001001890	3252	3268	-17.6	-1224.6	-1225.9	0.00181	0.00181	0.99819	-7.79	only the 3'UTR is folded	Feng et al. 2009
hsa-miR-27a	RUNX1	NM_001001890	3276	3294	-17.9	-1220.6	-1225.9	0.03571	0.03571	0.96429	-4.11	only the 3'UTR is folded	Feng et al. 2009
hsa-miR-27a	RUNX1	NM_001754	1954	1961	-10.6	-1838.7	-1840.4	0.51146	0.51146	0.48854	-0.83		Feng et al. 2009
hsa-miR-27a	RUNX1	NM_001754	1969	1987	-17.9	-1834.3	-1840.4	0.06721	0.06721	0.93279	-3.33		Feng et al. 2009
hsa-miR-27b	CYP1B1	NM_000104	4762	4785	-26.2	-1637.1	-1645.3	0	0	1	-9.49		Tsuchiya et al. 2006
hsa-miR-27b	CYP1B1	NM_000104	4873	4879	-9.7	-1637.7	-1645.3	1	1	0	0		Tsuchiya et al. 2006
hsa-miR-27b	RUNX1	NM_001001890	3252	3268	-15.4	-1224.6	-1225.9	0.01071	0.01071	0.98929	-5.59	only the 3'UTR is folded	Feng et al. 2009
hsa-miR-27b	RUNX1	NM_001001890	3270	3294	-18.3	-1215.2	-1225.9	0.84007	0.84007	0.15993	-0.21	only the 3'UTR is folded	Feng et al. 2009
hsa-miR-27b	RUNX1	NM_001754	1954	1961	-10.6	-1838.7	-1840.4	0.51146	0.51146	0.48854	-0.83		Feng et al. 2009
hsa-miR-27b	RUNX1	NM_001754	1963	1987	-18.3	-1834.5	-1840.4	0.04187	0.04187	0.95813	-3.91		Feng et al. 2009
hsa-miR-29b	DNMT3A	NM_022552	3848	3864	-18	-1654.5	-1660.1	0.04	0.04	0.96	-3.91		Garzon et al. 2009
hsa-miR-29b	DNMT3A	NM_153759	3138	3154	-18	-1316.6	-1322.2	0.04	0.04	0.96	-3.91		Garzon et al. 2009
hsa-miR-29b	DNMT3A	NM_175629	3929	3945	-18	-1709.8	-1715.4	0.04	0.04	0.96	-3.91		Garzon et al. 2009
hsa-miR-29b	DNMT3B	NM_006892	4073	4092	-14.6	-1613.5	-1617.5	0.17	0.17	0.83	-2.2		Garzon et al. 2009
hsa-miR-29b	DNMT3B	NM_175848	4013	4032	-14.6	-1588.3	-1592.3	0.17	0.17	0.83	-2.2		Garzon et al. 2009
hsa-miR-29b	DNMT3B	NM_175849	3824	3843	-14.6	-1528.2	-1531.5	0.1	0.1	0.9	-2.85		Garzon et al. 2009
hsa-miR-29b	DNMT3B	NM_175850	3992	4011	-14.6	-1571.8	-1575.1	0.1	0.1	0.9	-2.85		Garzon et al. 2009
hsa-miR-326	ETS1	NM_005238	4446	4452	-13.2	-1611.1	-1621.4	1	1	0	0		Du et al. 2009
hsa-miR-328	ABCG2	NM_004827	3061	3087	-34.3	-1233	-1246.6	0	0	1	-12.19		Pan et al. 2009
hsa-miR-335	PTPRN2	NM_002847	0	0	0	0	0	1	1	0	0	No site is found	Tavazoie et al. 2008
hsa-miR-335	SOX4	NM_003107	4647	4661	-11	-1855.5	-1860.2	0.97	0.97	0.03	-0.03		Tavazoie et al. 2008
hsa-miR-34a	BCL2	NM_000633	1450	1468	-25.6	-1530.8	-1538.3	0	0	1	-9.59	only the 3'UTR is folded	Bommer et al.2007
hsa-miR-34a	BCL2	NM_000633	6454	6474	-14.6	-1531.6	-1538.3	0.78	0.78	0.22	-0.31	only the 3'UTR is folded	Bommer et al.2007
hsa-miR-34a	E2F3	NM_001949	4439	4462	-17.1	-1658.1	-1663.4	0.07	0.07	0.93	-3.33		Welch et al. 2007
hsa-miR-34a	MET	NM_000245	4411	4417	-13	-590.2	-594.8	0.65	0.65	0.35	-0.53	only the 3'UTR is folded	Li et al. 2009
hsa-miR-34a	MET	NM_000245	6523	6531	-13.9	-593.2	-594.8	0.05	0.05	0.95	-3.81	only the 3'UTR is folded	Li et al. 2009
hsa-miR-34a	MET	NM_001127500	4465	4471	-13	-590.2	-594.8	0.65	0.65	0.35	-0.53	only the 3'UTR is folded	Li et al. 2009
hsa-miR-34a	MET	NM_001127500	6577	6585	-13.9	-593.2	-594.8	0.05	0.05	0.95	-3.81	only the 3'UTR is folded	Li et al. 2009
hsa-miR-34a	NOTCH1	NM_017617	7839	7854	-17.1	-563.8	-568.8	0.05	0.05	0.95	-3.62	only the 3'UTR is folded	Li et al. 2009
hsa-miR-34a	NOTCH1	NM_017617	8573	8583	-20.4	-560.1	-568.8	0.07	0.07	0.93	-3.23	only the 3'UTR is folded	Li et al. 2009
hsa-miR-34a	NOTCH2	NM_024408	10137	10144	-14.7	-1030.3	-1032.6	0.04	0.04	0.96	-3.91	only the 3'UTR is folded	Li et al. 2009
hsa-miR-34a	SIRT1	NM_012238	3712	3737	-31.9	-1176.4	-1184.7	0	0	1	-15.09		Yamakuchi et al. 2008
hsa-miR-34c-5p	CDK4	NM_000075	1255	1274	-17	-541.9	-547.6	0.1	0.1	0.9	-2.85		He et al. 2007
hsa-miR-372	LATS2	NM_014572	3971	3977	-9.9	-1949.7	-1951.3	0.68	0.68	0.32	-0.48		Voorhoeve et al. 2006
hsa-miR-372	LATS2	NM_014572	4070	4077	-10.3	-1949.7	-1951.3	0.57	0.57	0.43	-0.7		Voorhoeve et al. 2006
hsa-miR-373	LATS2	NM_014572	3970	3977	-10.8	-1948.7	-1951.3	0.7	0.7	0.3	-0.43		Voorhoeve et al. 2006
hsa-miR-373	LATS2	NM_014572	4065	4077	-10.5	-1949.7	-1951.3	0.51	0.51	0.49	-0.83		Voorhoeve et al. 2006
hsa-miR-375	MTPN	NM_145808	0	0	0	0	0	1	1	0	0	No site is found	Poy et al. 2004
hsa-miR-449a	CDC25A	NM_001789	2446	2461	-16.6	-1365.5	-1373.5	0.59	0.59	0.41	-0.64		Yang et al. 2009
hsa-miR-449a	CDC25A	NM_201567	2326	2341	-16.6	-1324	-1332	0.59	0.59	0.41	-0.64		Yang et al. 2009
hsa-miR-449a	CDK6	NM_001145306	2585	2592	-14.8	-1276.7	-1281.2	0.21	0.21	0.79	-1.93	only the part of 3'UTR is folded	Yang et al. 2009
hsa-miR-449a	CDK6	NM_001145306	8429	8454	-14.5	-972.1	-984	1	1	0	0	only the part of 3'UTR is folded	Yang et al. 2009
hsa-miR-449a	CDK6	NM_001145306	10658	10685	-18.3	-970.1	-984	1	1	0	0	only the part of 3'UTR is folded	Yang et al. 2009
hsa-miR-449a	CDK6	NM_001259	2480	2487	-14.8	-1247	-1251.5	0.21	0.21	0.79	-1.93	only the part of 3'UTR is folded	Yang et al. 2009
hsa-miR-449a	CDK6	NM_001259	8324	8349	-14.5	-932.9	-944.8	1	1	0	0	only the part of 3'UTR is folded	Yang et al. 2009
hsa-miR-449a	CDK6	NM_001259	10553	10580	-18.3	-930.9	-944.8	1	1	0	0	only the part of 3'UTR is folded	Yang et al. 2009
hsa-miR-449a	HDAC1	NM_004964	1961	1977	-18.9	-674.3	-679.4	0.01	0.01	0.99	-5.29		Noonan et al. 2009
hsa-miR-449b	CDC25A	NM_001789	2446	2460	-16.1	-1365.5	-1373.5	0.73	0.73	0.27	-0.39		Yang et al. 2009
hsa-miR-449b	CDC25A	NM_201567	2326	2340	-16.1	-1324	-1332	0.73	0.73	0.27	-0.39		Yang et al. 2009
hsa-miR-449b	CDK6	NM_001145306	2574	2593	-17.2	-1276.7	-1281.2	0.03	0.03	0.97	-4.21	only the part of 3'UTR is folded	Yang et al. 2009
hsa-miR-449b	CDK6	NM_001145306	8430	8453	-13.9	-973.9	-984	1	1	0	0	only the part of 3'UTR is folded	Yang et al. 2009
hsa-miR-449b	CDK6	NM_001145306	10658	10686	-19.1	-970.1	-984	1	1	0	-0.01	only the part of 3'UTR is folded	Yang et al. 2009
hsa-miR-449b	CDK6	NM_001259	2480	2488	-15.3	-1247	-1251.5	0.14	0.14	0.86	-2.38	only the part of 3'UTR is folded	Yang et al. 2009
hsa-miR-449b	CDK6	NM_001259	8325	8348	-13.9	-934.7	-944.8	1	1	0	0	only the part of 3'UTR is folded	Yang et al. 2009
hsa-miR-449b	CDK6	NM_001259	10553	10581	-19.1	-930.9	-944.8	1	1	0	-0.01	only the part of 3'UTR is folded	Yang et al. 2009
hsa-miR-661	MTA1	NM_004689	2613	2635	-27.1	-1126.7	-1139.1	0.01	0.01	0.99	-6.19		Reddy et al. 2009
hsa-miR-7	PAK1	NM_002576	2442	2462	-20.2	-1117.5	-1119.4	0	0	1	-9.79		Reddy et al. 2008
hsa-miR-9	NFKB1	NM_003998	3405	3412	-9.3	-1393	-1399.6	1	1	0	0		Guo et al. 2009
hsa-miR-9	NFKB1	NM_003998	3443	3466	-11.6	-1390.8	-1399.6	1	1	0	0		Guo et al. 2009
hsa-miR-92a	TP73L	NM_003722	4859	4872	-9.2	-1371	-1371.2	0.48	0.48	0.52	-0.89		Manni et al. 2009
hsa-miR-93	TUSC2	NM_007275	830	852	-22.6	-664.8	-675.3	0.05	0.05	0.95	-3.62		Du et al. 2009
hsa-miR-93	TUSC2	NM_007275	1047	1080	-15.1	-657.8	-675.3	1	1	0	0		Du et al. 2009
hsa-miR-98	TUSC2	NM_007275	949	973	-20.7	-663.9	-675.3	0.41	0.41	0.59	-1.11		Du et al. 2009
