# Supplementary material for: Quantitative Prediction of miRNA-mRNA Interaction Based on Equilibrium Concentrations
Source: PLoS Comput Biol. 2011 Feb 24;7(2):e1001090. doi: 10.1371/journal.pcbi.1001090 (PMC3044769; doi:10.1371/journal.pcbi.1001090)
Supplement: Table S3 — List of our predictions on experimentally supported targets in human with specified initial concentrations. The predictions are made with the same initial miRNA concentration used in each experiment. The targets that are not predicted by our method using the same concentration but predicted with 1 µM concentration are indicated in light blue, and the sites that are not predicted with 1 µM concentrations are indicated in blue. The miRNA, mRNA, and miRNA-mRNA duplex are normalized equilibrium (final) concentrations. (0.03 MB XLS) [file pcbi.1001090.s003.xls]

## Sheet: Supplimental_T3
miRNA	Gene symbol	mRNA ID	target start	target end	miRNA/mRNA hybridization energy (kcal/mol)	mRNA folding energy open (kcal/mol)	mRNA folding energy (kcal/mol)	miRNA concentration (normalized)	mRNA concetration (normalized)	miRNA/mRNA concentration (normalized)	Net free enegy change (kcal/mol)	Comments	Confirmed reporter acivities (normalized)	miRNA concentration used for experiments	References
hsa-miR-1	MET	NM_000245	5157	5180	-12	-593.3	-594.8	0.58	0.58	0.42	-0.67	only the 3'UTR is folded	~0.60	50nM	Yan et al. 2009
hsa-miR-106a	RB1	NM_000321	3836	3842	-8.9	-1197.8	-1204	1	1	0	0		~0.65	10nM	Volinia et al. 2006
hsa-miR-10a	HOXA1	NM_005522	1680	1687	-12.9	-775.7	-779.3	0.97	0.97	0.03	-0.04		~0.40	10nM	Garzon et al. 2006
hsa-miR-122	CCND1	NM_053056	3954	3973	-14.7	-1481.1	-1486.5	0.61	0.61	0.39	-0.62		~0.50	300nM (30pM/24-well)	Gramantieri et al. 2007
hsa-miR-127-3p	BCL6	NM_001706	3022	3040	-21.5	-1133.8	-1144.1	0.3	0.3	0.7	-1.49		~0.70	100nM	Saito et al. 2006
hsa-miR-128	E2F3	NM_001949	3764	3771	-11.8	-1661.8	-1663.4	0.54	0.54	0.46	-0.75		~0.60	100nM	Zhang et al. 2009
hsa-miR-129-3p	SOX4	NM_003107	3844	3850	-12.1	-1855.1	-1860.2	1	1	0	0		~0.50 - 0.60	2.5nM	Huang et al. 2009
hsa-miR-129-5p	SOX4	NM_003107	4263	4279	-12.9	-1851.5	-1860.2	1	1	0	0		~0.30 - 0.45	2.5nM	Huang et al. 2009
hsa-miR-130a	MAFB	NM_005461	2970	2983	-15.7	-1320.8	-1324.3	0.39	0.39	0.61	-1.15		~0.45	10nM	Garzon et al. 2006
hsa-miR-130b	MAFB	NM_005461	2970	2983	-15.7	-1320.8	-1324.3	0.39	0.39	0.61	-1.15		~0.40	10nM	Garzon et al. 2006
hsa-miR-133a	ERG	NM_004449	2305	2316	-16.4	-917.1	-922.1	0.26	0.26	0.74	-1.65		~0.10	100nM	Xiao et al. 2007
hsa-miR-133a	ERG	NM_004449	2305	2316	-16.4	-917.1	-922.1	0.61	0.61	0.4	-0.62		~0.40	10nM	Xiao et al. 2007
hsa-miR-133b	BCL2L2	NM_004050	2308	2322	-16	-1370.4	-1374.8	0.44	0.44	0.57	-1.03		~0.60	20nM	Crawford et al. 2009
hsa-miR-133b	MCL1	NM_021960	3890	3917	-22.6	-1317.5	-1329.6	0.73	0.73	0.27	-0.38		~0.60	20nM	Crawford et al. 2009
hsa-miR-146a	IRAK2	NM_001570	2545	2568	-15.8	-1269.8	-1274.8	0.65	0.65	0.35	-0.53		~0.50	20nM	Hou et al. 2009
hsa-miR-148a	HLA-G	NM_002127	0	0	0	0	0	1	1	0	0	No site is found	~0.60	20nM	Tan et al. 2007
hsa-miR-148b	HLA-G	NM_002127	0	0	0	0	0	1	1	0	0	No site is found	~0.70	20nM	Tan et al. 2007
hsa-miR-152	HLA-G	NM_002127	0	0	0	0	0	1	1	0	0	No site is found	~0.65	20nM	Tan et al. 2007
hsa-miR-15a	BMI1	NM_005180	0	0	0	0	0	1	1	0	0	No site is found	~0.05 - 0.10	50nM	Bhattacharya et al. 2009
hsa-miR-16	BMI1	NM_005180	0	0	0	0	0	1	1	0	0	No site is found	~0.05 - 0.10	50nM	Bhattacharya et al. 2009
hsa-miR-16	CCNE1	NM_001238	1900	1908	-16.4	-694.4	-700.6	0.66	0.66	0.34	-0.51		~0.55	50nM	Wang et al. 2009
hsa-miR-205	ERBB3	NM_001982	4497	4516	-20.2	-1981.7	-1991.3	0.44	0.44	0.56	-1.02		~0.57	100nM	Iorio et al. 2009
hsa-miR-206	FSTL1	NM_007085	3201	3221	-16.2	-1186.8	-1191.9	0.53	0.53	0.47	-0.78		~0.60	25nM	Rosenberg et al. 2006
hsa-miR-206	MET	NM_000245	5157	5180	-11.3	-593.3	-594.8	0.76	0.76	0.24	-0.33	only the 3'UTR is folded	~0.60	50nM	Yan et al. 2009
hsa-miR-206	UTRN	NM_007124	11177	11198	-21	-582.5	-588.3	0.03	0.03	0.97	-4.43	only the 3'UTR is folded	~0.20	25nM	Rosenberg et al. 2006
hsa-miR-20a	TGFBR2	NM_001024847	2416	2436	-13.7	-1580.1	-1581.5	0.37	0.37	0.63	-1.23		~0.55	10nM	Volinia et al. 2006
hsa-miR-21	CDC25A	NM_001789	2662	2686	-12.6	-1370.3	-1373.5	0.76	0.76	0.24	-0.34		~0.60	100nM	Wang et al. 2009
hsa-miR-21	HNRPK	NM_002140	2365	2393	-10.1	-859.6	-863.5	1	1	0	0		~0.75	50nM	Papagiannakopoulos et al. 2008
hsa-miR-21	TP73L	NM_003722	3781	3800	-8.6	-1371	-1371.2	0.96	0.96	0.04	-0.05		~0.80	50nM	Papagiannakopoulos et al. 2008
hsa-miR-221	BMF	NM_033503	4311	4331	-30.9	-1758.3	-1765.6	0	0	1	-14.34		~0.55	300nM (30pM/24-well)	Gramantieri et al. 2009
hsa-miR-24	DUSP16	NM_030640	3024	3045	-25.4	-1179.6	-1190.9	0.06	0.06	0.94	-3.46		~0.20	30nM	Zaidai et al. 2009
hsa-miR-26a	PLAG1	NM_002655	0	0	0	0	0	1	1	0	0	No site is found	~0.55	10nM	Volinia et al. 2006
hsa-miR-27a	RUNX1	NM_001001890	3276	3294	-17.9	-1220.6	-1225.9	0.3	0.3	0.7	-1.47	only the 3'UTR is folded	~0.20	10nM	Feng et al. 2009
hsa-miR-27b	CYP1B1	NM_000104	4762	4785	-26.2	-1637.1	-1645.3	0	0	1	-7.75		~0.20	60nM (1.2pM/2x10^5)	Tsuchiya et al. 2006
hsa-miR-27b	RUNX1	NM_001001890	3252	3268	-15.4	-1224.6	-1225.9	0.1	0.1	0.9	-2.81	only the 3'UTR is folded	~0.20	10nM	Feng et al. 2009
hsa-miR-29b	DNMT3A	NM_022552	3848	3864	-18	-1654.5	-1660.1	0.17	0.17	0.83	-2.16		~0.40	50nM	Garzon et al. 2009
hsa-miR-29b	DNMT3B	NM_175849	3824	3843	-14.6	-1528.2	-1531.5	0.37	0.37	0.63	-1.22		~0.40	50nM	Garzon et al. 2009
hsa-miR-34a	MET	NM_000245	6523	6531	-13.9	-593.2	-594.8	0.37	0.37	0.63	-1.23	only the 3'UTR is folded	~0.15 - 0.25	10 nM	Li et al. 2009
hsa-miR-34a	NOTCH1	NM_017617	7839	7854	-17.1	-563.8	-568.8	0.42	0.42	0.58	-1.08	only the 3'UTR is folded	~0.60 - 0.70	10 nM	Li et al. 2009
hsa-miR-34a	NOTCH2	NM_024408	10137	10144	-14.7	-1030.3	-1032.6	0.35	0.35	0.65	-1.31	only the 3'UTR is folded	~0.45 - 0.60	10 nM	Li et al. 2009
hsa-miR-34a	SIRT1	NM_012238	3712	3737	-31.9	-1176.4	-1184.7	0	0	1	-12.67		~0.50	20nM	Yamakuchi et al. 2008
hsa-miR-92a	TP73L	NM_003722	4859	4872	-9.2	-1371	-1371.2	0.84	0.84	0.16	-0.21		~0.65	100nM	Manni et al. 2009
