# Supplementary material for: Quantitative Prediction of miRNA-mRNA Interaction Based on Equilibrium Concentrations
Source: PLoS Comput Biol. 2011 Feb 24;7(2):e1001090. doi: 10.1371/journal.pcbi.1001090 (PMC3044769; doi:10.1371/journal.pcbi.1001090)
Supplement: Table S5 — List of target sites used for the comparison with other methods. The list contains multiple target sites, if any, for each interaction (miRNA-mRNA). (5.55 MB TXT) [file pcbi.1001090.s005.txt]

# Supplemental Table S5
# List of predicted targets
# Col.1	miRNA 
# Col.2	Gene symbol 
# Col.3	mRNAID
# Col.4	Target strat
# Col.5	Target end
# Col.6	miRNA/mRNA hybridization energy (kcal/mol)
# Col.7	mRNA folding energy with the target site is open (kcal/mol)
# Col.8	mRNA folding energy (kcal/mol)
# Col.9	miRNA concentration (normalized)
# Col.10	mRNA concentration (normalized)
# Col.11	miRNA/mRNA concentration (normalized)
# Col.12	Net free energy change (kcal/mol)


hsa-let-7a	A1BG	NM_130786	2949	2969	-22.6	-1381.6	-1390.7	0.02	0.02	0.98	-5.00
hsa-let-7a	ABCC10	NM_033450	4852	4858	-11.2	-2200.8	-2200.8	0.11	0.11	0.89	-2.75
hsa-let-7a	ABCC5	NM_005688	5606	5626	-16.7	-2044.2	-2051.4	0.36	0.36	0.64	-1.26
hsa-let-7a	ABCG4	NM_022169	3706	3728	-22.3	-1613.5	-1619.9	0.00	0.00	1.00	-7.39
hsa-let-7a	ACSL6	NM_001009185	2658	2679	-19.4	-1037.4	-1047.1	0.32	0.32	0.68	-1.42
hsa-let-7a	ACSL6	NM_015256	2658	2679	-19.4	-1036.9	-1046.6	0.32	0.32	0.68	-1.42
hsa-let-7a	ACTA1	NM_001100	1379	1408	-21.1	-528.3	-533.8	0.00	0.00	1.00	-7.09
hsa-let-7a	ACVR1B	NM_004302	1749	1760	-11.4	-1683.2	-1685.0	0.34	0.34	0.66	-1.34
hsa-let-7a	ACVR2A	NM_001616	4944	4951	-10.5	-1343.9	-1344.0	0.19	0.19	0.81	-2.02
hsa-let-7a	ACVR2A	NM_001616	5005	5011	-9.1	-1343.9	-1344.0	0.48	0.48	0.52	-0.89
hsa-let-7a	ADAMTS14	NM_080722	4850	4870	-20.9	-2318.0	-2329.3	0.34	0.34	0.66	-1.34
hsa-let-7a	ADAMTS6	NM_197941	4466	4481	-15.6	-809.4	-815.2	0.30	0.30	0.70	-1.50
hsa-let-7a	ADAMTS6	NM_197941	6402	6409	-10.2	-814.0	-815.2	0.50	0.48	0.52	-0.89
hsa-let-7a	ADSL	NM_000026	1516	1539	-18.2	-544.8	-551.0	0.06	0.06	0.94	-3.52
hsa-let-7a	AHCTF1	NM_015446	7358	7374	-13.9	-375.9	-378.6	0.10	0.11	0.89	-2.75
hsa-let-7a	AIM1	NM_001624	6383	6403	-23.9	-502.4	-510.9	0.00	0.00	1.00	-6.89
hsa-let-7a	AKAP6	NM_004274	7355	7371	-14.6	-755.0	-760.9	0.60	0.57	0.43	-0.70
hsa-let-7a	AKAP6	NM_004274	9859	9866	-12.6	-758.7	-760.9	0.20	0.19	0.81	-2.02
hsa-let-7a	ALPK3	NM_020778	7667	7680	-14.5	-1814.8	-1817.5	0.10	0.07	0.93	-3.33
hsa-let-7a	ALS2CR4	NM_001044385	2247	2268	-16.3	-1605.2	-1611.8	0.32	0.32	0.68	-1.42
hsa-let-7a	ALS2CR4	NM_152388	2183	2204	-16.3	-1157.3	-1163.9	0.30	0.32	0.68	-1.42
hsa-let-7a	ANGPTL2	NM_012098	3437	3449	-20.8	-1291.9	-1297.5	0.00	0.00	1.00	-6.69
hsa-let-7a	ANKFY1	NM_016376	6441	6461	-16.5	-1371.7	-1377.8	0.20	0.19	0.81	-2.02
hsa-let-7a	ANKRD28	NM_015199	5411	5424	-15.4	-778.6	-780.3	0.00	0.01	0.99	-5.19
hsa-let-7a	APC2	NM_005883	9355	9371	-15.5	-1461.1	-1466.9	0.30	0.32	0.68	-1.42
hsa-let-7a	APC2	NM_005883	9892	9912	-17.9	-1460.9	-1466.9	0.10	0.06	0.94	-3.42
hsa-let-7a	APPBP2	NM_006380	4022	4041	-13.5	-1132.4	-1136.9	0.50	0.48	0.52	-0.89
hsa-let-7a	ARGFX	NM_001012659	4927	4933	-8.9	-1811.9	-1811.9	0.51	0.51	0.49	-0.83
hsa-let-7a	ARHGAP20	NM_020809	5429	5450	-19.2	-587.3	-597.2	0.40	0.41	0.59	-1.11
hsa-let-7a	ARHGAP28	NM_001010000	4705	4726	-20.3	-1379.0	-1380.9	0.00	0.00	1.00	-9.89
hsa-let-7a	ARHGAP8	NM_001017526	1550	1570	-18.5	-636.5	-639.0	0.00	0.00	1.00	-7.49
hsa-let-7a	ARHGAP8	NM_181335	1457	1477	-18.5	-605.8	-608.3	0.00	0.00	1.00	-7.49
hsa-let-7a	ARHGEF15	NM_173728	2745	2753	-14.3	-562.1	-567.2	0.40	0.43	0.57	-1.03
hsa-let-7a	ARID3B	NM_006465	1951	1958	-10.3	-1690.3	-1690.3	0.21	0.21	0.79	-1.93
hsa-let-7a	ARID3B	NM_006465	4208	4232	-18.0	-1684.3	-1690.3	0.06	0.06	0.94	-3.52
hsa-let-7a	ARPP-19	NM_006628	2797	2804	-12.7	-1377.3	-1381.1	0.51	0.51	0.49	-0.83
hsa-let-7a	ASCC3L1	NM_014014	6632	6638	-11.1	-228.1	-230.3	0.50	0.51	0.49	-0.83
hsa-let-7a	ATG9A	NM_001077198	3153	3170	-17.2	-1539.1	-1547.5	0.54	0.54	0.46	-0.76
hsa-let-7a	ATP2A2	NM_170665	3766	3789	-22.3	-171.9	-181.5	0.00	0.03	0.97	-4.21
hsa-let-7a	ATP2B1	NM_001001323	3937	3952	-20.9	-762.7	-769.6	0.00	0.01	0.99	-5.49
hsa-let-7a	ATP2B4	NM_001001396	6728	6737	-13.2	-1295.0	-1298.3	0.30	0.28	0.72	-1.58
hsa-let-7a	ATP7B	NM_000053	5004	5020	-13.5	-723.7	-728.3	0.50	0.51	0.49	-0.83
hsa-let-7a	B3GNT5	NM_032047	2969	2988	-19.9	-1010.3	-1017.6	0.04	0.04	0.96	-4.11
hsa-let-7a	BACH1	NM_001186	4301	4314	-13.3	-1529.4	-1531.6	0.12	0.12	0.88	-2.66
hsa-let-7a	BACH1	NM_001186	4606	4614	-14.0	-1530.4	-1531.6	0.03	0.03	0.97	-4.30
hsa-let-7a	BACH1	NM_206866	4429	4442	-13.3	-1579.0	-1581.7	0.17	0.17	0.83	-2.20
hsa-let-7a	BACH1	NM_206866	4734	4742	-14.0	-1580.5	-1581.7	0.03	0.03	0.97	-4.30
hsa-let-7a	BAHD1	NM_014952	2826	2838	-14.4	-1958.8	-1961.5	0.07	0.07	0.93	-3.23
hsa-let-7a	BCAP29	NM_018844	1624	1644	-20.6	-671.4	-675.7	0.00	0.00	1.00	-7.79
hsa-let-7a	C10orf6	NM_018121	5382	5396	-18.1	-838.6	-845.5	0.10	0.11	0.89	-2.75
hsa-let-7a	C10orf6	NM_018121	5622	5630	-14.3	-841.9	-845.5	0.20	0.16	0.84	-2.29
hsa-let-7a	C11orf11	NM_006133	3389	3402	-16.1	-2607.7	-2608.8	0.01	0.01	0.99	-6.49
hsa-let-7a	C14orf118	NM_017926	2159	2180	-17.2	-796.3	-804.0	0.36	0.36	0.64	-1.26
hsa-let-7a	C14orf118	NM_017972	2144	2165	-17.2	-792.9	-800.6	0.36	0.36	0.64	-1.26
hsa-let-7a	C14orf28	NM_001017923	1619	1643	-20.2	-738.3	-746.3	0.05	0.05	0.95	-3.72
hsa-let-7a	C14orf28	NM_001017923	2798	2814	-19.0	-739.4	-746.3	0.05	0.05	0.95	-3.62
hsa-let-7a	C18orf21	NM_031446	917	939	-20.7	-264.0	-273.9	0.14	0.14	0.86	-2.38
hsa-let-7a	C1orf140	NM_001010913	2015	2032	-16.2	-1372.5	-1372.8	0.00	0.00	1.00	-7.39
hsa-let-7a	C1orf188	NM_173795	2113	2129	-17.5	-1183.6	-1188.3	0.03	0.03	0.97	-4.30
hsa-let-7a	C1orf213	NM_138479	1248	1267	-19.2	-1065.6	-1072.2	0.04	0.04	0.96	-4.11
hsa-let-7a	C1orf32	NM_199351	2348	2365	-14.8	-1018.7	-1024.8	0.57	0.57	0.43	-0.70
hsa-let-7a	C1orf80	NM_022831	2013	2034	-20.4	-845.2	-856.1	0.36	0.36	0.64	-1.26
hsa-let-7a	C20orf72	NM_052865	1331	1345	-19.1	-627.9	-638.7	0.68	0.68	0.32	-0.48
hsa-let-7a	C21orf29	NM_144991	2376	2393	-17.7	-1600.8	-1600.8	0.00	0.00	1.00	-9.19
hsa-let-7a	C22orf29	NM_024627	3748	3754	-11.1	-1882.7	-1885.0	0.50	0.54	0.46	-0.76
hsa-let-7a	C22orf29	NM_024627	6064	6080	-14.1	-1883.4	-1885.0	0.00	0.04	0.96	-4.01
hsa-let-7a	C22orf9	NM_001009880	2662	2680	-18.7	-1835.0	-1844.0	0.30	0.32	0.68	-1.42
hsa-let-7a	C22orf9	NM_015264	2734	2752	-18.7	-1835.0	-1844.0	0.30	0.32	0.68	-1.42
hsa-let-7a	C3orf64	NM_173654	3054	3060	-11.2	-595.2	-597.8	0.60	0.59	0.41	-0.64
hsa-let-7a	C5orf14	NM_024715	3197	3212	-19.1	-1438.3	-1447.1	0.21	0.21	0.79	-1.93
hsa-let-7a	CACNA1I	NM_001003406	6610	6624	-13.8	-1466.6	-1471.2	0.40	0.43	0.57	-1.03
hsa-let-7a	CACNB2	NM_000724	2756	2776	-15.7	-1080.8	-1087.3	0.43	0.43	0.57	-1.03
hsa-let-7a	CACNB2	NM_201570	2276	2296	-15.7	-918.9	-924.2	0.19	0.19	0.81	-2.02
hsa-let-7a	CACNB2	NM_201571	2336	2356	-15.7	-935.3	-940.9	0.24	0.24	0.76	-1.75
hsa-let-7a	CACNB2	NM_201572	2264	2284	-15.7	-925.7	-933.0	0.65	0.65	0.35	-0.53
hsa-let-7a	CACNB2	NM_201590	2410	2430	-15.7	-963.0	-969.5	0.43	0.43	0.57	-1.03
hsa-let-7a	CACNB2	NM_201593	2357	2377	-15.7	-990.7	-996.9	0.36	0.36	0.64	-1.26
hsa-let-7a	CACNB2	NM_201596	2480	2500	-15.7	-1014.3	-1020.8	0.43	0.43	0.57	-1.03
hsa-let-7a	CACNB2	NM_201597	2408	2428	-15.7	-1006.6	-1012.8	0.36	0.36	0.64	-1.26
hsa-let-7a	CALML4	NM_033429	3708	3729	-20.7	-1497.5	-1504.2	0.01	0.01	0.99	-5.49
hsa-let-7a	CANT1	NM_138793	2837	2850	-18.0	-1355.9	-1358.9	0.01	0.01	0.99	-6.49
hsa-let-7a	CAPN6	NM_014289	2263	2284	-22.9	-1099.9	-1108.4	0.01	0.01	0.99	-5.89
hsa-let-7a	CASP3	NM_004346	1241	1257	-17.4	-743.1	-749.1	0.09	0.09	0.91	-2.94
hsa-let-7a	CASP3	NM_032991	1074	1090	-17.4	-672.6	-675.4	0.01	0.01	0.99	-6.09
hsa-let-7a	CBFA2T3	NM_005187	3453	3462	-15.2	-1649.9	-1652.9	0.05	0.05	0.95	-3.72
hsa-let-7a	CBFA2T3	NM_175931	3222	3231	-15.2	-1533.4	-1536.4	0.05	0.05	0.95	-3.72
hsa-let-7a	CBX2	NM_005189	1856	1871	-13.5	-1866.6	-1868.8	0.10	0.10	0.90	-2.85
hsa-let-7a	CCDC100	NM_153223	3201	3216	-16.6	-339.8	-343.1	0.00	0.02	0.98	-4.80
hsa-let-7a	CCDC109A	NM_138357	1604	1625	-19.7	-878.3	-886.1	0.06	0.06	0.94	-3.42
hsa-let-7a	CCDC113	NM_014157	3524	3540	-17.5	-1729.6	-1738.4	0.57	0.57	0.43	-0.70
hsa-let-7a	CCDC113	NM_014157	4447	4454	-12.5	-1737.5	-1738.4	0.08	0.08	0.92	-3.14
hsa-let-7a	CCDC4	NM_207406	1500	1515	-15.8	-1042.1	-1048.7	0.43	0.43	0.57	-1.03
hsa-let-7a	CCDC93	NM_019044	5011	5030	-19.0	-1596.9	-1597.4	0.00	0.00	1.00	-9.99
hsa-let-7a	CCNF	NM_001761	4225	4242	-16.3	-1730.1	-1736.9	0.36	0.36	0.64	-1.26
hsa-let-7a	CCNJ	NM_019084	3451	3467	-14.8	-1220.2	-1221.0	0.01	0.01	0.99	-5.49
hsa-let-7a	CCR7	NM_001838	1363	1379	-17.7	-814.2	-815.9	0.00	0.00	1.00	-7.49
hsa-let-7a	CD86	NM_006889	1544	1560	-16.9	-800.8	-803.8	0.01	0.01	0.99	-5.39
hsa-let-7a	CD86	NM_175862	1531	1547	-16.9	-799.1	-802.1	0.01	0.01	0.99	-5.39
hsa-let-7a	CDC14B	NM_003671	4617	4626	-14.9	-1816.5	-1822.1	0.41	0.41	0.59	-1.11
hsa-let-7a	CDC25B	NM_004358	2485	2505	-22.1	-1448.7	-1461.0	0.30	0.30	0.70	-1.50
hsa-let-7a	CDC25B	NM_021872	2404	2424	-22.1	-1403.7	-1414.1	0.07	0.07	0.93	-3.23
hsa-let-7a	CDC25B	NM_021873	2527	2547	-22.1	-1464.1	-1476.4	0.30	0.30	0.70	-1.50
hsa-let-7a	CDC34	NM_004359	965	985	-21.9	-656.0	-659.7	0.00	0.00	1.00	-9.69
hsa-let-7a	CEBPD	NM_005195	928	942	-18.6	-609.3	-610.2	0.00	0.00	1.00	-9.19
hsa-let-7a	CECR6	NM_031890	2634	2647	-13.0	-2228.0	-2230.2	0.14	0.14	0.86	-2.38
hsa-let-7a	CENPP	NM_001012267	2584	2602	-20.3	-1140.0	-1146.7	0.02	0.02	0.98	-5.10
hsa-let-7a	CEP110	NM_007018	7044	7060	-18.4	-75.8	-78.6	0.00	0.00	1.00	-7.09
hsa-let-7a	CEP135	NM_025009	3767	3780	-14.4	-1401.4	-1405.1	0.16	0.16	0.84	-2.29
hsa-let-7a	CGNL1	NM_032866	7141	7148	-13.1	-1135.8	-1137.1	0.10	0.07	0.93	-3.33
hsa-let-7a	CHD4	NM_001273	6332	6339	-13.5	-187.9	-191.2	0.20	0.22	0.78	-1.84
hsa-let-7a	CHD7	NM_017780	10256	10264	-11.9	-230.6	-233.6	0.50	0.51	0.49	-0.83
hsa-let-7a	CHD9	NM_025134	9438	9445	-10.3	-582.7	-583.3	0.30	0.32	0.68	-1.42
hsa-let-7a	CHM	NM_000390	3946	3965	-15.8	-1444.5	-1448.9	0.09	0.09	0.91	-2.94
hsa-let-7a	CHST3	NM_004273	2794	2801	-13.2	-1914.9	-1917.1	0.10	0.12	0.88	-2.57
hsa-let-7a	CHST3	NM_004273	4681	4702	-15.9	-1909.4	-1917.1	0.70	0.70	0.30	-0.43
hsa-let-7a	CHST3	NM_004273	6265	6280	-15.1	-1911.9	-1917.1	0.30	0.28	0.72	-1.58
hsa-let-7a	CISH	NM_145071	998	1015	-19.6	-792.3	-802.6	0.41	0.41	0.59	-1.11
hsa-let-7a	CISH	NM_145071	1957	1975	-17.3	-799.6	-802.6	0.01	0.01	0.99	-5.79
hsa-let-7a	CLDN12	NM_012129	1463	1483	-16.9	-895.5	-901.8	0.17	0.17	0.83	-2.20
hsa-let-7a	CLPB	NM_030813	2288	2300	-18.3	-1199.4	-1207.9	0.30	0.30	0.70	-1.50
hsa-let-7a	COL19A1	NM_001858	8552	8565	-12.2	-1223.5	-1223.5	0.10	0.05	0.95	-3.72
hsa-let-7a	COL1A1	NM_000088	5292	5316	-19.4	-2453.2	-2460.5	0.05	0.05	0.95	-3.62
hsa-let-7a	COL1A2	NM_000089	4949	4957	-14.4	-2110.4	-2113.3	0.08	0.08	0.92	-3.04
hsa-let-7a	COL24A1	NM_152890	5671	5678	-13.0	-296.6	-296.6	0.00	0.03	0.97	-4.50
hsa-let-7a	COL3A1	NM_000090	4916	4933	-14.9	-2144.7	-2149.2	0.19	0.19	0.81	-2.02
hsa-let-7a	COL4A2	NM_001846	5469	5483	-20.0	-260.6	-261.3	0.00	0.00	1.00	-10.79
hsa-let-7a	COL4A6	NM_001847	5431	5458	-20.7	-393.8	-400.9	0.00	0.02	0.98	-5.10
hsa-let-7a	COL4A6	NM_033641	5552	5579	-20.7	-384.2	-395.8	0.50	0.46	0.54	-0.96
hsa-let-7a	COL5A2	NM_000393	5817	5833	-15.8	-460.3	-464.5	0.10	0.08	0.92	-3.14
hsa-let-7a	COL9A3	NM_001853	2224	2247	-17.5	-1270.0	-1279.2	0.68	0.68	0.32	-0.48
hsa-let-7a	CPD	NM_001304	4791	4798	-13.0	-958.1	-959.5	0.10	0.08	0.92	-3.14
hsa-let-7a	CPM	NM_001005502	6564	6577	-15.7	-1729.5	-1734.3	0.10	0.13	0.87	-2.47
hsa-let-7a	CPM	NM_001874	6596	6609	-15.7	-1729.5	-1734.3	0.10	0.13	0.87	-2.47
hsa-let-7a	CRY2	NM_021117	3261	3272	-14.2	-1658.9	-1661.9	0.11	0.11	0.89	-2.75
hsa-let-7a	CTAGE1	NM_172241	3195	3207	-18.1	-447.3	-453.4	0.10	0.06	0.94	-3.52
hsa-let-7a	CTSC	NM_148170	688	694	-11.1	-1569.8	-1572.7	0.70	0.70	0.30	-0.43
hsa-let-7a	CYP46A1	NM_006668	1893	1906	-16.9	-846.3	-849.7	0.02	0.02	0.98	-5.00
hsa-let-7a	DAPK1	NM_004938	4821	4831	-16.0	-2111.3	-2116.0	0.10	0.10	0.90	-2.85
hsa-let-7a	DAPK1	NM_004938	5264	5271	-13.3	-2111.1	-2116.0	0.65	0.65	0.35	-0.53
hsa-let-7a	DCT	NM_001922	2174	2194	-17.8	-697.0	-701.7	0.02	0.02	0.98	-4.60
hsa-let-7a	DCUN1D3	NM_173475	1967	1981	-17.3	-993.8	-1001.6	0.36	0.36	0.64	-1.26
hsa-let-7a	DDEF1	NM_018482	4091	4100	-13.0	-656.9	-656.9	0.00	0.03	0.97	-4.50
hsa-let-7a	DEFB119	NM_173460	284	301	-19.5	-146.0	-151.6	0.01	0.01	0.99	-5.39
hsa-let-7a	DHX57	NM_198963	4324	4336	-18.8	-1458.5	-1461.0	0.00	0.00	1.00	-7.79
hsa-let-7a	DIAPH2	NM_006729	8971	8989	-14.0	-1407.3	-1413.1	0.70	0.70	0.30	-0.43
hsa-let-7a	DIAPH2	NM_006729	9039	9059	-16.3	-1405.8	-1413.1	0.50	0.48	0.52	-0.89
hsa-let-7a	DICER1	NM_030621	8868	8875	-10.3	-1015.9	-1016.8	0.40	0.38	0.62	-1.18
hsa-let-7a	DICER1	NM_177438	8924	8931	-10.3	-1015.9	-1016.8	0.40	0.38	0.62	-1.18
hsa-let-7a	DIO3	NM_001362	1221	1237	-17.4	-897.8	-902.5	0.03	0.03	0.97	-4.21
hsa-let-7a	DISC1	NM_001012957	5783	5803	-23.9	-1313.8	-1327.9	0.30	0.30	0.70	-1.50
hsa-let-7a	DISC1	NM_018662	5849	5869	-23.9	-1313.8	-1327.9	0.30	0.30	0.70	-1.50
hsa-let-7a	DKFZP564O0823	NM_015393	4202	4214	-17.5	-1561.2	-1566.2	0.04	0.04	0.96	-4.01
hsa-let-7a	DMD	NM_000109	13312	13319	-12.1	-626.7	-628.4	0.20	0.19	0.81	-2.02
hsa-let-7a	DMD	NM_004006	13236	13243	-12.1	-626.7	-628.4	0.20	0.19	0.81	-2.02
hsa-let-7a	DMD	NM_004007	13007	13014	-12.1	-626.7	-628.4	0.20	0.19	0.81	-2.02
hsa-let-7a	DMD	NM_004009	13243	13250	-12.1	-626.7	-628.4	0.20	0.19	0.81	-2.02
hsa-let-7a	DMD	NM_004010	13325	13332	-12.1	-626.7	-628.4	0.20	0.19	0.81	-2.02
hsa-let-7a	DMD	NM_004011	9016	9023	-12.1	-626.7	-628.4	0.20	0.19	0.81	-2.02
hsa-let-7a	DMD	NM_004012	9159	9166	-12.1	-626.7	-628.4	0.20	0.19	0.81	-2.02
hsa-let-7a	DMD	NM_004013	6653	6660	-12.1	-626.7	-628.4	0.20	0.19	0.81	-2.02
hsa-let-7a	DMD	NM_004014	4732	4738	-9.1	-1586.0	-1586.6	0.62	0.62	0.38	-0.58
hsa-let-7a	DMD	NM_004014	4866	4873	-12.1	-1585.3	-1586.6	0.14	0.14	0.86	-2.38
hsa-let-7a	DMD	NM_004015	3732	3738	-9.1	-1264.0	-1264.6	0.62	0.62	0.38	-0.58
hsa-let-7a	DMD	NM_004015	3866	3873	-12.1	-1263.3	-1264.6	0.14	0.14	0.86	-2.38
hsa-let-7a	DMD	NM_004016	3700	3706	-9.1	-1253.1	-1253.7	0.62	0.62	0.38	-0.58
hsa-let-7a	DMD	NM_004016	3834	3841	-12.1	-1252.4	-1253.7	0.14	0.14	0.86	-2.38
hsa-let-7a	DMD	NM_004017	3693	3699	-9.1	-1246.5	-1247.1	0.62	0.62	0.38	-0.58
hsa-let-7a	DMD	NM_004017	3827	3834	-12.1	-1245.8	-1247.1	0.14	0.14	0.86	-2.38
hsa-let-7a	DMD	NM_004018	3661	3667	-9.1	-1235.7	-1236.3	0.62	0.62	0.38	-0.58
hsa-let-7a	DMD	NM_004018	3795	3802	-12.1	-1235.0	-1236.3	0.14	0.14	0.86	-2.38
hsa-let-7a	DMD	NM_004020	6293	6300	-12.1	-626.7	-628.4	0.20	0.19	0.81	-2.02
hsa-let-7a	DMD	NM_004022	6582	6589	-12.1	-596.4	-597.7	0.10	0.14	0.86	-2.38
hsa-let-7a	DMD	NM_004023	6291	6298	-12.1	-596.4	-597.7	0.10	0.14	0.86	-2.38
hsa-let-7a	DOCK3	NM_004947	7103	7110	-13.0	-917.3	-921.8	0.60	0.62	0.38	-0.58
hsa-let-7a	DSC3	NM_001941	5316	5328	-22.7	-1622.0	-1625.3	0.00	0.00	1.00	-10.89
hsa-let-7a	DSCAM	NM_206887	6163	6179	-17.2	-525.9	-532.1	0.10	0.12	0.88	-2.57
hsa-let-7a	DUSP19	NM_080876	2279	2293	-23.1	-1578.5	-1583.3	0.00	0.00	1.00	-9.79
hsa-let-7a	DUXA	NM_001012729	1874	1889	-20.1	-970.7	-973.6	0.00	0.00	1.00	-8.69
hsa-let-7a	DVL3	NM_004423	5027	5041	-14.7	-1855.2	-1860.3	0.34	0.34	0.66	-1.34
hsa-let-7a	DYRK1A	NM_001396	4264	4278	-13.9	-1469.8	-1475.0	0.57	0.57	0.43	-0.70
hsa-let-7a	DYRK1A	NM_130436	5632	5646	-13.9	-763.1	-768.3	0.60	0.57	0.43	-0.70
hsa-let-7a	DYRK1A	NM_130437	4223	4237	-13.9	-1445.8	-1451.0	0.57	0.57	0.43	-0.70
hsa-let-7a	DYRK1A	NM_130438	4140	4154	-13.9	-1414.9	-1420.1	0.57	0.57	0.43	-0.70
hsa-let-7a	E2F2	NM_004091	1779	1785	-10.8	-2141.5	-2141.8	0.18	0.18	0.82	-2.11
hsa-let-7a	E2F2	NM_004091	2050	2060	-20.0	-2136.2	-2141.8	0.01	0.01	0.99	-5.89
hsa-let-7a	EDEM3	NM_025191	5252	5268	-16.4	-842.8	-850.6	0.60	0.59	0.41	-0.64
hsa-let-7a	EEA1	NM_003566	7106	7116	-13.4	-733.4	-737.1	0.30	0.32	0.68	-1.42
hsa-let-7a	EEF2K	NM_013302	3713	3733	-19.2	-1722.3	-1728.5	0.00	0.03	0.97	-4.50
hsa-let-7a	EFHD2	NM_024329	1442	1461	-19.2	-1024.0	-1030.5	0.03	0.03	0.97	-4.21
hsa-let-7a	EGR3	NM_004430	3113	3123	-14.2	-1511.7	-1513.3	0.04	0.04	0.96	-4.11
hsa-let-7a	EHBP1	NM_015252	4181	4199	-17.5	-1361.8	-1367.2	0.05	0.05	0.95	-3.62
hsa-let-7a	EIF2C1	NM_012199	2801	2808	-10.0	-1594.8	-1596.2	0.60	0.59	0.41	-0.64
hsa-let-7a	EIF2C1	NM_012199	3864	3878	-15.4	-1589.1	-1596.2	0.70	0.68	0.32	-0.48
hsa-let-7a	EIF2C4	NM_017629	3015	3022	-10.5	-1520.8	-1522.9	0.65	0.65	0.35	-0.53
hsa-let-7a	ELF4	NM_001421	3972	3985	-19.0	-1615.5	-1616.7	0.00	0.00	1.00	-9.29
hsa-let-7a	ENTPD2	NM_001246	1547	1562	-15.6	-822.1	-824.6	0.02	0.02	0.98	-4.60
hsa-let-7a	ENTPD2	NM_203468	1616	1631	-15.6	-860.1	-863.0	0.03	0.03	0.97	-4.21
hsa-let-7a	EPHA4	NM_004438	3041	3048	-10.3	-926.1	-926.8	0.30	0.34	0.66	-1.34
hsa-let-7a	ERCC6	NM_000124	4676	4693	-15.7	-1485.9	-1493.2	0.65	0.65	0.35	-0.53
hsa-let-7a	ERP29	NM_001034025	319	339	-21.5	-471.3	-478.5	0.01	0.01	0.99	-5.79
hsa-let-7a	EZH1	NM_001991	2901	2921	-19.0	-1615.4	-1623.9	0.18	0.18	0.82	-2.11
hsa-let-7a	FAM122A	NM_138333	2379	2399	-21.2	-1016.6	-1018.8	0.00	0.00	1.00	-10.49
hsa-let-7a	FAM84B	NM_174911	1869	1878	-14.5	-1825.6	-1831.3	0.54	0.54	0.46	-0.76
hsa-let-7a	FAM84B	NM_174911	1925	1945	-23.1	-1823.4	-1831.3	0.00	0.00	1.00	-6.69
hsa-let-7a	FCMD	NM_001079802	2731	2749	-19.0	-1512.9	-1518.7	0.00	0.02	0.98	-4.70
hsa-let-7a	FCMD	NM_001079802	6251	6266	-13.1	-1516.0	-1518.7	0.20	0.19	0.81	-2.02
hsa-let-7a	FCMD	NM_006731	2639	2657	-19.0	-1512.9	-1518.7	0.00	0.02	0.98	-4.70
hsa-let-7a	FCMD	NM_006731	6159	6174	-13.1	-1516.0	-1518.7	0.20	0.19	0.81	-2.02
hsa-let-7a	FGF11	NM_004112	2106	2128	-18.2	-1067.9	-1073.1	0.03	0.03	0.97	-4.50
hsa-let-7a	FGF13	NM_004114	1421	1440	-15.0	-877.8	-881.9	0.13	0.13	0.87	-2.47
hsa-let-7a	FGF13	NM_033642	687	706	-15.0	-525.3	-529.4	0.13	0.13	0.87	-2.47
hsa-let-7a	FLJ32784	NM_001039500	2922	2943	-23.7	-1418.3	-1424.9	0.00	0.00	1.00	-8.59
hsa-let-7a	FMO2	NM_001460	1754	1770	-16.7	-1304.4	-1309.0	0.05	0.05	0.95	-3.62
hsa-let-7a	FMO2	NM_001460	4142	4152	-14.8	-1302.8	-1309.0	0.59	0.59	0.41	-0.64
hsa-let-7a	FNDC3A	NM_001079673	4358	4373	-16.2	-541.1	-544.6	0.00	0.03	0.97	-4.21
hsa-let-7a	FNDC3B	NM_022763	6666	6673	-10.2	-739.3	-740.0	0.40	0.36	0.64	-1.26
hsa-let-7a	FNIP1	NM_133372	4843	4860	-23.8	-685.3	-689.9	0.00	0.00	1.00	-10.69
hsa-let-7a	FRAS1	NM_025074	12241	12262	-22.3	-923.8	-932.3	0.00	0.01	0.99	-5.29
hsa-let-7a	FZD5	NM_003468	3535	3549	-16.4	-1271.6	-1278.0	0.30	0.26	0.74	-1.67
hsa-let-7a	GAB2	NM_012296	2486	2493	-13.6	-1530.2	-1532.0	0.10	0.07	0.93	-3.33
hsa-let-7a	GAB2	NM_012296	4909	4920	-16.8	-1526.9	-1532.0	0.10	0.07	0.93	-3.23
hsa-let-7a	GABBR2	NM_005458	4608	4615	-12.4	-2111.2	-2112.7	0.13	0.13	0.87	-2.47
hsa-let-7a	GALC	NM_000153	3061	3068	-13.2	-1250.3	-1253.2	0.21	0.21	0.79	-1.93
hsa-let-7a	GALE	NM_000403	1380	1394	-16.8	-663.9	-668.9	0.07	0.07	0.93	-3.33
hsa-let-7a	GALE	NM_001008216	1315	1329	-16.8	-652.3	-657.8	0.10	0.10	0.90	-2.85
hsa-let-7a	GALNT10	NM_017540	3424	3439	-15.6	-1586.2	-1591.3	0.18	0.18	0.82	-2.11
hsa-let-7a	GAN	NM_022041	3063	3084	-20.0	-1376.3	-1386.5	0.30	0.30	0.70	-1.50
hsa-let-7a	GDAP2	NM_017686	2529	2549	-23.1	-822.7	-826.6	0.00	0.00	1.00	-10.69
hsa-let-7a	GIPC1	NM_202468	1688	1706	-20.6	-893.7	-903.0	0.10	0.10	0.90	-2.85
hsa-let-7a	GIPC1	NM_202469	1370	1388	-20.6	-726.8	-735.9	0.08	0.08	0.92	-3.04
hsa-let-7a	GIPC1	NM_202494	1282	1300	-20.6	-679.4	-689.9	0.24	0.24	0.76	-1.75
hsa-let-7a	GNAL	NM_002071	1531	1546	-17.9	-648.4	-656.4	0.28	0.28	0.72	-1.58
hsa-let-7a	GNS	NM_002076	3579	3596	-16.2	-1602.7	-1609.2	0.32	0.32	0.68	-1.42
hsa-let-7a	GPR107	NM_020960	6303	6321	-19.7	-1734.7	-1744.8	0.30	0.34	0.66	-1.34
hsa-let-7a	GPR56	NM_005682	2880	2895	-18.5	-1531.5	-1536.6	0.02	0.02	0.98	-4.90
hsa-let-7a	GPR56	NM_201524	2949	2964	-18.5	-1561.6	-1569.1	0.12	0.12	0.88	-2.57
hsa-let-7a	GPR56	NM_201525	2846	2861	-18.5	-1514.7	-1522.2	0.12	0.12	0.88	-2.57
hsa-let-7a	GPR63	NM_030784	1648	1662	-16.2	-549.9	-554.9	0.11	0.11	0.89	-2.75
hsa-let-7a	GRPEL2	NM_152407	1986	2004	-16.5	-824.5	-827.3	0.00	0.01	0.99	-5.19
hsa-let-7a	GTF2I	NM_001518	4339	4356	-13.9	-1368.5	-1373.3	0.46	0.46	0.54	-0.96
hsa-let-7a	HAAO	NM_012205	977	992	-18.8	-511.8	-515.1	0.00	0.00	1.00	-6.99
hsa-let-7a	HAS2	NM_005328	2461	2484	-17.6	-768.4	-773.9	0.05	0.05	0.95	-3.62
hsa-let-7a	HIC2	NM_015094	2281	2295	-18.0	-1991.1	-1995.8	0.00	0.02	0.98	-4.80
hsa-let-7a	HIC2	NM_015094	2616	2627	-15.9	-1991.5	-1995.8	0.10	0.08	0.92	-3.14
hsa-let-7a	HIC2	NM_015094	3220	3242	-19.7	-1985.7	-1995.8	0.30	0.34	0.66	-1.34
hsa-let-7a	HIC2	NM_015094	6228	6239	-15.4	-1990.1	-1995.8	0.30	0.32	0.68	-1.42
hsa-let-7a	HLF	NM_002126	4095	4108	-12.5	-1684.6	-1688.3	0.54	0.54	0.46	-0.76
hsa-let-7a	HMGA2	NM_003483	1150	1169	-16.1	-1189.4	-1193.5	0.06	0.06	0.94	-3.52
hsa-let-7a	HMGA2	NM_003483	2386	2403	-18.1	-1191.5	-1193.5	0.00	0.00	1.00	-7.59
hsa-let-7a	HMGA2	NM_003483	2796	2815	-17.1	-1188.7	-1193.5	0.05	0.05	0.95	-3.81
hsa-let-7a	HMGA2	NM_003483	3641	3668	-20.8	-1191.9	-1193.5	0.00	0.00	1.00	-10.69
hsa-let-7a	HMGCS1	NM_002130	1873	1891	-16.8	-955.6	-959.6	0.03	0.03	0.97	-4.30
hsa-let-7a	HOMER1	NM_004272	2392	2399	-10.5	-1208.3	-1208.3	0.18	0.18	0.82	-2.11
hsa-let-7a	HOOK1	NM_015888	4406	4413	-13.3	-1541.4	-1544.9	0.30	0.30	0.70	-1.50
hsa-let-7a	HOXB13	NM_006361	2275	2292	-18.9	-1231.9	-1240.9	0.28	0.28	0.72	-1.58
hsa-let-7a	HOXB4	NM_024015	1249	1263	-20.5	-838.2	-841.8	0.00	0.00	1.00	-8.39
hsa-let-7a	HS2ST1	NM_012262	2749	2756	-12.4	-1318.9	-1321.9	0.40	0.38	0.62	-1.18
hsa-let-7a	HTR4	NM_000870	2564	2585	-24.1	-998.8	-1005.4	0.00	0.00	1.00	-8.99
hsa-let-7a	HTR4	NM_001040172	2606	2627	-24.1	-1013.7	-1020.3	0.00	0.00	1.00	-8.99
hsa-let-7a	HTR4	NM_001040173	2684	2705	-24.1	-1045.0	-1052.0	0.00	0.00	1.00	-8.59
hsa-let-7a	IGF2BP3	NM_006547	2565	2573	-14.4	-1129.1	-1131.2	0.05	0.05	0.95	-3.81
hsa-let-7a	IL13	NM_002188	1008	1029	-23.2	-478.9	-484.7	0.00	0.00	1.00	-8.89
hsa-let-7a	INPP5A	NM_005539	1651	1668	-20.9	-1085.1	-1088.8	0.00	0.00	1.00	-8.69
hsa-let-7a	INSL3	NM_005543	496	515	-16.4	-294.7	-299.7	0.09	0.09	0.91	-2.94
hsa-let-7a	IQCG	NM_032263	1806	1820	-16.7	-602.3	-606.8	0.05	0.05	0.95	-3.72
hsa-let-7a	IRF4	NM_002460	3826	3833	-12.6	-1630.5	-1634.2	0.51	0.51	0.49	-0.83
hsa-let-7a	IRS2	NM_003749	4972	4991	-18.3	-647.5	-654.8	0.10	0.12	0.88	-2.57
hsa-let-7a	ITGB3	NM_000212	2721	2729	-11.9	-1783.0	-1783.5	0.09	0.09	0.91	-2.94
hsa-let-7a	ITGB3	NM_000212	3435	3456	-22.4	-1777.5	-1783.5	0.00	0.00	1.00	-7.89
hsa-let-7a	ITGB8	NM_002214	4619	4627	-14.3	-1288.5	-1293.3	0.40	0.36	0.64	-1.26
hsa-let-7a	JMJD1A	NM_018433	4202	4209	-10.1	-1415.2	-1416.0	0.41	0.41	0.59	-1.11
hsa-let-7a	KATNAL1	NM_001014380	5246	5257	-17.7	-1495.7	-1497.3	0.00	0.00	1.00	-7.59
hsa-let-7a	KATNAL1	NM_001014380	6717	6724	-12.4	-1495.8	-1497.3	0.10	0.13	0.87	-2.47
hsa-let-7a	KCNA6	NM_002235	4158	4165	-12.5	-1819.8	-1820.8	0.08	0.08	0.92	-3.04
hsa-let-7a	KCTD10	NM_031954	2323	2334	-12.1	-1324.8	-1326.9	0.26	0.26	0.74	-1.67
hsa-let-7a	KIAA0329	NM_014844	5132	5148	-13.0	-1544.7	-1548.4	0.40	0.41	0.59	-1.11
hsa-let-7a	KIAA0523	NM_015253	5765	5774	-12.1	-2351.1	-2355.0	0.70	0.70	0.30	-0.43
hsa-let-7a	KIAA0737	NM_014828	3277	3284	-12.0	-1441.9	-1445.7	0.70	0.70	0.30	-0.43
hsa-let-7a	KIAA1274	NM_014431	4468	4487	-22.1	-2015.6	-2018.8	0.00	0.00	1.00	-10.39
hsa-let-7a	KIAA1609	NM_020947	3292	3309	-16.2	-1424.0	-1426.8	0.02	0.02	0.98	-4.90
hsa-let-7a	KIAA2022	NM_001008537	5300	5307	-10.3	-1548.2	-1548.7	0.30	0.30	0.70	-1.50
hsa-let-7a	KIF21B	NM_017596	7976	7984	-14.4	-1937.9	-1940.5	0.10	0.07	0.93	-3.33
hsa-let-7a	KLF9	NM_001206	3991	4004	-15.3	-1722.2	-1723.7	0.01	0.01	0.99	-5.29
hsa-let-7a	KLHL6	NM_130446	2116	2128	-13.5	-1576.3	-1578.6	0.10	0.11	0.89	-2.75
hsa-let-7a	KPNA1	NM_002264	6677	6684	-10.5	-1315.8	-1316.7	0.30	0.34	0.66	-1.34
hsa-let-7a	KPNA6	NM_012316	3940	3951	-22.1	-1859.7	-1865.9	0.00	0.00	1.00	-7.39
hsa-let-7a	KRAS	NM_004985	864	883	-17.6	-1385.7	-1389.9	0.02	0.02	0.98	-4.90
hsa-let-7a	KREMEN1	NM_001039570	3514	3520	-11.1	-1951.2	-1953.8	0.60	0.62	0.38	-0.58
hsa-let-7a	KREMEN1	NM_001039570	5557	5569	-13.3	-1949.6	-1953.8	0.50	0.46	0.54	-0.96
hsa-let-7a	KRTAP5-1	NM_001005922	911	928	-20.2	-426.0	-433.3	0.03	0.03	0.97	-4.40
hsa-let-7a	L2HGDH	NM_024884	3807	3815	-14.5	-1453.3	-1457.1	0.20	0.16	0.84	-2.29
hsa-let-7a	LBR	NM_194442	2827	2840	-17.2	-1007.1	-1012.8	0.08	0.08	0.92	-3.04
hsa-let-7a	LDB3	NM_001080114	2398	2419	-15.8	-1683.9	-1689.5	0.22	0.22	0.78	-1.84
hsa-let-7a	LEPROTL1	NM_015344	1017	1038	-15.3	-699.8	-706.4	0.57	0.57	0.43	-0.70
hsa-let-7a	LIMD2	NM_030576	1348	1364	-19.3	-1354.0	-1356.1	0.00	0.00	1.00	-8.69
hsa-let-7a	LIN28B	NM_001004317	992	1007	-16.7	-1482.6	-1486.2	0.02	0.02	0.98	-4.60
hsa-let-7a	LINCR	NM_001080535	1173	1194	-16.1	-625.0	-632.3	0.54	0.54	0.46	-0.76
hsa-let-7a	LOC162427	NM_178126	2324	2340	-17.5	-1452.2	-1455.1	0.01	0.01	0.99	-6.09
hsa-let-7a	LOC220594	NM_145809	2708	2724	-15.6	-513.7	-519.2	0.20	0.24	0.76	-1.75
hsa-let-7a	LOC284757	NM_001004305	2598	2619	-23.7	-1367.2	-1379.3	0.08	0.08	0.92	-3.14
hsa-let-7a	LOC285636	NM_175921	1711	1723	-15.3	-1264.1	-1269.5	0.28	0.28	0.72	-1.58
hsa-let-7a	LOC285636	NM_175921	3300	3318	-18.8	-1263.9	-1269.5	0.02	0.02	0.98	-4.70
hsa-let-7a	LOC348262	NM_207368	1897	1918	-21.7	-1432.3	-1444.8	0.43	0.43	0.57	-1.03
hsa-let-7a	LOC389833	NM_001033515	760	776	-17.6	-614.0	-619.2	0.04	0.04	0.96	-3.91
hsa-let-7a	LOC389936	NM_001013656	1754	1775	-18.8	-1034.3	-1039.4	0.01	0.01	0.99	-5.19
hsa-let-7a	LOC401357	NM_001013685	1318	1341	-22.7	-1416.0	-1429.8	0.51	0.51	0.49	-0.83
hsa-let-7a	LOC401720	NM_001013690	4212	4219	-12.5	-2147.1	-2147.6	0.06	0.06	0.94	-3.52
hsa-let-7a	LOC401720	NM_001013690	4376	4396	-19.3	-2146.0	-2147.6	0.00	0.00	1.00	-9.19
hsa-let-7a	LOC553158	NM_181334	1577	1597	-18.5	-637.3	-641.1	0.01	0.01	0.99	-6.19
hsa-let-7a	LOC57228	NM_001031628	956	975	-17.0	-337.2	-345.3	0.51	0.51	0.49	-0.83
hsa-let-7a	LOC57228	NM_001033873	945	964	-17.0	-349.7	-357.2	0.36	0.36	0.64	-1.26
hsa-let-7a	LPGAT1	NM_014873	2912	2928	-17.0	-1339.8	-1342.1	0.00	0.01	0.99	-6.19
hsa-let-7a	LRIG2	NM_014813	3438	3458	-19.2	-1235.9	-1237.3	0.00	0.00	1.00	-9.29
hsa-let-7a	LRIG3	NM_153377	3628	3646	-19.0	-65.6	-66.5	0.00	0.00	1.00	-9.59
hsa-let-7a	LRRC17	NM_005824	1397	1417	-18.2	-556.5	-561.9	0.03	0.03	0.97	-4.30
hsa-let-7a	MAN2A2	NM_006122	5144	5158	-16.8	-924.8	-928.0	0.00	0.02	0.98	-5.10
hsa-let-7a	MAN2A2	NM_006122	5611	5632	-18.4	-922.9	-928.0	0.00	0.02	0.98	-4.80
hsa-let-7a	MAP3K3	NM_002401	4185	4192	-10.2	-1938.1	-1938.7	0.34	0.34	0.66	-1.34
hsa-let-7a	MAP3K3	NM_203351	4278	4285	-10.2	-1955.2	-1955.8	0.34	0.34	0.66	-1.34
hsa-let-7a	MAP4K3	NM_003618	3820	3839	-16.2	-1071.4	-1074.9	0.03	0.03	0.97	-4.21
hsa-let-7a	MAP4K4	NM_004834	4517	4524	-12.5	-957.6	-961.7	0.70	0.65	0.35	-0.53
hsa-let-7a	MAP4K4	NM_145686	4979	4986	-12.5	-957.6	-961.7	0.70	0.65	0.35	-0.53
hsa-let-7a	MAP4K4	NM_145687	4655	4662	-12.5	-957.6	-961.7	0.70	0.65	0.35	-0.53
hsa-let-7a	MAPK6	NM_002748	3409	3416	-12.4	-1117.0	-1117.0	0.04	0.04	0.96	-3.91
hsa-let-7a	MASP1	NM_001879	2724	2742	-21.1	-1520.6	-1523.5	0.00	0.00	1.00	-9.69
hsa-let-7a	MEF2D	NM_005920	3167	3186	-15.9	-2349.2	-2355.4	0.32	0.32	0.68	-1.42
hsa-let-7a	MEF2D	NM_005920	4222	4235	-20.0	-2352.0	-2355.4	0.00	0.00	1.00	-8.09
hsa-let-7a	MGC13057	NM_001042521	2090	2096	-11.2	-1011.9	-1013.4	0.32	0.32	0.68	-1.42
hsa-let-7a	MGC24039	NM_144973	4889	4909	-21.8	-1511.8	-1520.3	0.00	0.02	0.98	-4.80
hsa-let-7a	MGC24039	NM_144973	7746	7754	-12.0	-1518.8	-1520.3	0.20	0.18	0.82	-2.11
hsa-let-7a	MGC4268	NM_031445	2023	2031	-14.5	-1520.9	-1526.5	0.51	0.51	0.49	-0.83
hsa-let-7a	MGLL	NM_001003794	2531	2538	-10.3	-1708.1	-1708.9	0.36	0.36	0.64	-1.26
hsa-let-7a	MMP1	NM_002421	1594	1615	-16.9	-591.3	-592.1	0.00	0.00	1.00	-7.59
hsa-let-7a	MOBKL2B	NM_024761	2790	2806	-19.1	-1415.3	-1417.9	0.00	0.00	1.00	-7.99
hsa-let-7a	MPP2	NM_005374	4072	4090	-23.4	-1826.5	-1835.7	0.01	0.01	0.99	-5.69
hsa-let-7a	MPPED1	NM_001044370	1424	1447	-21.9	-1050.2	-1061.8	0.21	0.21	0.79	-1.93
hsa-let-7a	MTAP	NM_002451	3807	3817	-18.7	-1449.8	-1458.2	0.21	0.21	0.79	-1.93
hsa-let-7a	MTX3	NM_001010891	1766	1786	-23.9	-1461.7	-1474.1	0.10	0.08	0.92	-3.04
hsa-let-7a	MUC4	NM_004532	3998	4019	-22.9	-1851.2	-1862.3	0.07	0.07	0.93	-3.33
hsa-let-7a	MUC4	NM_018406	6977	6998	-22.9	-103.9	-112.8	0.00	0.01	0.99	-5.49
hsa-let-7a	MYD88	NM_002468	1167	1184	-19.2	-1073.0	-1075.6	0.00	0.00	1.00	-8.09
hsa-let-7a	MYO1F	NM_012335	3661	3682	-17.9	-1582.6	-1591.5	0.48	0.48	0.52	-0.89
hsa-let-7a	N4BP1	NM_153029	5068	5085	-20.4	-1483.9	-1490.7	0.00	0.02	0.98	-5.10
hsa-let-7a	NAB1	NM_005966	4308	4315	-10.3	-1300.6	-1302.7	0.70	0.70	0.30	-0.43
hsa-let-7a	NAP1L1	NM_004537	1814	1834	-23.2	-712.0	-717.3	0.00	0.00	1.00	-9.39
hsa-let-7a	NAP1L1	NM_139207	2488	2508	-23.2	-875.7	-880.5	0.00	0.00	1.00	-9.89
hsa-let-7a	NAT14	NM_020378	964	977	-18.7	-663.1	-668.1	0.01	0.01	0.99	-5.19
hsa-let-7a	NCOA4	NM_005437	2914	2928	-16.4	-1019.1	-1022.3	0.02	0.02	0.98	-4.70
hsa-let-7a	NIRF	NM_152896	3027	3035	-14.4	-1129.3	-1133.5	0.22	0.22	0.78	-1.84
hsa-let-7a	NLK	NM_016231	3405	3428	-18.1	-1211.4	-1215.4	0.01	0.01	0.99	-5.59
hsa-let-7a	NLK	NM_016231	3435	3459	-18.7	-1208.8	-1215.4	0.05	0.05	0.95	-3.62
hsa-let-7a	NLN	NM_020726	2725	2738	-19.3	-822.0	-828.0	0.02	0.02	0.98	-4.80
hsa-let-7a	NMT1	NM_021079	4089	4102	-19.2	-1827.7	-1830.7	0.00	0.00	1.00	-7.69
hsa-let-7a	NOPE	NM_020962	4795	4814	-20.8	-766.1	-768.6	0.00	0.00	1.00	-9.79
hsa-let-7a	NPHP3	NM_153240	4794	4814	-16.4	-332.4	-335.7	0.00	0.02	0.98	-4.60
hsa-let-7a	NPHP3	NM_153240	5143	5150	-10.5	-335.7	-335.7	0.20	0.18	0.82	-2.11
hsa-let-7a	NRAS	NM_002524	3409	3422	-11.6	-1227.6	-1228.9	0.21	0.21	0.79	-1.93
hsa-let-7a	NUDT15	NM_018283	1567	1583	-17.8	-635.6	-642.5	0.13	0.13	0.87	-2.47
hsa-let-7a	OBSCN	NM_052843	20027	20045	-13.3	-221.9	-223.2	0.10	0.06	0.94	-3.52
hsa-let-7a	OGG1	NM_002542	2406	2419	-15.0	-1055.8	-1061.3	0.36	0.36	0.64	-1.26
hsa-let-7a	OSBPL3	NM_015550	4071	4077	-11.2	-904.5	-904.5	0.10	0.11	0.89	-2.75
hsa-let-7a	OSBPL3	NM_145320	3978	3984	-11.2	-904.5	-904.5	0.10	0.11	0.89	-2.75
hsa-let-7a	OSBPL3	NM_145321	3963	3969	-11.2	-904.5	-904.5	0.10	0.11	0.89	-2.75
hsa-let-7a	OSBPL3	NM_145322	3870	3876	-11.2	-904.5	-904.5	0.10	0.11	0.89	-2.75
hsa-let-7a	OSMR	NM_003999	4058	4070	-14.6	-1259.7	-1261.8	0.04	0.04	0.96	-4.01
hsa-let-7a	PAPPA	NM_002581	8597	8604	-13.1	-1522.7	-1525.9	0.30	0.28	0.72	-1.58
hsa-let-7a	PAPPA	NM_002581	9579	9595	-17.1	-1521.1	-1525.9	0.10	0.05	0.95	-3.81
hsa-let-7a	PAX3	NM_181457	2505	2525	-16.1	-1039.0	-1046.8	0.68	0.68	0.32	-0.48
hsa-let-7a	PAX3	NM_181458	2653	2673	-16.1	-1086.6	-1094.4	0.68	0.68	0.32	-0.48
hsa-let-7a	PAX3	NM_181459	2482	2502	-16.1	-1029.2	-1037.0	0.68	0.68	0.32	-0.48
hsa-let-7a	PAX3	NM_181460	2235	2255	-16.1	-937.4	-945.2	0.68	0.68	0.32	-0.48
hsa-let-7a	PBX2	NM_002586	2098	2114	-19.7	-1254.4	-1260.8	0.02	0.02	0.98	-4.80
hsa-let-7a	PCDH19	NM_020766	3790	3807	-19.2	-1263.1	-1268.0	0.00	0.01	0.99	-5.79
hsa-let-7a	PCGF3	NM_006315	2873	2891	-20.6	-1856.8	-1856.8	0.00	0.00	1.00	-12.09
hsa-let-7a	PCYT1B	NM_004845	2891	2898	-12.8	-1828.9	-1831.1	0.17	0.17	0.83	-2.20
hsa-let-7a	PDLIM5	NM_001011513	3895	3912	-20.1	-1626.0	-1630.6	0.00	0.00	1.00	-6.99
hsa-let-7a	PDLIM5	NM_006457	4222	4239	-20.1	-1062.9	-1069.0	0.00	0.01	0.99	-5.49
hsa-let-7a	PDLIM7	NM_213636	833	850	-16.6	-435.9	-438.8	0.01	0.01	0.99	-5.19
hsa-let-7a	PDPR	NM_017990	6885	6892	-10.5	-1469.7	-1470.0	0.20	0.22	0.78	-1.84
hsa-let-7a	PEG10	NM_001040152	4859	4866	-10.5	-1400.1	-1400.1	0.20	0.18	0.82	-2.11
hsa-let-7a	PERLD1	NM_033419	1228	1243	-20.1	-1170.7	-1178.9	0.06	0.06	0.94	-3.42
hsa-let-7a	PHACTR4	NM_001048183	2868	2879	-13.6	-1566.4	-1567.9	0.10	0.05	0.95	-3.62
hsa-let-7a	PHACTR4	NM_023923	2851	2862	-13.6	-1566.4	-1567.9	0.10	0.05	0.95	-3.62
hsa-let-7a	PHF8	NM_015107	4899	4912	-18.9	-2038.3	-2044.5	0.03	0.03	0.97	-4.21
hsa-let-7a	PIK3C2B	NM_002646	6872	6888	-17.5	-812.6	-818.1	0.10	0.06	0.94	-3.52
hsa-let-7a	PLAGL2	NM_002657	3311	3325	-15.9	-1964.8	-1964.8	0.00	0.00	1.00	-7.39
hsa-let-7a	PLCB4	NM_000933	4202	4219	-14.6	-1461.6	-1466.6	0.34	0.34	0.66	-1.34
hsa-let-7a	PLCXD1	NM_018390	1601	1614	-17.4	-834.8	-840.9	0.10	0.10	0.90	-2.85
hsa-let-7a	PLCXD1	NM_018390	1899	1917	-21.2	-832.1	-840.9	0.04	0.04	0.96	-3.91
hsa-let-7a	PLEKHG4	NM_015432	6196	6215	-20.6	-225.9	-238.1	0.70	0.65	0.35	-0.53
hsa-let-7a	PLEKHH1	NM_020715	5998	6018	-15.5	-674.9	-678.6	0.10	0.07	0.93	-3.33
hsa-let-7a	PLXNA2	NM_025179	9682	9702	-19.9	-1691.8	-1702.4	0.40	0.41	0.59	-1.11
hsa-let-7a	POGZ	NM_015100	4900	4912	-12.2	-567.3	-569.7	0.30	0.30	0.70	-1.50
hsa-let-7a	POGZ	NM_207171	4741	4753	-12.2	-567.3	-569.7	0.30	0.30	0.70	-1.50
hsa-let-7a	POLQ	NM_199420	7949	7964	-13.4	-211.2	-216.4	0.70	0.70	0.30	-0.43
hsa-let-7a	PON1	NM_000446	2329	2349	-21.2	-670.3	-680.3	0.11	0.11	0.89	-2.75
hsa-let-7a	POU2F2	NM_002698	4261	4267	-11.5	-1727.1	-1728.5	0.24	0.24	0.76	-1.75
hsa-let-7a	PPCDC	NM_021823	1460	1476	-15.5	-859.6	-864.9	0.22	0.22	0.78	-1.84
hsa-let-7a	PPIL4	NM_139126	2232	2252	-18.2	-595.7	-602.7	0.11	0.11	0.89	-2.75
hsa-let-7a	PPP1R16B	NM_015568	3525	3546	-15.2	-1669.6	-1672.1	0.00	0.03	0.97	-4.21
hsa-let-7a	PPP1R8	NM_002713	1616	1634	-17.2	-882.5	-889.2	0.18	0.18	0.82	-2.11
hsa-let-7a	PPP1R8	NM_014110	1362	1380	-17.2	-737.0	-743.7	0.18	0.18	0.82	-2.11
hsa-let-7a	PPP3CA	NM_000944	2606	2613	-10.5	-1238.9	-1240.3	0.46	0.46	0.54	-0.96
hsa-let-7a	PPT2	NM_005155	1679	1693	-16.6	-862.8	-865.2	0.01	0.01	0.99	-5.69
hsa-let-7a	PPT2	NM_138717	1232	1246	-16.6	-681.5	-683.9	0.01	0.01	0.99	-5.69
hsa-let-7a	PRDM1	NM_001198	4030	4044	-16.0	-1531.8	-1531.9	0.00	0.00	1.00	-7.39
hsa-let-7a	PREI3	NM_015387	1528	1546	-14.0	-646.9	-652.5	0.65	0.65	0.35	-0.53
hsa-let-7a	PRKAB2	NM_005399	2524	2538	-14.3	-1685.5	-1688.9	0.13	0.13	0.87	-2.47
hsa-let-7a	PRKRIP1	NM_024653	1809	1823	-18.2	-848.5	-857.5	0.43	0.43	0.57	-1.03
hsa-let-7a	PRRX1	NM_006902	2480	2487	-12.4	-1132.2	-1135.0	0.34	0.34	0.66	-1.34
hsa-let-7a	PRTG	NM_173814	3946	3962	-16.4	-144.5	-149.1	0.10	0.07	0.93	-3.33
hsa-let-7a	PTPRD	NM_001040712	7473	7494	-15.2	-898.7	-901.9	0.10	0.06	0.94	-3.52
hsa-let-7a	PTPRD	NM_001040712	8672	8684	-13.0	-900.6	-901.9	0.10	0.07	0.93	-3.23
hsa-let-7a	PTPRU	NM_005704	5511	5517	-12.0	-2451.5	-2454.6	0.51	0.51	0.49	-0.83
hsa-let-7a	PVRL4	NM_030916	1909	1928	-17.9	-1160.9	-1167.5	0.10	0.10	0.90	-2.85
hsa-let-7a	RAB6B	NM_016577	3223	3230	-9.8	-2063.4	-2064.4	0.54	0.54	0.46	-0.76
hsa-let-7a	RANBP2	NM_006267	10491	10507	-19.3	-188.4	-194.9	0.00	0.03	0.97	-4.30
hsa-let-7a	RAPGEF5	NM_012294	3419	3437	-17.1	-1226.1	-1230.1	0.00	0.02	0.98	-4.60
hsa-let-7a	RASGRP1	NM_005739	2989	2997	-14.2	-1398.5	-1400.5	0.05	0.05	0.95	-3.72
hsa-let-7a	RDX	NM_002906	3027	3043	-20.4	-1192.3	-1196.6	0.00	0.00	1.00	-7.59
hsa-let-7a	REC8L1	NM_001048205	2237	2256	-19.8	-919.0	-927.2	0.08	0.08	0.92	-3.14
hsa-let-7a	REC8L1	NM_005132	2136	2155	-19.8	-891.5	-899.7	0.08	0.08	0.92	-3.14
hsa-let-7a	RECQL5	NM_001003716	1789	1807	-16.5	-1392.5	-1398.6	0.19	0.19	0.81	-2.02
hsa-let-7a	RHD	NM_016124	1703	1723	-23.9	-933.7	-944.7	0.03	0.03	0.97	-4.40
hsa-let-7a	RHPN2	NM_033103	3028	3044	-17.5	-1142.6	-1143.6	0.00	0.00	1.00	-7.99
hsa-let-7a	RNF165	NM_152470	2540	2551	-21.0	-1570.6	-1577.3	0.00	0.01	0.99	-5.79
hsa-let-7a	RNF165	NM_152470	5029	5044	-20.7	-1573.3	-1577.3	0.00	0.00	1.00	-8.19
hsa-let-7a	RPS6KA3	NM_004586	3674	3681	-10.3	-1411.5	-1412.6	0.40	0.43	0.57	-1.03
hsa-let-7a	RUFY3	NM_014961	2747	2763	-14.8	-1108.9	-1114.5	0.43	0.43	0.57	-1.03
hsa-let-7a	SCARA5	NM_173833	2649	2663	-20.0	-1505.1	-1512.6	0.04	0.04	0.96	-4.01
hsa-let-7a	SCN11A	NM_014139	5592	5599	-12.5	-233.9	-235.7	0.20	0.16	0.84	-2.29
hsa-let-7a	SCUBE3	NM_152753	4073	4079	-11.5	-667.9	-667.9	0.10	0.08	0.92	-3.04
hsa-let-7a	SEC24C	NM_004922	4180	4204	-18.9	-1691.8	-1698.1	0.04	0.04	0.96	-4.11
hsa-let-7a	SEC24C	NM_198597	4093	4117	-18.9	-1663.0	-1668.9	0.03	0.03	0.97	-4.50
hsa-let-7a	SEPN1	NM_206926	2620	2636	-16.4	-1707.8	-1714.1	0.24	0.24	0.76	-1.75
hsa-let-7a	SERBP1	NM_001018067	4843	4864	-19.7	-1445.4	-1455.3	0.30	0.30	0.70	-1.50
hsa-let-7a	SERBP1	NM_001018068	4825	4846	-19.7	-1445.4	-1455.3	0.30	0.30	0.70	-1.50
hsa-let-7a	SERBP1	NM_001018069	4798	4819	-19.7	-1445.4	-1455.3	0.30	0.30	0.70	-1.50
hsa-let-7a	SERBP1	NM_015640	4780	4801	-19.7	-1445.4	-1455.3	0.30	0.30	0.70	-1.50
hsa-let-7a	SERPINB9	NM_004155	2192	2209	-17.1	-1222.3	-1228.2	0.11	0.11	0.89	-2.75
hsa-let-7a	SERPINB9	NM_004155	3749	3765	-19.2	-1223.8	-1228.2	0.01	0.01	0.99	-6.29
hsa-let-7a	SH3GLB1	NM_016009	4677	4691	-15.7	-1274.0	-1280.2	0.40	0.36	0.64	-1.26
hsa-let-7a	SH3PXD2B	NM_001017995	6096	6117	-20.4	-1775.0	-1781.7	0.00	0.01	0.99	-5.19
hsa-let-7a	SIX2	NM_016932	1704	1720	-16.0	-912.1	-918.2	0.28	0.28	0.72	-1.58
hsa-let-7a	SLC10A2	NM_000452	2325	2346	-17.0	-1058.2	-1063.0	0.05	0.05	0.95	-3.72
hsa-let-7a	SLC12A9	NM_020246	3167	3187	-19.7	-1581.4	-1590.6	0.18	0.18	0.82	-2.11
hsa-let-7a	SLC16A14	NM_152527	1940	1946	-12.0	-572.7	-572.7	0.10	0.06	0.94	-3.52
hsa-let-7a	SLC16A14	NM_152527	3547	3564	-16.3	-568.9	-572.7	0.00	0.04	0.96	-4.01
hsa-let-7a	SLC16A9	NM_194298	2231	2243	-12.7	-993.9	-997.6	0.48	0.48	0.52	-0.89
hsa-let-7a	SLC22A7	NM_006672	2376	2392	-21.9	-1098.2	-1108.3	0.07	0.07	0.93	-3.33
hsa-let-7a	SLC22A7	NM_153320	2382	2398	-21.9	-1102.7	-1110.6	0.01	0.01	0.99	-5.49
hsa-let-7a	SLC25A32	NM_030780	1237	1257	-17.6	-803.1	-812.0	0.57	0.57	0.43	-0.70
hsa-let-7a	SLC26A9	NM_052934	3172	3188	-16.4	-1703.9	-1708.7	0.08	0.08	0.92	-3.14
hsa-let-7a	SLC2A12	NM_145176	2954	2965	-15.1	-818.1	-819.4	0.00	0.01	0.99	-5.29
hsa-let-7a	SLC30A4	NM_013309	1836	1857	-18.2	-1370.5	-1377.9	0.14	0.14	0.86	-2.38
hsa-let-7a	SLC31A1	NM_001859	2586	2602	-14.4	-1481.1	-1484.9	0.17	0.17	0.83	-2.20
hsa-let-7a	SLC35B4	NM_032826	5886	5904	-31.7	-1642.7	-1656.1	0.00	0.00	1.00	-9.79
hsa-let-7a	SLC35D2	NM_007001	1164	1183	-18.2	-489.8	-497.0	0.12	0.12	0.88	-2.57
hsa-let-7a	SLC4A4	NM_003759	4202	4208	-11.2	-1057.3	-1058.3	0.20	0.22	0.78	-1.84
hsa-let-7a	SLC8A2	NM_015063	3593	3600	-13.0	-1913.5	-1917.5	0.48	0.48	0.52	-0.89
hsa-let-7a	SMARCAD1	NM_020159	3492	3498	-10.8	-1211.8	-1211.9	0.16	0.16	0.84	-2.29
hsa-let-7a	SMC1A	NM_006306	4695	4716	-18.8	-1926.2	-1933.4	0.10	0.08	0.92	-3.14
hsa-let-7a	SMC1A	NM_006306	6531	6544	-16.6	-1929.8	-1933.4	0.00	0.03	0.97	-4.50
hsa-let-7a	SMC1A	NM_006306	8351	8358	-12.7	-1929.8	-1933.4	0.50	0.46	0.54	-0.96
hsa-let-7a	SMCR7L	NM_019008	3389	3396	-13.3	-2018.2	-2022.2	0.41	0.41	0.59	-1.11
hsa-let-7a	SOCS4	NM_080867	3600	3609	-15.3	-1224.5	-1226.7	0.00	0.02	0.98	-4.60
hsa-let-7a	SOCS4	NM_080867	4577	4585	-11.9	-1224.4	-1226.7	0.30	0.34	0.66	-1.34
hsa-let-7a	SOCS4	NM_080867	5418	5434	-17.8	-1222.2	-1226.7	0.00	0.02	0.98	-4.80
hsa-let-7a	SOCS4	NM_199421	3729	3738	-15.3	-1224.5	-1226.7	0.00	0.02	0.98	-4.60
hsa-let-7a	SOCS4	NM_199421	4706	4714	-11.9	-1224.4	-1226.7	0.30	0.34	0.66	-1.34
hsa-let-7a	SOCS4	NM_199421	5547	5563	-17.8	-1222.2	-1226.7	0.00	0.02	0.98	-4.80
hsa-let-7a	SOX13	NM_005686	3152	3165	-16.1	-1713.5	-1720.0	0.34	0.34	0.66	-1.34
hsa-let-7a	SPATA2	NM_006038	2834	2840	-11.1	-1426.9	-1429.0	0.48	0.48	0.52	-0.89
hsa-let-7a	SPRED2	NM_181784	3948	3969	-15.5	-1265.2	-1271.4	0.41	0.41	0.59	-1.11
hsa-let-7a	SRGAP3	NM_001033117	5969	5984	-19.5	-1649.8	-1653.5	0.00	0.00	1.00	-7.29
hsa-let-7a	SRGAP3	NM_014850	6041	6056	-19.5	-1649.8	-1653.5	0.00	0.00	1.00	-7.29
hsa-let-7a	SSH1	NM_018984	3658	3664	-11.5	-1514.4	-1515.1	0.14	0.14	0.86	-2.38
hsa-let-7a	STARD13	NM_052851	5713	5729	-13.3	-1863.6	-1868.3	0.59	0.59	0.41	-0.64
hsa-let-7a	STAT2	NM_005419	3517	3533	-20.4	-1603.7	-1615.2	0.51	0.51	0.49	-0.83
hsa-let-7a	STK4	NM_006282	3073	3086	-16.3	-1482.1	-1486.5	0.10	0.06	0.94	-3.42
hsa-let-7a	STX17	NM_017919	2046	2070	-21.8	-756.6	-761.8	0.00	0.00	1.00	-8.09
hsa-let-7a	STX3	NM_004177	1415	1433	-17.4	-935.1	-938.9	0.02	0.02	0.98	-5.10
hsa-let-7a	SUHW2	NM_080764	5186	5205	-24.5	-1608.6	-1613.7	0.00	0.00	1.00	-10.89
hsa-let-7a	SULF1	NM_015170	5254	5262	-11.9	-1601.4	-1603.5	0.30	0.30	0.70	-1.50
hsa-let-7a	SYT7	NM_004200	3826	3842	-15.4	-1821.9	-1827.8	0.36	0.36	0.64	-1.26
hsa-let-7a	TBKBP1	NM_014726	3703	3721	-15.0	-1975.9	-1980.0	0.13	0.13	0.87	-2.47
hsa-let-7a	TBX5	NM_000192	2807	2818	-13.0	-1183.3	-1185.5	0.14	0.14	0.86	-2.38
hsa-let-7a	TCEAL7	NM_152278	1075	1094	-15.8	-287.8	-295.4	0.70	0.70	0.30	-0.43
hsa-let-7a	TCEB3B	NM_016427	2789	2801	-20.1	-1201.0	-1208.8	0.05	0.05	0.95	-3.81
hsa-let-7a	TFCP2L1	NM_014553	1944	1961	-17.1	-1595.8	-1602.8	0.24	0.24	0.76	-1.75
hsa-let-7a	TFCP2L1	NM_014553	2109	2130	-21.6	-1595.4	-1602.8	0.01	0.01	0.99	-5.69
hsa-let-7a	TGFBR1	NM_004612	1655	1670	-13.8	-1300.4	-1305.3	0.50	0.51	0.49	-0.83
hsa-let-7a	TGFBR1	NM_004612	5476	5483	-10.3	-1304.9	-1305.3	0.30	0.28	0.72	-1.58
hsa-let-7a	TINF2	NM_012461	1444	1461	-16.6	-764.6	-769.0	0.05	0.05	0.95	-3.72
hsa-let-7a	TK2	NM_004614	3539	3560	-21.8	-1374.2	-1382.0	0.01	0.01	0.99	-5.49
hsa-let-7a	TMC7	NM_024847	3064	3081	-18.1	-1124.7	-1128.1	0.01	0.01	0.99	-6.19
hsa-let-7a	TMEM143	NM_018273	2136	2151	-17.1	-893.1	-898.3	0.06	0.06	0.94	-3.42
hsa-let-7a	TMEM2	NM_013390	5755	5778	-23.3	-503.3	-510.2	0.00	0.00	1.00	-7.89
hsa-let-7a	TMEM26	NM_178505	1941	1958	-14.2	-1520.3	-1524.5	0.26	0.26	0.74	-1.67
hsa-let-7a	TMEM32	NM_173470	3051	3071	-20.1	-959.0	-968.7	0.19	0.19	0.81	-2.02
hsa-let-7a	TMEM66	NM_016127	1573	1593	-17.0	-612.6	-621.3	0.68	0.68	0.32	-0.48
hsa-let-7a	TNFAIP3	NM_006290	3728	3734	-11.1	-1460.8	-1461.4	0.18	0.18	0.82	-2.11
hsa-let-7a	TPK1	NM_001042482	1081	1100	-20.1	-599.2	-609.7	0.34	0.34	0.66	-1.34
hsa-let-7a	TPK1	NM_022445	1228	1247	-20.1	-642.4	-652.9	0.34	0.34	0.66	-1.34
hsa-let-7a	TRIM13	NM_001007278	2080	2100	-23.9	-1432.7	-1439.7	0.00	0.00	1.00	-8.39
hsa-let-7a	TRIM13	NM_005798	1881	1901	-23.9	-1432.7	-1439.7	0.00	0.00	1.00	-8.39
hsa-let-7a	TRIM13	NM_052811	1966	1986	-23.9	-1432.7	-1439.7	0.00	0.00	1.00	-8.39
hsa-let-7a	TRIM13	NM_213590	2416	2436	-23.9	-1432.7	-1439.7	0.00	0.00	1.00	-8.39
hsa-let-7a	TRIM33	NM_015906	6656	6664	-12.1	-1099.9	-1101.7	0.20	0.21	0.79	-1.93
hsa-let-7a	TRIM33	NM_033020	6605	6613	-12.1	-1099.9	-1101.7	0.20	0.21	0.79	-1.93
hsa-let-7a	TRIM5	NM_033034	1974	1990	-17.3	-881.5	-889.0	0.30	0.30	0.70	-1.50
hsa-let-7a	TRIM71	NM_001039111	2911	2929	-16.2	-1325.6	-1328.5	0.02	0.02	0.98	-4.80
hsa-let-7a	TRIOBP	NM_001039141	7764	7776	-14.3	-1078.2	-1081.1	0.10	0.09	0.91	-2.94
hsa-let-7a	TRPM6	NM_017662	7814	7821	-12.0	-636.0	-637.0	0.10	0.12	0.88	-2.57
hsa-let-7a	TSC1	NM_000368	4445	4455	-15.9	-1608.7	-1612.8	0.10	0.07	0.93	-3.33
hsa-let-7a	TTL	NM_153712	3945	3953	-14.5	-1259.8	-1262.2	0.10	0.05	0.95	-3.62
hsa-let-7a	TTLL4	NM_014640	3939	3947	-14.4	-1489.7	-1490.7	0.02	0.02	0.98	-4.90
hsa-let-7a	TXLNA	NM_175852	3787	3807	-16.2	-1839.3	-1846.8	0.57	0.57	0.43	-0.70
hsa-let-7a	TXNDC4	NM_015051	4389	4408	-20.4	-1309.3	-1317.0	0.03	0.03	0.97	-4.21
hsa-let-7a	UGCGL1	NM_001025777	5376	5383	-10.5	-515.7	-516.8	0.40	0.38	0.62	-1.18
hsa-let-7a	UHRF1	NM_001048201	3688	3703	-22.6	-1481.2	-1482.8	0.00	0.00	1.00	-12.48
hsa-let-7a	USP32	NM_032582	5522	5530	-13.9	-468.0	-470.3	0.10	0.08	0.92	-3.14
hsa-let-7a	USP47	NM_017944	5050	5070	-17.4	-828.9	-834.2	0.10	0.05	0.95	-3.62
hsa-let-7a	USP6	NM_004505	6331	6338	-12.9	-519.7	-522.5	0.20	0.24	0.76	-1.75
hsa-let-7a	UTRN	NM_007124	11985	12001	-19.0	-583.0	-588.3	0.00	0.01	0.99	-5.19
hsa-let-7a	VAV3	NM_001079874	2480	2492	-16.8	-884.3	-889.6	0.08	0.08	0.92	-3.04
hsa-let-7a	VAV3	NM_006113	4141	4153	-16.8	-1359.7	-1365.0	0.08	0.08	0.92	-3.04
hsa-let-7a	VCPIP1	NM_025054	6909	6928	-15.9	-960.9	-966.5	0.20	0.21	0.79	-1.93
hsa-let-7a	VSIG4	NM_007268	1318	1328	-20.4	-616.8	-619.3	0.00	0.00	1.00	-9.39
hsa-let-7a	WDR37	NM_014023	2123	2129	-9.8	-1569.2	-1569.2	0.30	0.30	0.70	-1.50
hsa-let-7a	WDR37	NM_014023	2560	2573	-18.5	-1565.5	-1569.2	0.01	0.01	0.99	-6.29
hsa-let-7a	WDR89	NM_001008726	2234	2245	-15.3	-802.9	-808.1	0.24	0.24	0.76	-1.75
hsa-let-7a	WDR89	NM_080666	2195	2206	-15.3	-797.3	-800.2	0.04	0.04	0.96	-3.91
hsa-let-7a	XG	NM_175569	1026	1048	-18.4	-653.5	-662.8	0.46	0.46	0.54	-0.96
hsa-let-7a	XK	NM_021083	4415	4426	-14.4	-1450.0	-1454.9	0.36	0.36	0.64	-1.26
hsa-let-7a	YOD1	NM_018566	1117	1130	-24.0	-1255.6	-1256.5	0.00	0.00	1.00	-14.59
hsa-let-7a	ZBTB39	NM_014830	3571	3587	-17.4	-1266.2	-1275.2	0.70	0.65	0.35	-0.53
hsa-let-7a	ZC3H3	NM_015117	2873	2890	-18.8	-1439.0	-1444.9	0.03	0.03	0.97	-4.40
hsa-let-7a	ZCCHC9	NM_032280	3982	4003	-20.2	-1563.4	-1566.8	0.00	0.00	1.00	-8.29
hsa-let-7a	ZFP36L1	NM_004926	1539	1557	-15.3	-907.1	-910.3	0.05	0.05	0.95	-3.62
hsa-let-7a	ZFYVE16	NM_014733	5277	5283	-11.1	-321.1	-322.5	0.30	0.32	0.68	-1.42
hsa-let-7a	ZNF202	NM_003455	2474	2481	-10.7	-1387.9	-1389.4	0.43	0.43	0.57	-1.03
hsa-let-7a	ZNF202	NM_003455	2591	2610	-21.3	-1380.6	-1389.4	0.04	0.04	0.96	-4.01
hsa-let-7a	ZNF248	NM_021045	3380	3387	-13.2	-1334.2	-1338.6	0.54	0.54	0.46	-0.76
hsa-let-7a	ZNF248	NM_021045	3587	3594	-13.5	-1336.6	-1338.6	0.08	0.08	0.92	-3.04
hsa-let-7a	ZNF275	NM_001080485	2670	2683	-16.6	-1745.1	-1751.8	0.28	0.28	0.72	-1.58
hsa-let-7a	ZNF275	NM_001080485	4873	4896	-19.3	-1745.8	-1751.8	0.02	0.02	0.98	-4.80
hsa-let-7a	ZNF294	NM_015565	6868	6885	-16.5	-515.9	-520.7	0.10	0.07	0.93	-3.23
hsa-let-7a	ZNF313	NM_018683	2042	2058	-17.7	-798.1	-807.0	0.54	0.54	0.46	-0.76
hsa-let-7a	ZNF318	NM_014345	7842	7861	-15.8	-263.8	-268.9	0.20	0.16	0.84	-2.29
hsa-let-7a	ZNF341	NM_032819	3196	3216	-24.7	-1346.5	-1355.6	0.00	0.00	1.00	-7.09
hsa-let-7a	ZNF557	NM_001044387	3835	3853	-18.1	-2354.7	-2362.1	0.16	0.16	0.84	-2.29
hsa-let-7a	ZNF557	NM_024341	3847	3865	-18.1	-1747.3	-1754.7	0.20	0.16	0.84	-2.29
hsa-let-7a	ZNF566	NM_032838	2266	2281	-15.9	-653.2	-660.6	0.62	0.62	0.38	-0.58
hsa-let-7a	ZNF587	NM_032828	2094	2112	-22.3	-1809.6	-1818.9	0.00	0.03	0.97	-4.50
hsa-let-7a	ZNF587	NM_032828	4912	4933	-21.0	-1812.5	-1818.9	0.00	0.01	0.99	-6.09
hsa-let-7a	ZNF609	NM_015042	4410	4428	-17.9	-1481.1	-1486.8	0.10	0.05	0.95	-3.72
hsa-let-7a	ZNF623	NM_014789	2281	2295	-17.4	-1601.4	-1606.0	0.00	0.03	0.97	-4.30
hsa-let-7a	ZNF623	NM_014789	3415	3433	-16.6	-1603.4	-1606.0	0.00	0.01	0.99	-5.49
hsa-let-7a	ZNF644	NM_016620	1264	1281	-21.8	-484.2	-489.3	0.00	0.00	1.00	-8.19
hsa-let-7a	ZNF644	NM_032186	1188	1205	-21.8	-473.8	-478.9	0.00	0.00	1.00	-8.19
hsa-let-7a	ZNF644	NM_201269	4832	4849	-21.8	-1382.5	-1387.6	0.00	0.00	1.00	-8.19
hsa-let-7a	ZNF697	NM_001080470	3979	3992	-14.1	-1840.1	-1844.5	0.32	0.32	0.68	-1.42
hsa-let-7a	ZNF781	NM_152605	2754	2775	-15.4	-753.5	-760.4	0.62	0.62	0.38	-0.58
hsa-let-7a	ZNF784	NM_203374	1441	1453	-17.2	-917.2	-924.0	0.19	0.19	0.81	-2.02
hsa-let-7a	ZXDC	NM_001040653	3276	3299	-23.2	-1801.1	-1809.0	0.00	0.00	1.00	-6.79
hsa-let-7b	A1BG	NM_130786	2949	2969	-26.7	-1381.6	-1390.7	0.00	0.00	1.00	-9.09
hsa-let-7b	ABCC10	NM_033450	4852	4858	-11.2	-2200.8	-2200.8	0.11	0.11	0.89	-2.75
hsa-let-7b	ABCC5	NM_005688	5619	5626	-12.7	-2048.4	-2051.4	0.32	0.32	0.68	-1.42
hsa-let-7b	ABCG4	NM_022169	3709	3728	-22.6	-1613.9	-1619.9	0.00	0.00	1.00	-8.09
hsa-let-7b	ACTA1	NM_001100	1387	1408	-23.8	-530.4	-533.8	0.00	0.00	1.00	-11.89
hsa-let-7b	ACVR1B	NM_004302	4399	4420	-20.8	-1681.7	-1685.0	0.00	0.00	1.00	-8.99
hsa-let-7b	ACVR2A	NM_001616	4944	4951	-10.5	-1343.9	-1344.0	0.19	0.19	0.81	-2.02
hsa-let-7b	ACVR2A	NM_001616	5005	5011	-9.1	-1343.9	-1344.0	0.48	0.48	0.52	-0.89
hsa-let-7b	ADAMTS14	NM_080722	4850	4870	-25.0	-2318.0	-2329.3	0.01	0.01	0.99	-5.19
hsa-let-7b	ADAMTS6	NM_197941	4463	4481	-18.3	-809.4	-815.2	0.00	0.04	0.96	-4.01
hsa-let-7b	ADAMTS6	NM_197941	6402	6409	-10.2	-814.0	-815.2	0.50	0.48	0.52	-0.89
hsa-let-7b	ADRB3	NM_000025	1925	1952	-20.2	-1084.6	-1091.9	0.03	0.03	0.97	-4.40
hsa-let-7b	AGBL2	NM_024783	3087	3105	-17.8	-926.5	-935.7	0.59	0.59	0.41	-0.64
hsa-let-7b	AHCTF1	NM_015446	7367	7374	-12.4	-377.9	-378.6	0.10	0.07	0.93	-3.23
hsa-let-7b	AIM1	NM_001624	6383	6403	-26.3	-502.4	-510.9	0.00	0.00	1.00	-9.29
hsa-let-7b	AKAP6	NM_004274	7364	7371	-13.5	-757.3	-760.9	0.30	0.28	0.72	-1.58
hsa-let-7b	AKAP6	NM_004274	9849	9866	-18.7	-758.3	-760.9	0.00	0.00	1.00	-7.59
hsa-let-7b	ALPK3	NM_020778	7659	7680	-15.9	-1814.8	-1817.5	0.00	0.02	0.98	-4.70
hsa-let-7b	ANKFY1	NM_016376	6435	6461	-20.9	-1371.7	-1377.8	0.00	0.01	0.99	-6.29
hsa-let-7b	ANKRD28	NM_015199	5407	5424	-17.5	-774.7	-780.3	0.10	0.06	0.94	-3.42
hsa-let-7b	APC2	NM_005883	9364	9371	-13.5	-1464.2	-1466.9	0.10	0.14	0.86	-2.38
hsa-let-7b	APC2	NM_005883	9892	9912	-18.3	-1460.9	-1466.9	0.10	0.05	0.95	-3.81
hsa-let-7b	ARGFX	NM_001012659	4927	4933	-8.9	-1811.9	-1811.9	0.51	0.51	0.49	-0.83
hsa-let-7b	ARHGAP20	NM_020809	5429	5450	-18.9	-587.3	-597.2	0.50	0.48	0.52	-0.89
hsa-let-7b	ARHGAP28	NM_001010000	4705	4726	-20.0	-1379.0	-1380.9	0.00	0.00	1.00	-9.59
hsa-let-7b	ARHGEF15	NM_173728	2745	2753	-14.3	-562.1	-567.2	0.40	0.43	0.57	-1.03
hsa-let-7b	ARID3B	NM_006465	1942	1958	-17.5	-1690.3	-1690.3	0.00	0.00	1.00	-8.99
hsa-let-7b	ARID3B	NM_006465	4215	4232	-20.3	-1684.4	-1690.3	0.01	0.01	0.99	-5.89
hsa-let-7b	ARPP-19	NM_006628	2797	2804	-12.7	-1377.3	-1381.1	0.51	0.51	0.49	-0.83
hsa-let-7b	ATP2A2	NM_170665	3766	3789	-22.8	-171.9	-181.5	0.00	0.02	0.98	-4.70
hsa-let-7b	ATP2B1	NM_001001323	3937	3952	-21.0	-762.7	-769.6	0.00	0.01	0.99	-5.59
hsa-let-7b	ATP2B4	NM_001001396	6728	6737	-13.2	-1295.0	-1298.3	0.30	0.28	0.72	-1.58
hsa-let-7b	ATP7B	NM_000053	5004	5020	-15.4	-723.7	-728.3	0.10	0.14	0.86	-2.38
hsa-let-7b	B3GNT5	NM_032047	2969	2988	-19.6	-1010.3	-1017.6	0.05	0.05	0.95	-3.81
hsa-let-7b	BACH1	NM_001186	4307	4314	-12.7	-1530.6	-1531.6	0.07	0.07	0.93	-3.23
hsa-let-7b	BACH1	NM_001186	4595	4614	-19.0	-1530.4	-1531.6	0.00	0.00	1.00	-9.29
hsa-let-7b	BACH1	NM_206866	4435	4442	-12.7	-1580.2	-1581.7	0.11	0.11	0.89	-2.75
hsa-let-7b	BACH1	NM_206866	4723	4742	-19.0	-1580.5	-1581.7	0.00	0.00	1.00	-9.29
hsa-let-7b	BAHD1	NM_014952	2824	2838	-15.7	-1957.2	-1961.5	0.09	0.09	0.91	-2.94
hsa-let-7b	BCAP29	NM_018844	1624	1644	-18.5	-671.4	-675.7	0.01	0.01	0.99	-5.69
hsa-let-7b	BCL2	NM_000633	4589	4608	-21.4	-1531.2	-1538.3	0.00	0.01	0.99	-5.79
hsa-let-7b	BRD3	NM_007371	3000	3023	-20.7	-1114.5	-1122.7	0.04	0.04	0.96	-4.01
hsa-let-7b	C10orf6	NM_018121	5376	5396	-18.5	-838.6	-845.5	0.10	0.08	0.92	-3.14
hsa-let-7b	C10orf6	NM_018121	5622	5630	-14.3	-841.9	-845.5	0.20	0.16	0.84	-2.29
hsa-let-7b	C11orf11	NM_006133	3387	3402	-20.3	-2602.1	-2608.8	0.02	0.02	0.98	-5.10
hsa-let-7b	C18orf21	NM_031446	919	939	-23.6	-264.0	-273.9	0.01	0.01	0.99	-5.19
hsa-let-7b	C20orf177	NM_022106	1405	1430	-22.5	-1100.4	-1107.1	0.00	0.00	1.00	-7.29
hsa-let-7b	C22orf9	NM_015264	2734	2752	-17.4	-1835.0	-1844.0	0.70	0.65	0.35	-0.53
hsa-let-7b	C3orf52	NM_024616	1224	1245	-19.2	-697.7	-703.9	0.03	0.03	0.97	-4.50
hsa-let-7b	C3orf64	NM_173654	3054	3060	-11.2	-595.2	-597.8	0.60	0.59	0.41	-0.64
hsa-let-7b	C5orf14	NM_024715	3197	3212	-19.2	-1438.3	-1447.1	0.19	0.19	0.81	-2.02
hsa-let-7b	C6orf120	NM_001029863	1001	1025	-17.7	-1233.1	-1241.9	0.51	0.51	0.49	-0.83
hsa-let-7b	C6orf167	NM_198468	7041	7048	-12.9	-1102.1	-1104.2	0.10	0.14	0.86	-2.38
hsa-let-7b	C6orf167	NM_198468	7233	7254	-17.0	-1099.2	-1104.2	0.10	0.06	0.94	-3.52
hsa-let-7b	C6orf167	NM_198468	7883	7890	-12.4	-1102.9	-1104.2	0.10	0.12	0.88	-2.66
hsa-let-7b	C6orf78	NM_153036	962	981	-18.6	-352.7	-358.3	0.03	0.03	0.97	-4.50
hsa-let-7b	CACNA1I	NM_001003406	6603	6624	-16.6	-1464.5	-1471.2	0.30	0.28	0.72	-1.58
hsa-let-7b	CALML4	NM_033429	3708	3729	-20.4	-1497.5	-1504.2	0.01	0.01	0.99	-5.19
hsa-let-7b	CANT1	NM_138793	2834	2850	-23.6	-1354.9	-1358.9	0.00	0.00	1.00	-11.09
hsa-let-7b	CAPN6	NM_014289	2263	2284	-28.6	-1099.9	-1108.4	0.00	0.00	1.00	-11.59
hsa-let-7b	CASP3	NM_004346	1237	1257	-21.5	-743.1	-749.1	0.00	0.00	1.00	-6.99
hsa-let-7b	CASP3	NM_032991	1070	1090	-21.5	-668.8	-675.4	0.01	0.01	0.99	-6.39
hsa-let-7b	CASZ1	NM_017766	3988	3995	-12.4	-1827.4	-1830.0	0.30	0.30	0.70	-1.50
hsa-let-7b	CBFA2T3	NM_005187	3443	3462	-18.9	-1642.3	-1652.9	0.68	0.68	0.32	-0.48
hsa-let-7b	CBFA2T3	NM_175931	3212	3231	-18.9	-1525.8	-1536.4	0.68	0.68	0.32	-0.48
hsa-let-7b	CCDC100	NM_153223	3201	3216	-16.3	-339.8	-343.1	0.00	0.03	0.97	-4.50
hsa-let-7b	CCDC109A	NM_138357	1609	1625	-20.6	-879.6	-886.1	0.01	0.01	0.99	-5.59
hsa-let-7b	CCDC93	NM_019044	5007	5030	-22.7	-1591.8	-1597.4	0.00	0.00	1.00	-8.59
hsa-let-7b	CCL16	NM_004590	1372	1388	-20.1	-433.0	-437.9	0.00	0.00	1.00	-6.69
hsa-let-7b	CCND1	NM_053056	3956	3976	-18.9	-1478.2	-1486.5	0.17	0.17	0.83	-2.20
hsa-let-7b	CCNF	NM_001761	4225	4242	-16.0	-1730.1	-1736.9	0.43	0.43	0.57	-1.03
hsa-let-7b	CCNJ	NM_019084	3459	3467	-14.4	-1220.2	-1221.0	0.02	0.02	0.98	-5.10
hsa-let-7b	CCPG1	NM_004748	4280	4296	-22.2	-1082.9	-1087.2	0.00	0.00	1.00	-9.39
hsa-let-7b	CCPG1	NM_020739	4312	4328	-22.2	-1082.9	-1087.2	0.00	0.00	1.00	-9.39
hsa-let-7b	CD200R1	NM_138806	1800	1823	-18.1	-582.9	-587.6	0.02	0.02	0.98	-4.90
hsa-let-7b	CD200R1	NM_170780	1731	1754	-18.1	-568.5	-573.5	0.02	0.02	0.98	-4.60
hsa-let-7b	CD80	NM_005191	2480	2502	-25.6	-806.1	-820.9	0.14	0.14	0.86	-2.38
hsa-let-7b	CDC14B	NM_003671	4617	4626	-14.9	-1816.5	-1822.1	0.41	0.41	0.59	-1.11
hsa-let-7b	CDC25B	NM_004358	2483	2505	-27.1	-1448.7	-1461.0	0.01	0.01	0.99	-6.29
hsa-let-7b	CDC25B	NM_021872	2402	2424	-27.1	-1402.5	-1414.1	0.00	0.00	1.00	-6.99
hsa-let-7b	CDC25B	NM_021873	2525	2547	-27.1	-1464.1	-1476.4	0.01	0.01	0.99	-6.29
hsa-let-7b	CECR6	NM_031890	2634	2647	-13.0	-2228.0	-2230.2	0.14	0.14	0.86	-2.38
hsa-let-7b	CEP110	NM_007018	7040	7060	-22.2	-74.9	-78.6	0.00	0.00	1.00	-9.99
hsa-let-7b	CEP135	NM_025009	3765	3780	-19.1	-1401.4	-1405.1	0.00	0.00	1.00	-6.89
hsa-let-7b	CEP164	NM_014956	4995	5019	-20.4	-2266.6	-2276.9	0.24	0.24	0.76	-1.75
hsa-let-7b	CEP350	NM_014810	10012	10034	-18.9	-963.0	-966.1	0.00	0.00	1.00	-7.29
hsa-let-7b	CGNL1	NM_032866	7127	7148	-18.2	-1131.3	-1137.1	0.00	0.04	0.96	-3.91
hsa-let-7b	CHD4	NM_001273	6332	6339	-13.5	-187.9	-191.2	0.20	0.22	0.78	-1.84
hsa-let-7b	CHD7	NM_017780	10256	10264	-11.9	-230.6	-233.6	0.50	0.51	0.49	-0.83
hsa-let-7b	CHD9	NM_025134	9438	9445	-10.3	-582.7	-583.3	0.30	0.32	0.68	-1.42
hsa-let-7b	CHM	NM_000390	3946	3965	-17.3	-1444.5	-1448.9	0.03	0.03	0.97	-4.40
hsa-let-7b	CHST3	NM_004273	2794	2801	-13.2	-1914.9	-1917.1	0.10	0.12	0.88	-2.57
hsa-let-7b	CHST3	NM_004273	4681	4702	-17.5	-1909.4	-1917.1	0.30	0.30	0.70	-1.50
hsa-let-7b	CHST3	NM_004273	6265	6280	-14.8	-1911.9	-1917.1	0.30	0.34	0.66	-1.34
hsa-let-7b	CLDN1	NM_021101	1961	1982	-19.1	-932.7	-935.6	0.00	0.00	1.00	-7.69
hsa-let-7b	CNOT4	NM_001008225	2154	2177	-20.0	-740.3	-747.2	0.02	0.02	0.98	-4.60
hsa-let-7b	COL19A1	NM_001858	8552	8565	-12.2	-1223.5	-1223.5	0.10	0.05	0.95	-3.72
hsa-let-7b	COL1A1	NM_000088	5309	5316	-13.8	-2457.5	-2460.5	0.14	0.14	0.86	-2.38
hsa-let-7b	COL1A2	NM_000089	4937	4957	-15.4	-2107.3	-2113.3	0.38	0.38	0.62	-1.18
hsa-let-7b	COL24A1	NM_152890	5659	5678	-17.5	-288.3	-296.6	0.40	0.43	0.57	-1.03
hsa-let-7b	COL3A1	NM_000090	4916	4933	-15.2	-2144.7	-2149.2	0.16	0.16	0.84	-2.29
hsa-let-7b	COL4A2	NM_001846	5469	5483	-20.0	-260.6	-261.3	0.00	0.00	1.00	-10.79
hsa-let-7b	COL4A6	NM_001847	5439	5458	-19.5	-393.8	-400.9	0.00	0.04	0.96	-3.91
hsa-let-7b	COL4A6	NM_033641	5560	5579	-19.5	-385.1	-395.8	0.50	0.54	0.46	-0.76
hsa-let-7b	COL5A2	NM_000393	5825	5833	-14.5	-462.5	-464.5	0.00	0.04	0.96	-4.01
hsa-let-7b	CPD	NM_001304	4791	4798	-13.0	-958.1	-959.5	0.10	0.08	0.92	-3.14
hsa-let-7b	CPM	NM_001005502	6570	6577	-13.3	-1729.5	-1734.3	0.60	0.62	0.38	-0.58
hsa-let-7b	CPM	NM_001874	6602	6609	-13.3	-1729.5	-1734.3	0.60	0.62	0.38	-0.58
hsa-let-7b	CPSF1	NM_013291	4427	4447	-21.1	-1924.1	-1928.4	0.00	0.00	1.00	-8.29
hsa-let-7b	CRB2	NM_173689	4750	4768	-19.4	-744.7	-752.6	0.10	0.08	0.92	-3.04
hsa-let-7b	CREM	NM_181571	1442	1461	-18.9	-603.6	-603.6	0.00	0.00	1.00	-10.39
hsa-let-7b	CREM	NM_182717	1208	1227	-18.9	-543.0	-543.0	0.00	0.00	1.00	-10.39
hsa-let-7b	CREM	NM_182718	770	789	-18.9	-412.6	-412.6	0.00	0.00	1.00	-10.39
hsa-let-7b	CREM	NM_182719	806	825	-18.9	-420.8	-420.8	0.00	0.00	1.00	-10.39
hsa-let-7b	CREM	NM_182720	1172	1191	-18.9	-530.9	-530.9	0.00	0.00	1.00	-10.39
hsa-let-7b	CREM	NM_182721	1282	1301	-18.9	-555.7	-555.7	0.00	0.00	1.00	-10.39
hsa-let-7b	CREM	NM_182722	1325	1344	-18.9	-575.1	-575.1	0.00	0.00	1.00	-10.39
hsa-let-7b	CREM	NM_182723	1361	1380	-18.9	-582.4	-582.4	0.00	0.00	1.00	-10.39
hsa-let-7b	CREM	NM_182724	880	899	-18.9	-438.8	-438.8	0.00	0.00	1.00	-10.39
hsa-let-7b	CREM	NM_182725	923	942	-18.9	-455.6	-455.6	0.00	0.00	1.00	-10.39
hsa-let-7b	CREM	NM_182771	1377	1396	-18.9	-596.2	-596.2	0.00	0.00	1.00	-10.39
hsa-let-7b	CREM	NM_182772	1188	1207	-18.9	-535.3	-535.3	0.00	0.00	1.00	-10.39
hsa-let-7b	CREM	NM_182850	1003	1022	-18.9	-557.3	-557.3	0.00	0.00	1.00	-10.39
hsa-let-7b	CREM	NM_182853	1405	1424	-18.9	-674.4	-674.4	0.00	0.00	1.00	-10.39
hsa-let-7b	CREM	NM_183011	1736	1755	-18.9	-687.3	-687.3	0.00	0.00	1.00	-10.39
hsa-let-7b	CREM	NM_183012	1547	1566	-18.9	-627.6	-627.6	0.00	0.00	1.00	-10.39
hsa-let-7b	CREM	NM_183013	1904	1923	-18.9	-817.2	-817.2	0.00	0.00	1.00	-10.39
hsa-let-7b	CREM	NM_183060	1155	1174	-18.9	-526.0	-526.0	0.00	0.00	1.00	-10.39
hsa-let-7b	CTPS2	NM_019857	3324	3350	-25.5	-1156.7	-1158.9	0.00	0.00	1.00	-14.79
hsa-let-7b	CTSC	NM_148170	688	694	-11.1	-1569.8	-1572.7	0.70	0.70	0.30	-0.43
hsa-let-7b	DALRD3	NM_001009996	1939	1954	-15.9	-940.5	-943.8	0.04	0.04	0.96	-4.11
hsa-let-7b	DAPK1	NM_004938	4821	4831	-16.0	-2111.3	-2116.0	0.10	0.10	0.90	-2.85
hsa-let-7b	DAPK1	NM_004938	5253	5271	-18.6	-2108.2	-2116.0	0.14	0.14	0.86	-2.38
hsa-let-7b	DARS2	NM_018122	2968	2989	-22.6	-917.7	-926.9	0.02	0.02	0.98	-4.90
hsa-let-7b	DCT	NM_001922	2165	2188	-18.1	-695.9	-701.7	0.05	0.05	0.95	-3.81
hsa-let-7b	DDEF1	NM_018482	4077	4100	-18.8	-650.5	-656.9	0.00	0.04	0.96	-3.91
hsa-let-7b	DDOST	NM_005216	1615	1629	-19.6	-807.7	-813.6	0.01	0.01	0.99	-5.19
hsa-let-7b	DHX57	NM_198963	4316	4336	-24.2	-1455.9	-1461.0	0.00	0.00	1.00	-10.59
hsa-let-7b	DIAPH2	NM_006729	9041	9059	-19.3	-1405.8	-1413.1	0.10	0.06	0.94	-3.52
hsa-let-7b	DICER1	NM_030621	8868	8875	-10.3	-1015.9	-1016.8	0.40	0.38	0.62	-1.18
hsa-let-7b	DISC1	NM_001012957	5783	5803	-26.3	-1313.8	-1327.9	0.10	0.05	0.95	-3.72
hsa-let-7b	DISC1	NM_018662	5849	5869	-26.3	-1313.8	-1327.9	0.10	0.05	0.95	-3.72
hsa-let-7b	DKFZP564O0823	NM_015393	4193	4214	-25.4	-1560.3	-1566.2	0.00	0.00	1.00	-10.99
hsa-let-7b	DMD	NM_000109	13301	13319	-17.4	-624.1	-628.4	0.00	0.02	0.98	-4.60
hsa-let-7b	DMD	NM_004006	13225	13243	-17.4	-624.1	-628.4	0.00	0.02	0.98	-4.60
hsa-let-7b	DMD	NM_004007	12996	13014	-17.4	-624.1	-628.4	0.00	0.02	0.98	-4.60
hsa-let-7b	DMD	NM_004009	13232	13250	-17.4	-624.1	-628.4	0.00	0.02	0.98	-4.60
hsa-let-7b	DMD	NM_004010	13314	13332	-17.4	-624.1	-628.4	0.00	0.02	0.98	-4.60
hsa-let-7b	DMD	NM_004011	9005	9023	-17.4	-624.1	-628.4	0.00	0.02	0.98	-4.60
hsa-let-7b	DMD	NM_004012	9148	9166	-17.4	-624.1	-628.4	0.00	0.02	0.98	-4.60
hsa-let-7b	DMD	NM_004013	6642	6660	-17.4	-624.1	-628.4	0.00	0.02	0.98	-4.60
hsa-let-7b	DMD	NM_004014	4732	4738	-9.1	-1586.0	-1586.6	0.62	0.62	0.38	-0.58
hsa-let-7b	DMD	NM_004014	4855	4873	-17.4	-1583.0	-1586.6	0.01	0.01	0.99	-5.29
hsa-let-7b	DMD	NM_004015	3732	3738	-9.1	-1264.0	-1264.6	0.62	0.62	0.38	-0.58
hsa-let-7b	DMD	NM_004015	3855	3873	-17.4	-1261.0	-1264.6	0.01	0.01	0.99	-5.29
hsa-let-7b	DMD	NM_004016	3700	3706	-9.1	-1253.1	-1253.7	0.62	0.62	0.38	-0.58
hsa-let-7b	DMD	NM_004016	3823	3841	-17.4	-1250.1	-1253.7	0.01	0.01	0.99	-5.29
hsa-let-7b	DMD	NM_004017	3693	3699	-9.1	-1246.5	-1247.1	0.62	0.62	0.38	-0.58
hsa-let-7b	DMD	NM_004017	3816	3834	-17.4	-1243.5	-1247.1	0.01	0.01	0.99	-5.29
hsa-let-7b	DMD	NM_004018	3661	3667	-9.1	-1235.7	-1236.3	0.62	0.62	0.38	-0.58
hsa-let-7b	DMD	NM_004018	3784	3802	-17.4	-1232.7	-1236.3	0.01	0.01	0.99	-5.29
hsa-let-7b	DMD	NM_004020	6282	6300	-17.4	-624.1	-628.4	0.00	0.02	0.98	-4.60
hsa-let-7b	DMD	NM_004022	6571	6589	-17.4	-594.1	-597.7	0.00	0.01	0.99	-5.29
hsa-let-7b	DMD	NM_004023	6280	6298	-17.4	-594.1	-597.7	0.00	0.01	0.99	-5.29
hsa-let-7b	DMTF1	NM_021145	2931	2951	-18.3	-1133.9	-1143.7	0.62	0.62	0.38	-0.59
hsa-let-7b	DOCK3	NM_004947	7099	7110	-15.3	-915.4	-921.8	0.50	0.51	0.49	-0.83
hsa-let-7b	DPY19L2	NM_173812	2901	2923	-22.0	-334.7	-347.2	0.40	0.36	0.64	-1.26
hsa-let-7b	DSC3	NM_001941	5307	5328	-26.6	-1620.6	-1625.3	0.00	0.00	1.00	-13.39
hsa-let-7b	DSCAM	NM_206887	6152	6179	-21.4	-519.4	-532.1	0.60	0.57	0.43	-0.70
hsa-let-7b	DUSP19	NM_080876	2272	2293	-26.1	-1577.2	-1583.3	0.00	0.00	1.00	-11.49
hsa-let-7b	DVL3	NM_004423	5027	5041	-14.8	-1855.2	-1860.3	0.32	0.32	0.68	-1.42
hsa-let-7b	DYRK1A	NM_001396	4264	4278	-13.6	-1469.8	-1475.0	0.65	0.65	0.35	-0.53
hsa-let-7b	DYRK1A	NM_130436	5632	5646	-13.6	-763.1	-768.3	0.70	0.65	0.35	-0.53
hsa-let-7b	DYRK1A	NM_130437	4223	4237	-13.6	-1445.8	-1451.0	0.65	0.65	0.35	-0.53
hsa-let-7b	DYRK1A	NM_130438	4140	4154	-13.6	-1414.9	-1420.1	0.65	0.65	0.35	-0.53
hsa-let-7b	E2F2	NM_004091	1779	1785	-10.8	-2141.5	-2141.8	0.18	0.18	0.82	-2.11
hsa-let-7b	E2F2	NM_004091	2031	2060	-22.4	-2128.8	-2141.8	0.38	0.38	0.62	-1.18
hsa-let-7b	EDEM3	NM_025191	5252	5268	-16.5	-842.8	-850.6	0.60	0.57	0.43	-0.70
hsa-let-7b	EEA1	NM_003566	7097	7116	-15.7	-731.2	-737.1	0.30	0.30	0.70	-1.50
hsa-let-7b	EEF2K	NM_013302	3717	3733	-22.7	-1723.3	-1728.5	0.00	0.00	1.00	-8.99
hsa-let-7b	EGR3	NM_004430	3110	3127	-17.1	-1509.9	-1513.3	0.01	0.01	0.99	-5.19
hsa-let-7b	EGR3	NM_004430	3116	3123	-12.4	-1511.7	-1513.3	0.14	0.14	0.86	-2.38
hsa-let-7b	EIF2C1	NM_012199	2790	2808	-14.9	-1593.2	-1596.2	0.10	0.06	0.94	-3.42
hsa-let-7b	EIF2C1	NM_012199	3861	3878	-16.3	-1589.1	-1596.2	0.40	0.43	0.57	-1.03
hsa-let-7b	EIF2C4	NM_017629	3015	3022	-10.5	-1520.8	-1522.9	0.65	0.65	0.35	-0.53
hsa-let-7b	ELF4	NM_001421	3966	3985	-25.5	-1614.2	-1616.7	0.00	0.00	1.00	-14.49
hsa-let-7b	ENTPD2	NM_001246	1545	1562	-21.1	-822.1	-824.6	0.00	0.00	1.00	-10.09
hsa-let-7b	ENTPD2	NM_203468	1614	1631	-21.1	-860.1	-863.0	0.00	0.00	1.00	-9.69
hsa-let-7b	EPB41	NM_004437	3300	3319	-17.5	-1219.1	-1227.0	0.30	0.34	0.66	-1.34
hsa-let-7b	EPHA4	NM_004438	3041	3048	-10.3	-926.1	-926.8	0.30	0.34	0.66	-1.34
hsa-let-7b	ERCC6	NM_000124	4675	4693	-19.6	-1485.9	-1493.2	0.05	0.05	0.95	-3.81
hsa-let-7b	ERP29	NM_001034025	319	339	-23.5	-471.3	-478.5	0.00	0.00	1.00	-7.79
hsa-let-7b	EZH1	NM_001991	2901	2921	-20.1	-1615.4	-1623.9	0.08	0.08	0.92	-3.14
hsa-let-7b	FAM122A	NM_138333	2381	2399	-18.1	-1016.3	-1018.8	0.00	0.00	1.00	-7.09
hsa-let-7b	FAM84B	NM_174911	1853	1878	-20.4	-1823.5	-1831.3	0.04	0.04	0.96	-4.11
hsa-let-7b	FAM84B	NM_174911	1925	1945	-21.5	-1823.4	-1831.3	0.02	0.02	0.98	-5.10
hsa-let-7b	FBXO27	NM_178820	1015	1033	-18.6	-925.1	-928.9	0.01	0.01	0.99	-6.29
hsa-let-7b	FGF11	NM_004112	2107	2128	-18.0	-1067.9	-1073.1	0.03	0.03	0.97	-4.30
hsa-let-7b	FLJ20674	NM_019086	2544	2566	-22.6	-1075.4	-1087.5	0.18	0.18	0.82	-2.11
hsa-let-7b	FLJ25476	NM_152493	2180	2199	-20.3	-1216.5	-1225.3	0.08	0.08	0.92	-3.04
hsa-let-7b	FLJ32784	NM_001039500	2922	2943	-26.1	-1418.3	-1424.9	0.00	0.00	1.00	-10.99
hsa-let-7b	FLJ44635	NM_207422	1689	1708	-19.2	-592.5	-602.7	0.48	0.48	0.52	-0.89
hsa-let-7b	FLJ44861	NM_207389	849	872	-24.4	-678.4	-682.1	0.00	0.00	1.00	-12.19
hsa-let-7b	FLJ46688	NM_001004330	1755	1777	-19.7	-837.6	-843.7	0.02	0.02	0.98	-5.10
hsa-let-7b	FNDC3A	NM_001079673	4358	4373	-15.9	-541.1	-544.6	0.00	0.04	0.96	-3.91
hsa-let-7b	FNDC3B	NM_022763	6666	6673	-10.2	-739.3	-740.0	0.40	0.36	0.64	-1.26
hsa-let-7b	FNIP1	NM_133372	4843	4860	-23.9	-685.3	-689.9	0.00	0.00	1.00	-10.79
hsa-let-7b	FRAS1	NM_025074	12241	12262	-25.8	-923.8	-932.3	0.00	0.00	1.00	-8.79
hsa-let-7b	FZD5	NM_003468	3530	3549	-17.9	-1270.2	-1278.0	0.20	0.24	0.76	-1.75
hsa-let-7b	GAB2	NM_012296	2486	2493	-13.6	-1530.2	-1532.0	0.10	0.07	0.93	-3.33
hsa-let-7b	GAB2	NM_012296	4900	4920	-21.3	-1521.2	-1532.0	0.20	0.18	0.82	-2.11
hsa-let-7b	GABBR2	NM_005458	4588	4615	-21.6	-2104.2	-2112.7	0.02	0.02	0.98	-4.60
hsa-let-7b	GALC	NM_000153	3048	3068	-18.1	-1246.9	-1253.2	0.07	0.07	0.93	-3.33
hsa-let-7b	GALE	NM_000403	1369	1394	-22.6	-660.1	-668.9	0.01	0.01	0.99	-5.29
hsa-let-7b	GALE	NM_001008216	1304	1329	-22.6	-646.4	-657.8	0.11	0.11	0.89	-2.75
hsa-let-7b	GAN	NM_022041	3076	3084	-14.4	-1381.6	-1386.5	0.36	0.36	0.64	-1.26
hsa-let-7b	GDAP2	NM_017686	2529	2549	-23.1	-822.7	-826.6	0.00	0.00	1.00	-10.69
hsa-let-7b	GGA3	NM_014001	2880	2899	-22.0	-1440.3	-1445.2	0.00	0.00	1.00	-8.59
hsa-let-7b	GLUL	NM_001033044	2911	2932	-18.2	-1019.4	-1026.2	0.09	0.09	0.91	-2.94
hsa-let-7b	GLUL	NM_001033056	2973	2994	-18.2	-1047.1	-1053.9	0.09	0.09	0.91	-2.94
hsa-let-7b	GLUL	NM_002065	3267	3288	-18.2	-1147.3	-1156.0	0.36	0.36	0.64	-1.26
hsa-let-7b	GNAL	NM_002071	1523	1546	-26.2	-646.4	-656.4	0.00	0.00	1.00	-7.69
hsa-let-7b	GNAL	NM_182978	1798	1821	-26.2	-895.5	-906.4	0.00	0.00	1.00	-6.79
hsa-let-7b	GNG2	NM_053064	1655	1674	-19.5	-1053.9	-1059.0	0.01	0.01	0.99	-5.89
hsa-let-7b	GNS	NM_002076	3579	3596	-16.3	-1602.7	-1609.2	0.30	0.30	0.70	-1.50
hsa-let-7b	GOLGA8E	NM_001012423	4584	4607	-17.7	-1582.4	-1591.3	0.54	0.54	0.46	-0.76
hsa-let-7b	GPR137	NM_020155	1629	1650	-25.7	-727.4	-735.9	0.00	0.00	1.00	-8.69
hsa-let-7b	GRIA3	NM_181894	678	699	-20.9	-283.4	-287.2	0.00	0.00	1.00	-8.59
hsa-let-7b	GRPEL2	NM_152407	1988	2004	-20.1	-825.4	-827.3	0.00	0.00	1.00	-9.69
hsa-let-7b	GRSF1	NM_002092	2723	2744	-16.7	-825.2	-829.3	0.04	0.04	0.96	-4.11
hsa-let-7b	HIC2	NM_015094	2281	2295	-18.0	-1991.1	-1995.8	0.00	0.02	0.98	-4.80
hsa-let-7b	HIC2	NM_015094	2610	2627	-18.3	-1988.6	-1995.8	0.10	0.12	0.88	-2.66
hsa-let-7b	HIC2	NM_015094	3220	3242	-19.7	-1985.7	-1995.8	0.30	0.34	0.66	-1.34
hsa-let-7b	HLF	NM_002126	4095	4108	-12.5	-1684.6	-1688.3	0.54	0.54	0.46	-0.76
hsa-let-7b	HMGA2	NM_003483	1147	1169	-19.5	-1185.2	-1193.5	0.11	0.11	0.89	-2.75
hsa-let-7b	HMGA2	NM_003483	2233	2254	-15.1	-1190.0	-1193.5	0.08	0.08	0.92	-3.14
hsa-let-7b	HMGA2	NM_003483	2384	2403	-21.9	-1191.5	-1193.5	0.00	0.00	1.00	-11.39
hsa-let-7b	HMGA2	NM_003483	2809	2815	-11.1	-1191.9	-1193.5	0.36	0.36	0.64	-1.26
hsa-let-7b	HMGA2	NM_003483	3647	3668	-22.1	-1192.9	-1193.5	0.00	0.00	1.00	-12.99
hsa-let-7b	HOOK1	NM_015888	4406	4413	-13.3	-1541.4	-1544.9	0.30	0.30	0.70	-1.50
hsa-let-7b	HOXB13	NM_006361	2272	2292	-25.9	-1228.8	-1240.9	0.01	0.01	0.99	-5.29
hsa-let-7b	HOXB4	NM_024015	1240	1263	-22.5	-834.1	-841.8	0.01	0.01	0.99	-6.29
hsa-let-7b	HS2ST1	NM_012262	2736	2756	-16.5	-1318.6	-1321.9	0.00	0.02	0.98	-4.70
hsa-let-7b	HTR4	NM_000870	2561	2585	-24.8	-998.8	-1005.4	0.00	0.00	1.00	-9.69
hsa-let-7b	HTR4	NM_001040172	2603	2627	-24.8	-1013.7	-1020.3	0.00	0.00	1.00	-9.69
hsa-let-7b	HTR4	NM_001040173	2681	2705	-24.8	-1044.7	-1052.0	0.00	0.00	1.00	-8.99
hsa-let-7b	IGF2BP2	NM_001007225	3041	3061	-23.5	-1102.9	-1107.5	0.00	0.00	1.00	-10.39
hsa-let-7b	IGF2BP2	NM_006548	3170	3190	-23.5	-1144.2	-1148.8	0.00	0.00	1.00	-10.39
hsa-let-7b	IGF2BP3	NM_006547	2549	2573	-18.2	-1127.1	-1131.2	0.01	0.01	0.99	-5.59
hsa-let-7b	IL13	NM_002188	1010	1029	-23.0	-478.9	-484.7	0.00	0.00	1.00	-8.69
hsa-let-7b	INPP5A	NM_005539	1646	1668	-23.5	-1076.3	-1088.8	0.12	0.12	0.88	-2.57
hsa-let-7b	IRF4	NM_002460	3826	3833	-12.6	-1630.5	-1634.2	0.51	0.51	0.49	-0.83
hsa-let-7b	IRS2	NM_003749	4971	4991	-19.7	-647.5	-654.8	0.00	0.04	0.96	-3.91
hsa-let-7b	ITGB3	NM_000212	2721	2729	-11.9	-1783.0	-1783.5	0.09	0.09	0.91	-2.94
hsa-let-7b	ITGB3	NM_000212	3212	3233	-20.9	-1776.5	-1783.5	0.01	0.01	0.99	-5.39
hsa-let-7b	ITGB3	NM_000212	3435	3456	-21.6	-1777.5	-1783.5	0.00	0.00	1.00	-7.09
hsa-let-7b	ITGB8	NM_002214	4605	4627	-23.4	-1287.2	-1293.3	0.00	0.00	1.00	-8.79
hsa-let-7b	JMJD1A	NM_018433	4202	4209	-10.1	-1415.2	-1416.0	0.41	0.41	0.59	-1.11
hsa-let-7b	KATNAL1	NM_001014380	5246	5257	-17.7	-1495.7	-1497.3	0.00	0.00	1.00	-7.59
hsa-let-7b	KATNAL1	NM_001014380	6717	6724	-12.4	-1495.8	-1497.3	0.10	0.13	0.87	-2.47
hsa-let-7b	KCNA6	NM_002235	4153	4165	-14.9	-1815.3	-1820.8	0.38	0.38	0.62	-1.18
hsa-let-7b	KCTD10	NM_031954	2328	2334	-11.1	-1326.3	-1326.9	0.18	0.18	0.82	-2.11
hsa-let-7b	KIAA0182	NM_014615	4839	4861	-23.2	-1091.2	-1100.9	0.00	0.02	0.98	-5.00
hsa-let-7b	KIAA0323	NM_015299	4380	4399	-18.1	-1452.6	-1460.9	0.30	0.30	0.70	-1.50
hsa-let-7b	KIAA0323	NM_015299	6196	6213	-14.2	-1458.2	-1460.9	0.10	0.08	0.92	-3.04
hsa-let-7b	KIAA0329	NM_014844	5035	5060	-25.2	-1540.7	-1548.4	0.00	0.00	1.00	-8.99
hsa-let-7b	KIAA0329	NM_014844	5124	5148	-22.3	-1540.0	-1548.4	0.00	0.01	0.99	-5.39
hsa-let-7b	KIAA0737	NM_014828	3262	3284	-21.9	-1434.1	-1445.7	0.21	0.21	0.79	-1.93
hsa-let-7b	KIAA1274	NM_014431	4468	4487	-22.2	-2015.6	-2018.8	0.00	0.00	1.00	-10.49
hsa-let-7b	KIAA2022	NM_001008537	5289	5307	-15.0	-1547.8	-1548.7	0.00	0.01	0.99	-5.59
hsa-let-7b	KIF21B	NM_017596	7976	7984	-14.4	-1937.9	-1940.5	0.10	0.07	0.93	-3.33
hsa-let-7b	KLF9	NM_001206	3991	4004	-15.4	-1722.2	-1723.7	0.01	0.01	0.99	-5.39
hsa-let-7b	KLHL13	NM_033495	2503	2524	-19.4	-869.2	-876.3	0.05	0.05	0.95	-3.81
hsa-let-7b	KLHL6	NM_130446	2112	2128	-19.5	-1576.3	-1578.6	0.00	0.00	1.00	-8.69
hsa-let-7b	KPNA1	NM_002264	6677	6684	-10.5	-1315.8	-1316.7	0.30	0.34	0.66	-1.34
hsa-let-7b	KRAS	NM_004985	857	883	-16.7	-1382.0	-1389.9	0.54	0.54	0.46	-0.76
hsa-let-7b	KREMEN1	NM_001039570	3514	3520	-11.1	-1951.2	-1953.8	0.60	0.62	0.38	-0.58
hsa-let-7b	KREMEN1	NM_001039570	5553	5569	-15.6	-1949.6	-1953.8	0.10	0.09	0.91	-2.94
hsa-let-7b	L2HGDH	NM_024884	3807	3815	-14.5	-1453.3	-1457.1	0.20	0.16	0.84	-2.29
hsa-let-7b	LASS2	NM_022075	2020	2041	-22.8	-898.6	-907.9	0.02	0.02	0.98	-5.00
hsa-let-7b	LASS2	NM_181746	2060	2081	-22.8	-915.5	-928.0	0.21	0.21	0.79	-1.93
hsa-let-7b	LIMD2	NM_030576	1346	1364	-21.0	-1347.4	-1356.1	0.05	0.05	0.95	-3.81
hsa-let-7b	LIMK2	NM_016733	3295	3313	-22.9	-1491.1	-1498.6	0.00	0.00	1.00	-6.89
hsa-let-7b	LIN28B	NM_001004317	987	1007	-17.0	-1482.6	-1486.2	0.02	0.02	0.98	-4.90
hsa-let-7b	LOC220594	NM_145809	2708	2724	-20.2	-513.7	-519.2	0.00	0.01	0.99	-6.19
hsa-let-7b	LOC284757	NM_001004305	2598	2619	-26.1	-1367.2	-1379.3	0.01	0.01	0.99	-5.49
hsa-let-7b	LOC285636	NM_175921	1716	1723	-12.4	-1265.3	-1269.5	0.70	0.70	0.30	-0.43
hsa-let-7b	LOC285636	NM_175921	3294	3318	-20.8	-1264.9	-1269.5	0.00	0.00	1.00	-7.69
hsa-let-7b	LOC348262	NM_207368	1900	1918	-25.0	-1433.0	-1444.8	0.02	0.02	0.98	-4.70
hsa-let-7b	LOC389936	NM_001013656	1756	1775	-21.8	-1035.0	-1039.4	0.00	0.00	1.00	-8.89
hsa-let-7b	LOC401357	NM_001013685	1314	1341	-24.8	-1416.0	-1429.8	0.12	0.12	0.88	-2.57
hsa-let-7b	LOC402682	NM_001015072	877	894	-23.2	-451.5	-455.3	0.00	0.00	1.00	-10.89
hsa-let-7b	LPGAT1	NM_014873	2912	2928	-16.2	-1339.8	-1342.1	0.00	0.01	0.99	-5.39
hsa-let-7b	LRIG2	NM_014813	3442	3458	-19.3	-1235.9	-1237.3	0.00	0.00	1.00	-9.39
hsa-let-7b	LRIG3	NM_153377	3628	3646	-19.0	-65.6	-66.5	0.00	0.00	1.00	-9.59
hsa-let-7b	LRRC17	NM_005824	1397	1417	-22.2	-556.5	-561.9	0.00	0.00	1.00	-8.29
hsa-let-7b	LSM11	NM_173491	2533	2550	-21.2	-935.9	-938.8	0.00	0.00	1.00	-9.79
hsa-let-7b	LTBP2	NM_000428	7988	8008	-16.1	-738.1	-742.4	0.10	0.07	0.93	-3.33
hsa-let-7b	LUC7L	NM_018032	1368	1387	-22.1	-764.4	-770.1	0.00	0.00	1.00	-7.89
hsa-let-7b	MAN2A2	NM_006122	5140	5158	-24.0	-924.0	-928.0	0.00	0.00	1.00	-11.49
hsa-let-7b	MAN2A2	NM_006122	5625	5632	-12.1	-924.7	-928.0	0.50	0.54	0.46	-0.76
hsa-let-7b	MAP3K3	NM_002401	3393	3407	-17.1	-1932.3	-1938.7	0.16	0.16	0.84	-2.29
hsa-let-7b	MAP3K3	NM_002401	4185	4192	-10.2	-1938.1	-1938.7	0.34	0.34	0.66	-1.34
hsa-let-7b	MAP3K3	NM_203351	3486	3500	-17.1	-1949.4	-1955.8	0.16	0.16	0.84	-2.29
hsa-let-7b	MAP3K3	NM_203351	4278	4285	-10.2	-1955.2	-1955.8	0.34	0.34	0.66	-1.34
hsa-let-7b	MAP3K7IP2	NM_015093	2402	2423	-21.1	-1079.7	-1085.5	0.00	0.00	1.00	-6.79
hsa-let-7b	MAP4K3	NM_003618	3814	3839	-21.0	-1066.9	-1074.9	0.03	0.03	0.97	-4.50
hsa-let-7b	MAP4K4	NM_004834	4517	4524	-12.5	-957.6	-961.7	0.70	0.65	0.35	-0.53
hsa-let-7b	MAP4K4	NM_145686	4979	4986	-12.5	-957.6	-961.7	0.70	0.65	0.35	-0.53
hsa-let-7b	MAP4K4	NM_145687	4655	4662	-12.5	-957.6	-961.7	0.70	0.65	0.35	-0.53
hsa-let-7b	MAPK6	NM_002748	3395	3416	-18.2	-1113.1	-1117.0	0.01	0.01	0.99	-5.79
hsa-let-7b	MASP1	NM_001879	2724	2742	-20.8	-1520.6	-1523.5	0.00	0.00	1.00	-9.39
hsa-let-7b	MEF2D	NM_005920	3179	3186	-13.2	-2353.5	-2355.4	0.10	0.10	0.90	-2.85
hsa-let-7b	MEF2D	NM_005920	4219	4235	-21.2	-2352.0	-2355.4	0.00	0.00	1.00	-9.29
hsa-let-7b	MGC13057	NM_001042521	2076	2096	-16.1	-1007.8	-1013.4	0.18	0.18	0.82	-2.11
hsa-let-7b	MGC4268	NM_031445	2011	2031	-26.6	-1512.8	-1526.5	0.03	0.03	0.97	-4.40
hsa-let-7b	MGLL	NM_001003794	2531	2538	-10.3	-1708.1	-1708.9	0.36	0.36	0.64	-1.26
hsa-let-7b	MOBKL2B	NM_024761	2780	2806	-21.1	-1412.0	-1417.9	0.00	0.00	1.00	-6.69
hsa-let-7b	MPP2	NM_005374	4072	4090	-22.9	-1826.5	-1835.7	0.01	0.01	0.99	-5.19
hsa-let-7b	MTHFD2	NM_001040409	1380	1404	-20.9	-682.5	-693.2	0.22	0.22	0.78	-1.84
hsa-let-7b	MTX3	NM_001010891	1766	1786	-26.3	-1461.7	-1474.1	0.00	0.01	0.99	-5.39
hsa-let-7b	MUC2	NM_002457	15596	15613	-17.2	-38.3	-42.6	0.00	0.03	0.97	-4.40
hsa-let-7b	MUC4	NM_004532	3996	4019	-22.3	-1848.9	-1862.3	0.51	0.51	0.49	-0.83
hsa-let-7b	MUC4	NM_018406	6975	6998	-22.3	-103.9	-112.8	0.00	0.02	0.98	-4.90
hsa-let-7b	MYCL1	NM_001033081	2193	2215	-18.8	-1519.0	-1525.1	0.03	0.03	0.97	-4.21
hsa-let-7b	MYCL1	NM_001033082	1829	1851	-18.8	-1306.2	-1312.3	0.03	0.03	0.97	-4.21
hsa-let-7b	MYO1F	NM_012335	3661	3682	-17.6	-1582.6	-1591.5	0.57	0.57	0.43	-0.70
hsa-let-7b	MYT1	NM_004535	3759	3777	-19.7	-2039.2	-2045.2	0.01	0.01	0.99	-5.19
hsa-let-7b	NAB1	NM_005966	4308	4315	-10.3	-1300.6	-1302.7	0.70	0.70	0.30	-0.43
hsa-let-7b	NAP1L1	NM_004537	1814	1834	-21.8	-712.0	-717.3	0.00	0.00	1.00	-7.99
hsa-let-7b	NAP1L1	NM_004537	2225	2245	-21.7	-710.9	-717.3	0.00	0.00	1.00	-6.79
hsa-let-7b	NAP1L1	NM_139207	2488	2508	-21.8	-875.7	-880.5	0.00	0.00	1.00	-8.49
hsa-let-7b	NAP1L1	NM_139207	2899	2919	-21.7	-873.7	-880.5	0.01	0.01	0.99	-6.39
hsa-let-7b	NCOA4	NM_005437	2907	2928	-19.9	-1012.2	-1022.3	0.30	0.30	0.70	-1.50
hsa-let-7b	NEURL	NM_004210	3900	3919	-19.6	-1868.6	-1872.3	0.00	0.00	1.00	-7.39
hsa-let-7b	NLK	NM_016231	3410	3428	-18.6	-1211.4	-1215.4	0.01	0.01	0.99	-6.09
hsa-let-7b	NME4	NM_005009	625	645	-27.5	-410.7	-418.7	0.00	0.00	1.00	-10.99
hsa-let-7b	NOPE	NM_020962	4795	4814	-20.5	-766.1	-768.6	0.00	0.00	1.00	-9.49
hsa-let-7b	NPHP3	NM_153240	4797	4814	-20.0	-334.1	-335.7	0.00	0.00	1.00	-9.89
hsa-let-7b	NPHP3	NM_153240	5143	5150	-10.5	-335.7	-335.7	0.20	0.18	0.82	-2.11
hsa-let-7b	NRAS	NM_002524	999	1016	-16.1	-1222.2	-1228.9	0.38	0.38	0.62	-1.18
hsa-let-7b	NRAS	NM_002524	3415	3422	-10.5	-1228.9	-1228.9	0.18	0.18	0.82	-2.11
hsa-let-7b	OBSCN	NM_052843	20024	20045	-21.5	-217.0	-223.2	0.00	0.00	1.00	-6.79
hsa-let-7b	OLFML2A	NM_182487	5708	5715	-13.6	-1683.7	-1687.4	0.30	0.28	0.72	-1.58
hsa-let-7b	OSBPL3	NM_015550	4071	4077	-11.2	-904.5	-904.5	0.10	0.11	0.89	-2.75
hsa-let-7b	OSBPL3	NM_145320	3978	3984	-11.2	-904.5	-904.5	0.10	0.11	0.89	-2.75
hsa-let-7b	OSBPL3	NM_145321	3963	3969	-11.2	-904.5	-904.5	0.10	0.11	0.89	-2.75
hsa-let-7b	OSBPL3	NM_145322	3870	3876	-11.2	-904.5	-904.5	0.10	0.11	0.89	-2.75
hsa-let-7b	OSMR	NM_003999	4046	4070	-19.5	-1256.1	-1261.8	0.01	0.01	0.99	-5.29
hsa-let-7b	PAPPA	NM_002581	8588	8604	-14.3	-1520.4	-1525.9	0.50	0.54	0.46	-0.76
hsa-let-7b	PAPPA	NM_002581	9579	9595	-16.8	-1521.1	-1525.9	0.10	0.06	0.94	-3.52
hsa-let-7b	PAQR5	NM_017705	3885	3906	-15.5	-1276.2	-1283.0	0.57	0.57	0.43	-0.70
hsa-let-7b	PCDH19	NM_020766	3790	3807	-17.5	-1263.1	-1268.0	0.00	0.04	0.96	-4.11
hsa-let-7b	PCGF3	NM_006315	2873	2891	-20.7	-1856.8	-1856.8	0.00	0.00	1.00	-12.19
hsa-let-7b	PCSK6	NM_138323	2947	2969	-17.9	-1268.3	-1275.3	0.13	0.13	0.87	-2.47
hsa-let-7b	PCSK6	NM_138324	2993	3015	-17.9	-1285.7	-1292.7	0.13	0.13	0.87	-2.47
hsa-let-7b	PCYT1B	NM_004845	2891	2898	-12.8	-1828.9	-1831.1	0.17	0.17	0.83	-2.20
hsa-let-7b	PDLIM5	NM_001011513	3889	3912	-21.6	-1625.6	-1630.6	0.00	0.00	1.00	-8.09
hsa-let-7b	PDLIM5	NM_006457	4216	4239	-21.6	-1062.5	-1069.0	0.00	0.00	1.00	-6.59
hsa-let-7b	PDPR	NM_017990	6885	6892	-10.5	-1469.7	-1470.0	0.20	0.22	0.78	-1.84
hsa-let-7b	PEG10	NM_001040152	4847	4866	-14.6	-1395.4	-1400.1	0.30	0.28	0.72	-1.58
hsa-let-7b	PHF8	NM_015107	4886	4912	-21.3	-2034.8	-2044.5	0.08	0.08	0.92	-3.14
hsa-let-7b	PIGN	NM_176787	4683	4707	-18.2	-1341.2	-1345.2	0.01	0.01	0.99	-5.69
hsa-let-7b	PLAGL2	NM_002657	3311	3325	-19.4	-1964.8	-1964.8	0.00	0.00	1.00	-10.89
hsa-let-7b	PLCB2	NM_004573	4076	4095	-17.2	-1915.3	-1915.5	0.00	0.00	1.00	-8.49
hsa-let-7b	PLCB4	NM_000933	4201	4219	-15.4	-1461.0	-1466.6	0.30	0.30	0.70	-1.50
hsa-let-7b	PLCXD1	NM_018390	1593	1614	-25.9	-832.7	-840.9	0.00	0.00	1.00	-9.19
hsa-let-7b	PLCXD1	NM_018390	1895	1917	-25.4	-831.1	-840.9	0.00	0.00	1.00	-7.09
hsa-let-7b	PLEKHH1	NM_020715	6011	6018	-11.7	-676.7	-678.6	0.30	0.30	0.70	-1.50
hsa-let-7b	PLSCR3	NM_020360	1281	1300	-27.9	-737.4	-748.5	0.00	0.00	1.00	-8.29
hsa-let-7b	PLXND1	NM_015103	6347	6366	-20.2	-466.4	-475.5	0.10	0.12	0.88	-2.66
hsa-let-7b	POGZ	NM_015100	4900	4912	-12.2	-567.3	-569.7	0.30	0.30	0.70	-1.50
hsa-let-7b	POGZ	NM_207171	4741	4753	-12.2	-567.3	-569.7	0.30	0.30	0.70	-1.50
hsa-let-7b	POLR2D	NM_004805	726	747	-27.1	-602.3	-609.3	0.00	0.00	1.00	-11.59
hsa-let-7b	POM121	NM_172020	5768	5787	-14.9	-703.5	-708.0	0.20	0.19	0.81	-2.02
hsa-let-7b	PON1	NM_000446	2329	2349	-23.6	-670.3	-680.3	0.02	0.02	0.98	-5.10
hsa-let-7b	POU2F2	NM_002698	4261	4267	-11.5	-1727.1	-1728.5	0.24	0.24	0.76	-1.75
hsa-let-7b	PPP1R16B	NM_015568	3539	3546	-12.8	-1672.1	-1672.1	0.00	0.03	0.97	-4.30
hsa-let-7b	PPP3CA	NM_000944	2591	2613	-17.9	-1236.5	-1240.3	0.01	0.01	0.99	-5.59
hsa-let-7b	PRDM1	NM_001198	4027	4044	-16.5	-1531.1	-1531.9	0.00	0.00	1.00	-7.19
hsa-let-7b	PRKAB2	NM_005399	2516	2538	-18.3	-1685.5	-1688.9	0.01	0.01	0.99	-6.39
hsa-let-7b	PRRX1	NM_006902	2469	2487	-16.5	-1130.7	-1135.0	0.05	0.05	0.95	-3.72
hsa-let-7b	PRRX1	NM_022716	2397	2415	-16.5	-1108.9	-1113.2	0.05	0.05	0.95	-3.72
hsa-let-7b	PRTG	NM_173814	3946	3962	-16.5	-144.5	-149.1	0.10	0.06	0.94	-3.42
hsa-let-7b	PTPRD	NM_001040712	7477	7494	-15.0	-898.7	-901.9	0.10	0.07	0.93	-3.33
hsa-let-7b	PTPRD	NM_001040712	8672	8684	-13.1	-900.6	-901.9	0.10	0.07	0.93	-3.33
hsa-let-7b	PVRL4	NM_030916	1909	1928	-21.1	-1160.9	-1167.5	0.01	0.01	0.99	-5.99
hsa-let-7b	PYGO2	NM_138300	2368	2386	-22.0	-1276.2	-1285.2	0.03	0.03	0.97	-4.50
hsa-let-7b	RAB6B	NM_016577	3223	3230	-9.8	-2063.4	-2064.4	0.54	0.54	0.46	-0.76
hsa-let-7b	RAC1	NM_006908	2052	2076	-20.3	-671.5	-674.8	0.00	0.00	1.00	-8.49
hsa-let-7b	RAC1	NM_018890	2109	2133	-20.3	-692.3	-696.0	0.00	0.00	1.00	-8.09
hsa-let-7b	RAC1	NM_198829	2110	2134	-20.3	-690.8	-695.2	0.00	0.00	1.00	-7.39
hsa-let-7b	RAG1	NM_000448	6228	6257	-22.7	-806.5	-813.3	0.00	0.00	1.00	-7.39
hsa-let-7b	RANBP2	NM_006267	10487	10507	-19.6	-188.2	-194.9	0.00	0.03	0.97	-4.40
hsa-let-7b	RAPH1	NM_203365	2744	2764	-19.5	-865.9	-870.5	0.01	0.01	0.99	-6.39
hsa-let-7b	RASGRP1	NM_005739	2972	2997	-20.4	-1395.1	-1400.5	0.01	0.01	0.99	-6.49
hsa-let-7b	RDX	NM_002906	3027	3043	-20.5	-1192.3	-1196.6	0.00	0.00	1.00	-7.69
hsa-let-7b	RGS16	NM_002928	1383	1405	-19.9	-907.0	-915.5	0.09	0.09	0.91	-2.94
hsa-let-7b	RHD	NM_016124	1703	1723	-26.3	-933.7	-944.7	0.00	0.00	1.00	-6.79
hsa-let-7b	RHPN2	NM_033103	3022	3044	-21.2	-1139.9	-1143.6	0.00	0.00	1.00	-8.99
hsa-let-7b	RIT2	NM_002930	964	980	-17.8	-321.3	-324.6	0.01	0.01	0.99	-5.99
hsa-let-7b	RNF165	NM_152470	2529	2551	-23.1	-1570.4	-1577.3	0.00	0.00	1.00	-7.69
hsa-let-7b	RNF165	NM_152470	5029	5044	-20.4	-1573.3	-1577.3	0.00	0.00	1.00	-7.89
hsa-let-7b	RNF20	NM_019592	3068	3087	-26.0	-1207.5	-1213.0	0.00	0.00	1.00	-11.99
hsa-let-7b	RPS6KA3	NM_004586	3674	3681	-10.3	-1411.5	-1412.6	0.40	0.43	0.57	-1.03
hsa-let-7b	RPUSD2	NM_152260	1759	1781	-24.7	-735.4	-739.5	0.00	0.00	1.00	-12.09
hsa-let-7b	RUFY3	NM_014961	2757	2763	-11.2	-1111.7	-1114.5	0.65	0.65	0.35	-0.53
hsa-let-7b	SBK1	NM_001024401	4378	4394	-16.0	-2291.6	-2297.4	0.22	0.22	0.78	-1.84
hsa-let-7b	SCN11A	NM_014139	5578	5599	-20.5	-228.6	-235.7	0.00	0.02	0.98	-4.90
hsa-let-7b	SCUBE3	NM_152753	4073	4079	-11.5	-667.9	-667.9	0.10	0.08	0.92	-3.04
hsa-let-7b	SEC24C	NM_004922	4177	4204	-20.9	-1686.2	-1698.1	0.48	0.48	0.52	-0.89
hsa-let-7b	SEC24C	NM_198597	4090	4117	-20.9	-1657.4	-1668.9	0.38	0.38	0.62	-1.18
hsa-let-7b	SH3PXD2B	NM_001017995	6101	6117	-19.0	-1775.0	-1781.7	0.10	0.05	0.95	-3.81
hsa-let-7b	SIM2	NM_005069	3585	3606	-20.7	-1410.4	-1418.0	0.02	0.02	0.98	-4.60
hsa-let-7b	SLC10A2	NM_000452	2322	2346	-17.6	-1058.2	-1063.0	0.03	0.03	0.97	-4.30
hsa-let-7b	SLC16A14	NM_152527	1940	1946	-12.0	-572.7	-572.7	0.10	0.06	0.94	-3.52
hsa-let-7b	SLC16A14	NM_152527	3547	3564	-16.0	-568.9	-572.7	0.10	0.05	0.95	-3.72
hsa-let-7b	SLC22A7	NM_153320	2375	2398	-21.2	-1098.5	-1110.6	0.46	0.46	0.54	-0.96
hsa-let-7b	SLC26A9	NM_052934	3171	3188	-21.6	-1703.9	-1708.7	0.00	0.00	1.00	-8.29
hsa-let-7b	SLC2A12	NM_145176	2957	2965	-14.2	-818.1	-819.4	0.00	0.03	0.97	-4.40
hsa-let-7b	SLC30A4	NM_013309	1836	1857	-16.7	-1370.5	-1377.9	0.41	0.41	0.59	-1.11
hsa-let-7b	SLC31A1	NM_001859	2595	2602	-13.2	-1481.4	-1484.9	0.32	0.32	0.68	-1.42
hsa-let-7b	SLC35B4	NM_032826	5876	5904	-29.3	-1639.3	-1656.1	0.00	0.04	0.96	-4.01
hsa-let-7b	SLC45A4	NM_001080431	3003	3019	-21.9	-1459.2	-1466.3	0.01	0.01	0.99	-6.29
hsa-let-7b	SLC4A4	NM_003759	4202	4208	-11.2	-1057.3	-1058.3	0.20	0.22	0.78	-1.84
hsa-let-7b	SLC4A9	NM_031467	2944	2967	-18.8	-1302.1	-1311.1	0.30	0.30	0.70	-1.50
hsa-let-7b	SLC8A2	NM_015063	3580	3600	-23.2	-1909.1	-1917.5	0.01	0.01	0.99	-6.29
hsa-let-7b	SMAP1	NM_021940	2889	2909	-18.0	-926.3	-934.4	0.28	0.28	0.72	-1.58
hsa-let-7b	SMARCAD1	NM_020159	3492	3498	-10.8	-1211.8	-1211.9	0.16	0.16	0.84	-2.29
hsa-let-7b	SMC1A	NM_006306	4695	4716	-18.5	-1926.2	-1933.4	0.10	0.10	0.90	-2.85
hsa-let-7b	SMC1A	NM_006306	6522	6544	-21.4	-1925.8	-1933.4	0.00	0.01	0.99	-5.29
hsa-let-7b	SMC1A	NM_006306	8351	8358	-12.7	-1929.8	-1933.4	0.50	0.46	0.54	-0.96
hsa-let-7b	SMCR7	NM_139162	2153	2172	-23.3	-1204.1	-1210.1	0.00	0.00	1.00	-8.79
hsa-let-7b	SMCR7	NM_148886	2022	2041	-23.3	-1132.1	-1138.1	0.00	0.00	1.00	-8.79
hsa-let-7b	SMCR7L	NM_019008	3389	3396	-13.3	-2018.2	-2022.2	0.41	0.41	0.59	-1.11
hsa-let-7b	SNX22	NM_024798	2568	2588	-20.9	-1611.2	-1620.4	0.07	0.07	0.93	-3.23
hsa-let-7b	SOCS4	NM_080867	3600	3609	-15.3	-1224.5	-1226.7	0.00	0.02	0.98	-4.60
hsa-let-7b	SOCS4	NM_080867	4577	4585	-11.9	-1224.4	-1226.7	0.30	0.34	0.66	-1.34
hsa-let-7b	SOCS4	NM_080867	5415	5434	-20.2	-1220.4	-1226.7	0.00	0.01	0.99	-5.39
hsa-let-7b	SOCS4	NM_199421	3729	3738	-15.3	-1224.5	-1226.7	0.00	0.02	0.98	-4.60
hsa-let-7b	SOCS4	NM_199421	4706	4714	-11.9	-1224.4	-1226.7	0.30	0.34	0.66	-1.34
hsa-let-7b	SOCS4	NM_199421	5544	5563	-20.2	-1220.4	-1226.7	0.00	0.01	0.99	-5.39
hsa-let-7b	SPATA2	NM_006038	2834	2840	-11.1	-1426.9	-1429.0	0.48	0.48	0.52	-0.89
hsa-let-7b	SSH1	NM_018984	3658	3664	-11.5	-1514.4	-1515.1	0.14	0.14	0.86	-2.38
hsa-let-7b	STK4	NM_006282	3062	3086	-19.9	-1479.0	-1486.5	0.00	0.04	0.96	-3.91
hsa-let-7b	STX17	NM_017919	2046	2070	-21.6	-756.6	-761.8	0.00	0.00	1.00	-7.89
hsa-let-7b	SUHW2	NM_080764	5184	5205	-31.2	-1605.4	-1613.7	0.00	0.00	1.00	-14.39
hsa-let-7b	SULF1	NM_015170	5242	5262	-17.2	-1598.8	-1603.5	0.04	0.04	0.96	-4.01
hsa-let-7b	SYT7	NM_004200	3826	3842	-15.5	-1821.9	-1827.8	0.34	0.34	0.66	-1.34
hsa-let-7b	TAZ	NM_000116	1580	1602	-20.8	-792.3	-801.0	0.05	0.05	0.95	-3.62
hsa-let-7b	TAZ	NM_181311	1490	1512	-20.8	-753.3	-763.9	0.22	0.22	0.78	-1.84
hsa-let-7b	TAZ	NM_181312	1538	1560	-20.8	-775.5	-783.8	0.04	0.04	0.96	-4.01
hsa-let-7b	TAZ	NM_181313	1448	1470	-20.8	-735.7	-744.5	0.06	0.06	0.94	-3.52
hsa-let-7b	TAZ	NM_181314	1596	1618	-20.8	-815.1	-823.4	0.04	0.04	0.96	-4.01
hsa-let-7b	TBKBP1	NM_014726	3714	3721	-12.4	-1976.3	-1980.0	0.57	0.57	0.43	-0.70
hsa-let-7b	TBX10	NM_005995	1428	1445	-19.2	-615.1	-621.0	0.02	0.02	0.98	-4.80
hsa-let-7b	TCEB3B	NM_016427	2782	2801	-26.6	-1198.7	-1208.8	0.00	0.00	1.00	-7.99
hsa-let-7b	TEX261	NM_144582	1844	1861	-18.6	-1228.9	-1235.5	0.06	0.06	0.94	-3.52
hsa-let-7b	TGFBR1	NM_004612	1655	1670	-13.8	-1300.4	-1305.3	0.50	0.51	0.49	-0.83
hsa-let-7b	TGFBR1	NM_004612	5463	5483	-17.8	-1298.1	-1305.3	0.20	0.17	0.83	-2.20
hsa-let-7b	THRB	NM_000461	2424	2441	-20.0	-1286.7	-1288.3	0.00	0.00	1.00	-9.89
hsa-let-7b	TK2	NM_004614	3539	3560	-24.3	-1374.2	-1382.0	0.00	0.00	1.00	-7.99
hsa-let-7b	TMC7	NM_024847	3059	3081	-20.3	-1123.4	-1128.1	0.00	0.00	1.00	-7.09
hsa-let-7b	TMEM167	NM_174909	748	769	-17.1	-279.2	-283.9	0.04	0.04	0.96	-3.91
hsa-let-7b	TMEM2	NM_013390	5755	5778	-22.4	-503.3	-510.2	0.00	0.00	1.00	-6.99
hsa-let-7b	TMEM26	NM_178505	1941	1958	-14.2	-1520.3	-1524.5	0.26	0.26	0.74	-1.67
hsa-let-7b	TMEM26	NM_178505	2596	2621	-21.7	-1514.4	-1524.5	0.08	0.08	0.92	-3.14
hsa-let-7b	TNFAIP3	NM_006290	3728	3734	-11.1	-1460.8	-1461.4	0.18	0.18	0.82	-2.11
hsa-let-7b	TNFRSF1B	NM_001066	2720	2743	-18.8	-1540.8	-1549.1	0.18	0.18	0.82	-2.11
hsa-let-7b	TNKS	NM_003747	8470	8487	-21.0	-1501.1	-1503.1	0.00	0.00	1.00	-10.49
hsa-let-7b	TOB2	NM_016272	3493	3507	-19.3	-1773.1	-1782.0	0.19	0.19	0.81	-2.02
hsa-let-7b	TPP1	NM_000391	3340	3362	-22.1	-1081.8	-1089.3	0.01	0.01	0.99	-6.09
hsa-let-7b	TRABD	NM_025204	1582	1599	-21.3	-1085.7	-1093.1	0.01	0.01	0.99	-5.39
hsa-let-7b	TRHDE	NM_013381	4331	4351	-16.5	-1619.0	-1627.0	0.62	0.62	0.38	-0.58
hsa-let-7b	TRIM13	NM_001007278	2080	2100	-26.3	-1432.7	-1439.7	0.00	0.00	1.00	-10.79
hsa-let-7b	TRIM13	NM_005798	1881	1901	-26.3	-1432.7	-1439.7	0.00	0.00	1.00	-10.79
hsa-let-7b	TRIM13	NM_052811	1966	1986	-26.3	-1432.7	-1439.7	0.00	0.00	1.00	-10.79
hsa-let-7b	TRIM13	NM_213590	2416	2436	-26.3	-1432.7	-1439.7	0.00	0.00	1.00	-10.79
hsa-let-7b	TRIOBP	NM_001039141	7770	7776	-11.1	-1079.6	-1081.1	0.30	0.34	0.66	-1.34
hsa-let-7b	TRPM2	NM_001001188	3011	3032	-18.5	-2566.7	-2576.1	0.46	0.46	0.54	-0.96
hsa-let-7b	TRPM2	NM_001001188	3495	3502	-12.8	-2572.4	-2576.1	0.46	0.46	0.54	-0.96
hsa-let-7b	TRPM2	NM_001001188	4293	4302	-14.8	-2571.9	-2576.1	0.17	0.17	0.83	-2.20
hsa-let-7b	TRPM6	NM_017662	7803	7821	-17.6	-628.2	-637.0	0.50	0.54	0.46	-0.76
hsa-let-7b	TSC1	NM_000368	4445	4455	-15.9	-1608.7	-1612.8	0.10	0.07	0.93	-3.33
hsa-let-7b	TSPAN18	NM_130783	1760	1781	-21.4	-1120.7	-1124.5	0.00	0.00	1.00	-9.09
hsa-let-7b	TTL	NM_153712	3929	3953	-19.9	-1253.6	-1262.2	0.10	0.10	0.90	-2.85
hsa-let-7b	TTLL4	NM_014640	3939	3947	-14.4	-1489.7	-1490.7	0.02	0.02	0.98	-4.90
hsa-let-7b	TUBB4	NM_006087	2074	2095	-21.1	-833.0	-837.4	0.00	0.00	1.00	-8.19
hsa-let-7b	TXLNA	NM_175852	3787	3807	-21.2	-1839.3	-1846.8	0.01	0.01	0.99	-5.19
hsa-let-7b	UGCGL1	NM_001025777	5359	5383	-18.1	-510.2	-516.8	0.10	0.08	0.92	-3.04
hsa-let-7b	UHRF1	NM_001048201	3679	3703	-22.8	-1477.9	-1482.8	0.00	0.00	1.00	-9.39
hsa-let-7b	ULK2	NM_014683	5353	5371	-15.4	-1894.2	-1899.9	0.32	0.32	0.68	-1.42
hsa-let-7b	USP32	NM_032582	5510	5530	-23.9	-460.7	-470.3	0.00	0.01	0.99	-5.79
hsa-let-7b	USP47	NM_017944	5057	5070	-17.1	-831.1	-834.2	0.00	0.01	0.99	-5.49
hsa-let-7b	USP6	NM_004505	6318	6338	-23.5	-513.1	-522.5	0.00	0.01	0.99	-5.59
hsa-let-7b	UTRN	NM_007124	11978	12001	-25.3	-582.5	-588.3	0.00	0.00	1.00	-10.99
hsa-let-7b	VAV3	NM_006113	4138	4153	-17.6	-1359.7	-1365.0	0.05	0.05	0.95	-3.81
hsa-let-7b	VCPIP1	NM_025054	6910	6928	-18.6	-961.0	-966.5	0.00	0.02	0.98	-4.60
hsa-let-7b	WDR21C	NM_152418	2557	2578	-17.7	-948.0	-948.4	0.00	0.00	1.00	-8.79
hsa-let-7b	WDR37	NM_014023	2123	2129	-9.8	-1569.2	-1569.2	0.30	0.30	0.70	-1.50
hsa-let-7b	WDR37	NM_014023	2555	2573	-23.5	-1561.2	-1569.2	0.00	0.00	1.00	-6.99
hsa-let-7b	WDR89	NM_001008726	2234	2245	-15.3	-802.9	-808.1	0.24	0.24	0.76	-1.75
hsa-let-7b	WDR89	NM_080666	2195	2206	-15.3	-797.3	-800.2	0.04	0.04	0.96	-3.91
hsa-let-7b	XK	NM_021083	4419	4426	-12.4	-1450.8	-1454.9	0.68	0.68	0.32	-0.48
hsa-let-7b	YBX2	NM_015982	1427	1446	-19.5	-654.9	-663.2	0.11	0.11	0.89	-2.75
hsa-let-7b	YOD1	NM_018566	1117	1130	-24.0	-1255.6	-1256.5	0.00	0.00	1.00	-14.59
hsa-let-7b	YOD1	NM_018566	2463	2484	-15.2	-1251.4	-1256.5	0.20	0.24	0.76	-1.75
hsa-let-7b	ZBTB39	NM_014830	2417	2430	-13.9	-1271.9	-1275.2	0.20	0.17	0.83	-2.20
hsa-let-7b	ZBTB39	NM_014830	3564	3587	-22.9	-1262.9	-1275.2	0.20	0.17	0.83	-2.20
hsa-let-7b	ZC3H3	NM_015117	2861	2890	-21.6	-1433.1	-1444.9	0.30	0.30	0.70	-1.50
hsa-let-7b	ZCCHC9	NM_032280	3982	4003	-21.8	-1563.4	-1566.8	0.00	0.00	1.00	-9.89
hsa-let-7b	ZFYVE16	NM_014733	5277	5283	-11.1	-321.1	-322.5	0.30	0.32	0.68	-1.42
hsa-let-7b	ZNF248	NM_021045	3380	3387	-13.2	-1334.2	-1338.6	0.54	0.54	0.46	-0.76
hsa-let-7b	ZNF248	NM_021045	3587	3594	-13.5	-1336.6	-1338.6	0.08	0.08	0.92	-3.04
hsa-let-7b	ZNF273	NM_021148	3310	3330	-22.9	-1039.2	-1051.9	0.22	0.22	0.78	-1.84
hsa-let-7b	ZNF275	NM_001080485	2669	2683	-19.1	-1744.4	-1751.8	0.07	0.07	0.93	-3.23
hsa-let-7b	ZNF275	NM_001080485	4881	4896	-16.3	-1746.6	-1751.8	0.12	0.12	0.88	-2.66
hsa-let-7b	ZNF282	NM_003575	2732	2753	-26.3	-1682.0	-1688.8	0.00	0.00	1.00	-10.99
hsa-let-7b	ZNF294	NM_015565	6862	6885	-19.8	-513.9	-520.7	0.00	0.03	0.97	-4.50
hsa-let-7b	ZNF318	NM_014345	7837	7861	-18.0	-263.8	-268.9	0.00	0.03	0.97	-4.40
hsa-let-7b	ZNF341	NM_032819	3199	3216	-22.4	-1347.8	-1355.6	0.01	0.01	0.99	-6.09
hsa-let-7b	ZNF587	NM_032828	2092	2112	-24.8	-1809.6	-1818.9	0.00	0.00	1.00	-6.99
hsa-let-7b	ZNF587	NM_032828	4912	4933	-23.4	-1812.5	-1818.9	0.00	0.00	1.00	-8.49
hsa-let-7b	ZNF609	NM_015042	4410	4428	-21.7	-1481.1	-1486.8	0.00	0.00	1.00	-7.49
hsa-let-7b	ZNF623	NM_014789	2277	2295	-26.8	-1598.6	-1606.0	0.00	0.00	1.00	-10.89
hsa-let-7b	ZNF644	NM_201269	4841	4849	-13.9	-1386.6	-1387.6	0.03	0.03	0.97	-4.40
hsa-let-7b	ZNF655	NM_001009957	1389	1412	-19.2	-674.0	-677.6	0.00	0.00	1.00	-7.09
hsa-let-7b	ZNF655	NM_001009958	609	632	-19.2	-377.1	-382.9	0.02	0.02	0.98	-4.90
hsa-let-7b	ZNF655	NM_024061	995	1018	-19.2	-545.3	-554.8	0.32	0.32	0.68	-1.42
hsa-let-7b	ZNF697	NM_001080470	3976	3992	-17.6	-1838.2	-1844.5	0.10	0.10	0.90	-2.85
hsa-let-7b	ZNF792	NM_175872	3142	3164	-21.3	-1086.7	-1090.3	0.00	0.00	1.00	-9.19
hsa-let-7c	A1BG	NM_130786	2949	2969	-22.9	-1381.6	-1390.7	0.01	0.01	0.99	-5.29
hsa-let-7c	ABCC10	NM_033450	4852	4858	-11.2	-2200.8	-2200.8	0.11	0.11	0.89	-2.75
hsa-let-7c	ABCC5	NM_005688	5619	5626	-12.7	-2048.4	-2051.4	0.32	0.32	0.68	-1.42
hsa-let-7c	ABCG4	NM_022169	3706	3728	-20.9	-1613.5	-1619.9	0.01	0.01	0.99	-5.99
hsa-let-7c	ACADSB	NM_001609	3030	3047	-17.0	-1625.5	-1633.5	0.48	0.48	0.52	-0.89
hsa-let-7c	ACSL6	NM_001009185	2658	2679	-19.1	-1037.4	-1047.1	0.38	0.38	0.62	-1.18
hsa-let-7c	ACSL6	NM_015256	2658	2679	-19.1	-1036.9	-1046.6	0.38	0.38	0.62	-1.18
hsa-let-7c	ACTA1	NM_001100	1387	1408	-23.8	-530.4	-533.8	0.00	0.00	1.00	-11.89
hsa-let-7c	ACVR1B	NM_004302	4399	4420	-16.8	-1681.7	-1685.0	0.02	0.02	0.98	-5.00
hsa-let-7c	ACVR2A	NM_001616	4944	4951	-10.5	-1343.9	-1344.0	0.19	0.19	0.81	-2.02
hsa-let-7c	ACVR2A	NM_001616	4991	5011	-15.1	-1342.9	-1344.0	0.01	0.01	0.99	-5.49
hsa-let-7c	ADAMTS14	NM_080722	4854	4870	-20.3	-2320.4	-2329.3	0.09	0.09	0.91	-2.94
hsa-let-7c	ADAMTS6	NM_197941	4463	4481	-18.3	-809.4	-815.2	0.00	0.04	0.96	-4.01
hsa-let-7c	ADAMTS6	NM_197941	6402	6409	-10.2	-814.0	-815.2	0.50	0.48	0.52	-0.89
hsa-let-7c	ADCY9	NM_001116	6950	6971	-16.9	-1110.4	-1119.1	0.70	0.70	0.30	-0.43
hsa-let-7c	ADSL	NM_000026	1516	1539	-17.9	-544.8	-551.0	0.07	0.07	0.93	-3.23
hsa-let-7c	AHCTF1	NM_015446	7358	7374	-13.4	-375.9	-378.6	0.20	0.16	0.84	-2.29
hsa-let-7c	AIM1	NM_001624	6383	6403	-24.8	-502.4	-510.9	0.00	0.00	1.00	-7.79
hsa-let-7c	AKAP6	NM_004274	7364	7371	-13.5	-757.3	-760.9	0.30	0.28	0.72	-1.58
hsa-let-7c	AKAP6	NM_004274	9849	9866	-17.0	-758.3	-760.9	0.00	0.01	0.99	-5.89
hsa-let-7c	ANGPTL2	NM_012098	3437	3449	-20.8	-1291.9	-1297.5	0.00	0.00	1.00	-6.69
hsa-let-7c	ANKFY1	NM_016376	6441	6461	-20.9	-1371.7	-1377.8	0.00	0.01	0.99	-6.29
hsa-let-7c	ANKRD28	NM_015199	5407	5424	-16.4	-774.7	-780.3	0.10	0.14	0.86	-2.38
hsa-let-7c	ANKRD38	NM_181712	4246	4264	-21.3	-1753.6	-1758.9	0.00	0.00	1.00	-7.49
hsa-let-7c	APC2	NM_005883	9364	9371	-13.5	-1464.2	-1466.9	0.10	0.14	0.86	-2.38
hsa-let-7c	APC2	NM_005883	9896	9912	-18.3	-1463.6	-1466.9	0.00	0.01	0.99	-6.49
hsa-let-7c	ARGFX	NM_001012659	4927	4933	-8.9	-1811.9	-1811.9	0.51	0.51	0.49	-0.83
hsa-let-7c	ARHGAP20	NM_020809	5429	5450	-18.9	-587.3	-597.2	0.50	0.48	0.52	-0.89
hsa-let-7c	ARHGAP28	NM_001010000	4705	4726	-20.0	-1379.0	-1380.9	0.00	0.00	1.00	-9.59
hsa-let-7c	ARHGEF15	NM_173728	2745	2753	-14.3	-562.1	-567.2	0.40	0.43	0.57	-1.03
hsa-let-7c	ARID3B	NM_006465	1951	1958	-10.3	-1690.3	-1690.3	0.21	0.21	0.79	-1.93
hsa-let-7c	ARID3B	NM_006465	4215	4232	-19.2	-1684.4	-1690.3	0.02	0.02	0.98	-4.80
hsa-let-7c	ARPP-19	NM_006628	2797	2804	-12.7	-1377.3	-1381.1	0.51	0.51	0.49	-0.83
hsa-let-7c	ASCC3L1	NM_014014	6632	6638	-11.1	-228.1	-230.3	0.50	0.51	0.49	-0.83
hsa-let-7c	ATG9A	NM_024085	3101	3118	-16.3	-1515.7	-1523.6	0.65	0.65	0.35	-0.53
hsa-let-7c	ATP2A2	NM_170665	3766	3789	-21.6	-171.9	-181.5	0.10	0.06	0.94	-3.52
hsa-let-7c	ATP2B1	NM_001001323	3937	3952	-20.9	-762.7	-769.6	0.00	0.01	0.99	-5.49
hsa-let-7c	ATP2B4	NM_001001396	6728	6737	-13.2	-1295.0	-1298.3	0.30	0.28	0.72	-1.58
hsa-let-7c	ATP7B	NM_000053	5013	5020	-10.5	-726.7	-728.3	0.50	0.51	0.49	-0.83
hsa-let-7c	B3GNT5	NM_032047	2969	2988	-19.6	-1010.3	-1017.6	0.05	0.05	0.95	-3.81
hsa-let-7c	BACH1	NM_001186	4307	4314	-12.7	-1530.6	-1531.6	0.07	0.07	0.93	-3.23
hsa-let-7c	BACH1	NM_001186	4595	4614	-18.6	-1530.4	-1531.6	0.00	0.00	1.00	-8.89
hsa-let-7c	BACH1	NM_206866	4435	4442	-12.7	-1580.2	-1581.7	0.11	0.11	0.89	-2.75
hsa-let-7c	BACH1	NM_206866	4723	4742	-18.6	-1580.5	-1581.7	0.00	0.00	1.00	-8.89
hsa-let-7c	BAHD1	NM_014952	2831	2838	-10.2	-1960.8	-1961.5	0.36	0.36	0.64	-1.26
hsa-let-7c	BCAP29	NM_018844	1624	1644	-18.5	-671.4	-675.7	0.01	0.01	0.99	-5.69
hsa-let-7c	C10orf6	NM_018121	5382	5396	-18.1	-838.6	-845.5	0.10	0.11	0.89	-2.75
hsa-let-7c	C10orf6	NM_018121	5622	5630	-14.3	-841.9	-845.5	0.20	0.16	0.84	-2.29
hsa-let-7c	C11orf11	NM_006133	3387	3402	-16.5	-2602.1	-2608.8	0.30	0.30	0.70	-1.50
hsa-let-7c	C14orf28	NM_001017923	1619	1643	-18.8	-738.3	-746.3	0.14	0.14	0.86	-2.38
hsa-let-7c	C18orf21	NM_031446	919	939	-23.6	-264.0	-273.9	0.01	0.01	0.99	-5.19
hsa-let-7c	C1orf213	NM_138479	1248	1267	-17.1	-1065.6	-1072.2	0.18	0.18	0.82	-2.11
hsa-let-7c	C20orf177	NM_022106	1409	1430	-22.1	-1100.4	-1107.1	0.00	0.00	1.00	-6.89
hsa-let-7c	C22orf9	NM_015264	2734	2752	-17.4	-1835.0	-1844.0	0.70	0.65	0.35	-0.53
hsa-let-7c	C3orf52	NM_024616	1224	1245	-19.7	-697.7	-703.9	0.02	0.02	0.98	-5.00
hsa-let-7c	C3orf64	NM_173654	3054	3060	-11.2	-595.2	-597.8	0.60	0.59	0.41	-0.64
hsa-let-7c	C5orf14	NM_024715	3191	3212	-19.8	-1437.9	-1447.1	0.17	0.17	0.83	-2.20
hsa-let-7c	C6orf167	NM_198468	7028	7048	-16.4	-1096.2	-1104.2	0.70	0.65	0.35	-0.53
hsa-let-7c	C6orf167	NM_198468	7883	7890	-12.4	-1102.9	-1104.2	0.10	0.12	0.88	-2.66
hsa-let-7c	C8orf44	NM_019607	922	935	-18.2	-541.5	-547.6	0.05	0.05	0.95	-3.62
hsa-let-7c	CACNA1I	NM_001003406	6603	6624	-17.4	-1464.5	-1471.2	0.20	0.16	0.84	-2.29
hsa-let-7c	CALML4	NM_033429	3708	3729	-20.4	-1497.5	-1504.2	0.01	0.01	0.99	-5.19
hsa-let-7c	CANT1	NM_138793	2833	2850	-19.6	-1353.3	-1358.9	0.01	0.01	0.99	-5.49
hsa-let-7c	CAPN6	NM_014289	2263	2284	-22.6	-1099.9	-1108.4	0.01	0.01	0.99	-5.59
hsa-let-7c	CASP3	NM_004346	1237	1257	-19.6	-743.1	-749.1	0.02	0.02	0.98	-5.10
hsa-let-7c	CASP3	NM_032991	1070	1090	-19.6	-668.8	-675.4	0.03	0.03	0.97	-4.50
hsa-let-7c	CASZ1	NM_017766	3988	3995	-12.4	-1827.4	-1830.0	0.30	0.30	0.70	-1.50
hsa-let-7c	CBFA2T3	NM_005187	3446	3462	-18.9	-1642.6	-1652.9	0.59	0.59	0.41	-0.64
hsa-let-7c	CBFA2T3	NM_175931	3215	3231	-18.9	-1526.1	-1536.4	0.59	0.59	0.41	-0.64
hsa-let-7c	CCDC100	NM_153223	3208	3216	-14.3	-340.9	-343.1	0.10	0.05	0.95	-3.62
hsa-let-7c	CCDC109A	NM_138357	1604	1625	-18.3	-878.3	-886.1	0.18	0.18	0.82	-2.11
hsa-let-7c	CCDC68	NM_025214	3136	3158	-18.6	-966.7	-975.1	0.22	0.22	0.78	-1.84
hsa-let-7c	CCDC93	NM_019044	5002	5030	-22.4	-1590.3	-1597.4	0.00	0.00	1.00	-6.79
hsa-let-7c	CCNF	NM_001761	4225	4242	-16.3	-1730.1	-1736.9	0.36	0.36	0.64	-1.26
hsa-let-7c	CCNJ	NM_019084	3451	3467	-14.5	-1220.2	-1221.0	0.01	0.01	0.99	-5.19
hsa-let-7c	CCR7	NM_001838	1359	1379	-19.6	-814.2	-815.9	0.00	0.00	1.00	-9.39
hsa-let-7c	CD200R1	NM_138806	1800	1823	-18.1	-582.9	-587.6	0.02	0.02	0.98	-4.90
hsa-let-7c	CD200R1	NM_170780	1731	1754	-18.1	-568.5	-573.5	0.02	0.02	0.98	-4.60
hsa-let-7c	CD86	NM_006889	1544	1560	-16.6	-800.8	-803.8	0.02	0.02	0.98	-5.10
hsa-let-7c	CDC14B	NM_003671	4617	4626	-14.9	-1816.5	-1822.1	0.41	0.41	0.59	-1.11
hsa-let-7c	CDC25B	NM_004358	2489	2505	-24.4	-1449.7	-1461.0	0.02	0.02	0.98	-4.60
hsa-let-7c	CDC25B	NM_021872	2408	2424	-24.4	-1405.7	-1414.1	0.00	0.00	1.00	-7.49
hsa-let-7c	CDC25B	NM_021873	2531	2547	-24.4	-1465.6	-1476.4	0.02	0.02	0.98	-5.10
hsa-let-7c	CECR6	NM_031890	2634	2647	-13.0	-2228.0	-2230.2	0.14	0.14	0.86	-2.38
hsa-let-7c	CENPP	NM_001012267	2584	2602	-20.3	-1140.0	-1146.7	0.02	0.02	0.98	-5.10
hsa-let-7c	CEP110	NM_007018	7044	7060	-18.4	-75.8	-78.6	0.00	0.00	1.00	-7.09
hsa-let-7c	CEP135	NM_025009	3767	3780	-14.4	-1401.4	-1405.1	0.16	0.16	0.84	-2.29
hsa-let-7c	CEP350	NM_014810	10012	10034	-18.9	-963.0	-966.1	0.00	0.00	1.00	-7.29
hsa-let-7c	CGNL1	NM_032866	7134	7148	-16.5	-1132.6	-1137.1	0.10	0.06	0.94	-3.52
hsa-let-7c	CHD4	NM_001273	6332	6339	-13.5	-187.9	-191.2	0.20	0.22	0.78	-1.84
hsa-let-7c	CHD7	NM_017780	10256	10264	-11.9	-230.6	-233.6	0.50	0.51	0.49	-0.83
hsa-let-7c	CHD9	NM_025134	9438	9445	-10.3	-582.7	-583.3	0.30	0.32	0.68	-1.42
hsa-let-7c	CHST3	NM_004273	2794	2801	-13.2	-1914.9	-1917.1	0.10	0.12	0.88	-2.57
hsa-let-7c	CHST3	NM_004273	4681	4702	-19.4	-1909.4	-1917.1	0.10	0.07	0.93	-3.23
hsa-let-7c	CHST3	NM_004273	6265	6280	-15.1	-1911.9	-1917.1	0.30	0.28	0.72	-1.58
hsa-let-7c	CLSTN2	NM_022131	2940	2958	-16.1	-1614.9	-1622.3	0.57	0.57	0.43	-0.70
hsa-let-7c	COL19A1	NM_001858	8552	8565	-12.2	-1223.5	-1223.5	0.10	0.05	0.95	-3.72
hsa-let-7c	COL1A1	NM_000088	5292	5316	-18.0	-2453.2	-2460.5	0.16	0.16	0.84	-2.29
hsa-let-7c	COL1A2	NM_000089	4949	4957	-14.4	-2110.4	-2113.3	0.08	0.08	0.92	-3.04
hsa-let-7c	COL24A1	NM_152890	5659	5678	-18.6	-288.3	-296.6	0.20	0.21	0.79	-1.93
hsa-let-7c	COL3A1	NM_000090	4915	4933	-15.8	-2144.7	-2149.2	0.10	0.10	0.90	-2.85
hsa-let-7c	COL4A2	NM_001846	5469	5483	-20.0	-260.6	-261.3	0.00	0.00	1.00	-10.79
hsa-let-7c	COL4A6	NM_001847	5431	5458	-20.2	-393.8	-400.9	0.00	0.02	0.98	-4.60
hsa-let-7c	COL4A6	NM_033641	5552	5579	-20.2	-384.2	-395.8	0.60	0.59	0.41	-0.64
hsa-let-7c	COL5A2	NM_000393	5825	5833	-14.5	-462.5	-464.5	0.00	0.04	0.96	-4.01
hsa-let-7c	COL9A3	NM_001853	2230	2247	-17.0	-1275.5	-1279.2	0.02	0.02	0.98	-4.80
hsa-let-7c	CPD	NM_001304	4791	4798	-13.0	-958.1	-959.5	0.10	0.08	0.92	-3.14
hsa-let-7c	CPM	NM_001005502	6570	6577	-13.3	-1729.5	-1734.3	0.60	0.62	0.38	-0.58
hsa-let-7c	CPM	NM_001874	6602	6609	-13.3	-1729.5	-1734.3	0.60	0.62	0.38	-0.58
hsa-let-7c	CRB2	NM_173689	4751	4768	-16.0	-745.1	-752.6	0.60	0.62	0.38	-0.58
hsa-let-7c	CTSC	NM_148170	688	694	-11.1	-1569.8	-1572.7	0.70	0.70	0.30	-0.43
hsa-let-7c	DAPK1	NM_004938	4821	4831	-16.0	-2111.3	-2116.0	0.10	0.10	0.90	-2.85
hsa-let-7c	DAPK1	NM_004938	5253	5271	-17.5	-2108.2	-2116.0	0.32	0.32	0.68	-1.42
hsa-let-7c	DAPK2	NM_014326	2259	2277	-26.3	-967.5	-974.1	0.00	0.00	1.00	-11.19
hsa-let-7c	DARS2	NM_018122	2968	2989	-22.6	-917.7	-926.9	0.02	0.02	0.98	-4.90
hsa-let-7c	DCT	NM_001922	2174	2194	-17.8	-697.0	-701.7	0.02	0.02	0.98	-4.60
hsa-let-7c	DCUN1D3	NM_173475	1967	1981	-17.3	-993.8	-1001.6	0.36	0.36	0.64	-1.26
hsa-let-7c	DDEF1	NM_018482	4081	4100	-15.6	-653.1	-656.9	0.10	0.07	0.93	-3.33
hsa-let-7c	DHX57	NM_198963	4324	4336	-18.8	-1458.5	-1461.0	0.00	0.00	1.00	-7.79
hsa-let-7c	DIAPH2	NM_006729	9052	9059	-13.2	-1411.5	-1413.1	0.10	0.08	0.92	-3.14
hsa-let-7c	DICER1	NM_030621	8860	8875	-16.8	-1015.9	-1016.8	0.00	0.00	1.00	-7.39
hsa-let-7c	DISC1	NM_001012957	5783	5803	-24.8	-1313.8	-1327.9	0.20	0.16	0.84	-2.29
hsa-let-7c	DISC1	NM_018662	5849	5869	-24.8	-1313.8	-1327.9	0.20	0.16	0.84	-2.29
hsa-let-7c	DKFZP564O0823	NM_015393	4193	4214	-21.8	-1560.3	-1566.2	0.00	0.00	1.00	-7.39
hsa-let-7c	DMD	NM_000109	13301	13319	-18.5	-624.1	-628.4	0.00	0.01	0.99	-5.69
hsa-let-7c	DMD	NM_004006	13225	13243	-18.5	-624.1	-628.4	0.00	0.01	0.99	-5.69
hsa-let-7c	DMD	NM_004007	12996	13014	-18.5	-624.1	-628.4	0.00	0.01	0.99	-5.69
hsa-let-7c	DMD	NM_004009	13232	13250	-18.5	-624.1	-628.4	0.00	0.01	0.99	-5.69
hsa-let-7c	DMD	NM_004010	13314	13332	-18.5	-624.1	-628.4	0.00	0.01	0.99	-5.69
hsa-let-7c	DMD	NM_004011	9005	9023	-18.5	-624.1	-628.4	0.00	0.01	0.99	-5.69
hsa-let-7c	DMD	NM_004012	9148	9166	-18.5	-624.1	-628.4	0.00	0.01	0.99	-5.69
hsa-let-7c	DMD	NM_004013	6642	6660	-18.5	-624.1	-628.4	0.00	0.01	0.99	-5.69
hsa-let-7c	DMD	NM_004014	4732	4738	-9.1	-1586.0	-1586.6	0.62	0.62	0.38	-0.58
hsa-let-7c	DMD	NM_004014	4855	4873	-18.5	-1583.0	-1586.6	0.01	0.01	0.99	-6.39
hsa-let-7c	DMD	NM_004015	3732	3738	-9.1	-1264.0	-1264.6	0.62	0.62	0.38	-0.58
hsa-let-7c	DMD	NM_004015	3855	3873	-18.5	-1261.0	-1264.6	0.01	0.01	0.99	-6.39
hsa-let-7c	DMD	NM_004016	3700	3706	-9.1	-1253.1	-1253.7	0.62	0.62	0.38	-0.58
hsa-let-7c	DMD	NM_004016	3823	3841	-18.5	-1250.1	-1253.7	0.01	0.01	0.99	-6.39
hsa-let-7c	DMD	NM_004017	3693	3699	-9.1	-1246.5	-1247.1	0.62	0.62	0.38	-0.58
hsa-let-7c	DMD	NM_004017	3816	3834	-18.5	-1243.5	-1247.1	0.01	0.01	0.99	-6.39
hsa-let-7c	DMD	NM_004018	3661	3667	-9.1	-1235.7	-1236.3	0.62	0.62	0.38	-0.58
hsa-let-7c	DMD	NM_004018	3784	3802	-18.5	-1232.7	-1236.3	0.01	0.01	0.99	-6.39
hsa-let-7c	DMD	NM_004020	6282	6300	-18.5	-624.1	-628.4	0.00	0.01	0.99	-5.69
hsa-let-7c	DMD	NM_004022	6571	6589	-18.5	-594.1	-597.7	0.00	0.01	0.99	-6.39
hsa-let-7c	DMD	NM_004023	6280	6298	-18.5	-594.1	-597.7	0.00	0.01	0.99	-6.39
hsa-let-7c	DMP1	NM_001079911	2567	2587	-20.4	-760.8	-762.3	0.00	0.00	1.00	-10.39
hsa-let-7c	DMP1	NM_004407	2615	2635	-20.4	-771.1	-773.8	0.00	0.00	1.00	-9.19
hsa-let-7c	DOCK3	NM_004947	7099	7110	-15.3	-915.4	-921.8	0.50	0.51	0.49	-0.83
hsa-let-7c	DPY19L2	NM_173812	2908	2923	-19.3	-337.3	-347.2	0.40	0.38	0.62	-1.18
hsa-let-7c	DSC3	NM_001941	5307	5328	-25.5	-1620.6	-1625.3	0.00	0.00	1.00	-12.29
hsa-let-7c	DSCAM	NM_206887	6160	6179	-20.8	-525.9	-532.1	0.00	0.01	0.99	-6.09
hsa-let-7c	DUSP19	NM_080876	2272	2293	-24.6	-1577.2	-1583.3	0.00	0.00	1.00	-9.99
hsa-let-7c	DUXA	NM_001012729	1870	1889	-20.2	-970.7	-973.6	0.00	0.00	1.00	-8.79
hsa-let-7c	DVL3	NM_004423	5027	5041	-14.7	-1855.2	-1860.3	0.34	0.34	0.66	-1.34
hsa-let-7c	DYRK1A	NM_001396	4264	4278	-13.9	-1469.8	-1475.0	0.57	0.57	0.43	-0.70
hsa-let-7c	DYRK1A	NM_130436	5632	5646	-13.9	-763.1	-768.3	0.60	0.57	0.43	-0.70
hsa-let-7c	DYRK1A	NM_130437	4223	4237	-13.9	-1445.8	-1451.0	0.57	0.57	0.43	-0.70
hsa-let-7c	DYRK1A	NM_130438	4140	4154	-13.9	-1414.9	-1420.1	0.57	0.57	0.43	-0.70
hsa-let-7c	E2F2	NM_004091	1764	1785	-18.5	-2137.7	-2141.8	0.01	0.01	0.99	-5.89
hsa-let-7c	E2F2	NM_004091	2031	2060	-21.3	-2128.8	-2141.8	0.68	0.68	0.32	-0.48
hsa-let-7c	EDEM3	NM_025191	5252	5268	-16.4	-842.8	-850.6	0.60	0.59	0.41	-0.64
hsa-let-7c	EEA1	NM_003566	7106	7116	-13.4	-733.4	-737.1	0.30	0.32	0.68	-1.42
hsa-let-7c	EEF2K	NM_013302	3713	3733	-18.9	-1722.3	-1728.5	0.00	0.03	0.97	-4.21
hsa-let-7c	EFHA2	NM_181723	3249	3265	-17.4	-1015.5	-1020.5	0.04	0.04	0.96	-3.91
hsa-let-7c	EFHD2	NM_024329	1442	1461	-17.8	-1024.0	-1030.5	0.10	0.10	0.90	-2.85
hsa-let-7c	EGR3	NM_004430	3113	3123	-14.2	-1511.7	-1513.3	0.04	0.04	0.96	-4.11
hsa-let-7c	EIF2C1	NM_012199	2801	2808	-10.0	-1594.8	-1596.2	0.60	0.59	0.41	-0.64
hsa-let-7c	EIF2C1	NM_012199	3861	3878	-18.0	-1589.1	-1596.2	0.10	0.13	0.87	-2.47
hsa-let-7c	EIF2C4	NM_017629	3015	3022	-10.5	-1520.8	-1522.9	0.65	0.65	0.35	-0.53
hsa-let-7c	ELF4	NM_001421	3960	3985	-23.3	-1613.9	-1616.7	0.00	0.00	1.00	-11.99
hsa-let-7c	EPB41	NM_004437	3300	3319	-17.5	-1219.1	-1227.0	0.30	0.34	0.66	-1.34
hsa-let-7c	EPHA4	NM_004438	3041	3048	-10.3	-926.1	-926.8	0.30	0.34	0.66	-1.34
hsa-let-7c	ERCC6	NM_000124	4676	4693	-15.7	-1485.9	-1493.2	0.65	0.65	0.35	-0.53
hsa-let-7c	ERP29	NM_001034025	319	339	-21.2	-471.3	-478.5	0.01	0.01	0.99	-5.49
hsa-let-7c	EZH1	NM_001991	2901	2921	-20.1	-1615.4	-1623.9	0.08	0.08	0.92	-3.14
hsa-let-7c	FAM122A	NM_138333	2381	2399	-19.2	-1016.3	-1018.8	0.00	0.00	1.00	-8.19
hsa-let-7c	FAM84B	NM_174911	1861	1878	-17.1	-1825.6	-1831.3	0.09	0.09	0.91	-2.94
hsa-let-7c	FAM84B	NM_174911	1925	1945	-22.6	-1823.4	-1831.3	0.01	0.01	0.99	-6.19
hsa-let-7c	FBXO27	NM_178820	1015	1033	-18.1	-925.1	-928.9	0.01	0.01	0.99	-5.79
hsa-let-7c	FGF11	NM_004112	2108	2128	-20.2	-1067.9	-1073.1	0.01	0.01	0.99	-6.49
hsa-let-7c	FLJ25476	NM_152493	2180	2199	-17.0	-1216.5	-1225.3	0.70	0.70	0.30	-0.43
hsa-let-7c	FLJ32784	NM_001039500	2922	2943	-24.6	-1418.3	-1424.9	0.00	0.00	1.00	-9.49
hsa-let-7c	FLJ35695	NM_207444	752	771	-18.1	-705.8	-710.8	0.02	0.02	0.98	-4.60
hsa-let-7c	FLJ44635	NM_207422	1689	1708	-18.9	-592.5	-602.7	0.57	0.57	0.43	-0.70
hsa-let-7c	FLJ46688	NM_001004330	1755	1777	-18.0	-837.6	-843.7	0.06	0.06	0.94	-3.42
hsa-let-7c	FNDC3A	NM_001079673	4358	4373	-15.9	-541.1	-544.6	0.00	0.04	0.96	-3.91
hsa-let-7c	FNDC3B	NM_022763	6666	6673	-10.2	-739.3	-740.0	0.40	0.36	0.64	-1.26
hsa-let-7c	FNIP1	NM_133372	4843	4860	-23.9	-685.3	-689.9	0.00	0.00	1.00	-10.79
hsa-let-7c	FRAS1	NM_025074	12241	12262	-22.3	-923.8	-932.3	0.00	0.01	0.99	-5.29
hsa-let-7c	FZD5	NM_003468	3530	3549	-17.9	-1270.2	-1278.0	0.20	0.24	0.76	-1.75
hsa-let-7c	GAB2	NM_012296	2486	2493	-13.6	-1530.2	-1532.0	0.10	0.07	0.93	-3.33
hsa-let-7c	GAB2	NM_012296	4902	4920	-18.6	-1524.9	-1532.0	0.10	0.08	0.92	-3.04
hsa-let-7c	GABBR2	NM_005458	4608	4615	-12.4	-2111.2	-2112.7	0.13	0.13	0.87	-2.47
hsa-let-7c	GALC	NM_000153	3048	3068	-18.1	-1246.9	-1253.2	0.07	0.07	0.93	-3.33
hsa-let-7c	GALE	NM_000403	1369	1394	-20.7	-660.1	-668.9	0.06	0.06	0.94	-3.42
hsa-let-7c	GALE	NM_001008216	1304	1329	-20.7	-646.4	-657.8	0.41	0.41	0.59	-1.11
hsa-let-7c	GAN	NM_022041	3067	3084	-17.9	-1377.3	-1386.5	0.57	0.57	0.43	-0.70
hsa-let-7c	GDAP2	NM_017686	2529	2549	-22.8	-822.7	-826.6	0.00	0.00	1.00	-10.39
hsa-let-7c	GDPD1	NM_182569	1194	1204	-13.6	-561.4	-565.8	0.43	0.43	0.57	-1.03
hsa-let-7c	GGA3	NM_014001	2880	2899	-21.7	-1440.3	-1445.2	0.00	0.00	1.00	-8.29
hsa-let-7c	GGA3	NM_138619	2979	2998	-21.7	-1470.8	-1479.6	0.03	0.03	0.97	-4.40
hsa-let-7c	GIPC1	NM_202468	1688	1706	-19.2	-893.7	-903.0	0.28	0.28	0.72	-1.58
hsa-let-7c	GIPC1	NM_202469	1370	1388	-19.2	-726.8	-735.9	0.24	0.24	0.76	-1.75
hsa-let-7c	GLUL	NM_001033044	2915	2932	-19.1	-1022.9	-1026.2	0.00	0.00	1.00	-7.29
hsa-let-7c	GLUL	NM_001033056	2977	2994	-19.1	-1050.6	-1053.9	0.00	0.00	1.00	-7.29
hsa-let-7c	GLUL	NM_002065	3271	3288	-19.1	-1149.7	-1156.0	0.03	0.03	0.97	-4.30
hsa-let-7c	GNAL	NM_002071	1523	1546	-23.7	-646.4	-656.4	0.01	0.01	0.99	-5.19
hsa-let-7c	GNAL	NM_182978	1798	1821	-23.7	-895.5	-906.4	0.03	0.03	0.97	-4.30
hsa-let-7c	GNG2	NM_053064	1655	1674	-16.3	-1053.9	-1059.0	0.11	0.11	0.89	-2.75
hsa-let-7c	GNS	NM_002076	3579	3596	-16.3	-1602.7	-1609.2	0.30	0.30	0.70	-1.50
hsa-let-7c	GOLGA8E	NM_001012423	4584	4607	-18.8	-1582.4	-1591.3	0.28	0.28	0.72	-1.58
hsa-let-7c	GOLGA8G	NM_001012420	4596	4619	-18.8	-1591.0	-1600.9	0.51	0.51	0.49	-0.83
hsa-let-7c	GPR107	NM_020960	6313	6321	-13.8	-1739.7	-1744.8	0.60	0.57	0.43	-0.70
hsa-let-7c	GPR132	NM_013345	2985	3003	-20.5	-1563.3	-1570.3	0.02	0.02	0.98	-5.00
hsa-let-7c	GRPEL2	NM_152407	1986	2004	-16.5	-824.5	-827.3	0.00	0.01	0.99	-5.19
hsa-let-7c	GRSF1	NM_002092	2723	2744	-16.5	-825.2	-829.3	0.04	0.04	0.96	-3.91
hsa-let-7c	GTF2I	NM_001518	4339	4356	-13.9	-1368.5	-1373.3	0.46	0.46	0.54	-0.96
hsa-let-7c	HAAO	NM_012205	977	992	-18.8	-511.8	-515.1	0.00	0.00	1.00	-6.99
hsa-let-7c	HAS2	NM_005328	2471	2484	-17.3	-772.8	-773.9	0.00	0.00	1.00	-7.69
hsa-let-7c	HIC2	NM_015094	2281	2295	-18.0	-1991.1	-1995.8	0.00	0.02	0.98	-4.80
hsa-let-7c	HIC2	NM_015094	2610	2627	-17.9	-1988.6	-1995.8	0.20	0.16	0.84	-2.29
hsa-let-7c	HIC2	NM_015094	3220	3242	-19.7	-1985.7	-1995.8	0.30	0.34	0.66	-1.34
hsa-let-7c	HIC2	NM_015094	6215	6239	-19.6	-1985.0	-1995.8	0.50	0.54	0.46	-0.76
hsa-let-7c	HLF	NM_002126	4094	4108	-13.3	-1684.6	-1688.3	0.34	0.34	0.66	-1.34
hsa-let-7c	HMGA2	NM_003483	1147	1169	-18.4	-1185.2	-1193.5	0.24	0.24	0.76	-1.75
hsa-let-7c	HMGA2	NM_003483	2233	2254	-15.1	-1190.0	-1193.5	0.08	0.08	0.92	-3.14
hsa-let-7c	HMGA2	NM_003483	2384	2403	-20.0	-1191.5	-1193.5	0.00	0.00	1.00	-9.49
hsa-let-7c	HMGA2	NM_003483	2796	2815	-16.8	-1188.7	-1193.5	0.06	0.06	0.94	-3.52
hsa-let-7c	HMGA2	NM_003483	3647	3668	-21.4	-1192.9	-1193.5	0.00	0.00	1.00	-12.29
hsa-let-7c	HOOK1	NM_015888	4406	4413	-13.3	-1541.4	-1544.9	0.30	0.30	0.70	-1.50
hsa-let-7c	HOXB13	NM_006361	2272	2292	-22.7	-1228.8	-1240.9	0.17	0.17	0.83	-2.20
hsa-let-7c	HOXB4	NM_024015	1240	1263	-23.1	-834.1	-841.8	0.00	0.00	1.00	-6.89
hsa-let-7c	HS2ST1	NM_012262	2736	2756	-16.5	-1318.6	-1321.9	0.00	0.02	0.98	-4.70
hsa-let-7c	HTR4	NM_000870	2564	2585	-23.8	-998.8	-1005.4	0.00	0.00	1.00	-8.69
hsa-let-7c	HTR4	NM_001040172	2606	2627	-23.8	-1013.7	-1020.3	0.00	0.00	1.00	-8.69
hsa-let-7c	HTR4	NM_001040173	2684	2705	-23.8	-1045.0	-1052.0	0.00	0.00	1.00	-8.29
hsa-let-7c	IGF2BP3	NM_006547	2549	2573	-19.6	-1127.1	-1131.2	0.00	0.00	1.00	-6.99
hsa-let-7c	IL13	NM_002188	1004	1029	-22.4	-478.9	-484.7	0.00	0.00	1.00	-8.09
hsa-let-7c	INPP5A	NM_005539	1646	1668	-23.3	-1076.3	-1088.8	0.14	0.14	0.86	-2.38
hsa-let-7c	IRF4	NM_002460	3826	3833	-12.6	-1630.5	-1634.2	0.51	0.51	0.49	-0.83
hsa-let-7c	IRS2	NM_003749	4974	4991	-18.6	-647.9	-654.8	0.10	0.07	0.93	-3.23
hsa-let-7c	ITGB3	NM_000212	2721	2729	-11.9	-1783.0	-1783.5	0.09	0.09	0.91	-2.94
hsa-let-7c	ITGB3	NM_000212	3212	3233	-18.3	-1776.5	-1783.5	0.10	0.10	0.90	-2.85
hsa-let-7c	ITGB3	NM_000212	3435	3456	-21.9	-1777.5	-1783.5	0.00	0.00	1.00	-7.39
hsa-let-7c	ITGB8	NM_002214	4619	4627	-14.3	-1288.5	-1293.3	0.40	0.36	0.64	-1.26
hsa-let-7c	JMJD1A	NM_018433	4202	4209	-10.1	-1415.2	-1416.0	0.41	0.41	0.59	-1.11
hsa-let-7c	KATNAL1	NM_001014380	5246	5257	-17.7	-1495.7	-1497.3	0.00	0.00	1.00	-7.59
hsa-let-7c	KATNAL1	NM_001014380	6717	6724	-12.4	-1495.8	-1497.3	0.10	0.13	0.87	-2.47
hsa-let-7c	KCNA6	NM_002235	4153	4165	-14.9	-1815.3	-1820.8	0.38	0.38	0.62	-1.18
hsa-let-7c	KCTD10	NM_031954	2328	2334	-11.1	-1326.3	-1326.9	0.18	0.18	0.82	-2.11
hsa-let-7c	KIAA1274	NM_014431	4468	4487	-22.2	-2015.6	-2018.8	0.00	0.00	1.00	-10.49
hsa-let-7c	KIAA1446	NM_020836	2538	2556	-18.4	-1214.0	-1220.9	0.08	0.08	0.92	-3.04
hsa-let-7c	KIAA2022	NM_001008537	5289	5307	-15.0	-1547.8	-1548.7	0.00	0.01	0.99	-5.59
hsa-let-7c	KIF21B	NM_017596	7976	7984	-14.4	-1937.9	-1940.5	0.10	0.07	0.93	-3.33
hsa-let-7c	KLF9	NM_001206	3991	4004	-15.3	-1722.2	-1723.7	0.01	0.01	0.99	-5.29
hsa-let-7c	KLHL6	NM_130446	2121	2128	-12.7	-1577.5	-1578.6	0.10	0.08	0.92	-3.14
hsa-let-7c	KPNA1	NM_002264	6677	6684	-10.5	-1315.8	-1316.7	0.30	0.34	0.66	-1.34
hsa-let-7c	KPNA6	NM_012316	3933	3951	-24.1	-1857.0	-1865.9	0.00	0.00	1.00	-6.69
hsa-let-7c	KRAS	NM_004985	857	883	-17.8	-1382.0	-1389.9	0.28	0.28	0.72	-1.58
hsa-let-7c	KREMEN1	NM_001039570	3514	3520	-11.1	-1951.2	-1953.8	0.60	0.62	0.38	-0.58
hsa-let-7c	KREMEN1	NM_001039570	5548	5569	-15.1	-1947.7	-1953.8	0.50	0.48	0.52	-0.89
hsa-let-7c	L2HGDH	NM_024884	3807	3815	-14.5	-1453.3	-1457.1	0.20	0.16	0.84	-2.29
hsa-let-7c	LIMD2	NM_030576	1346	1364	-21.0	-1347.4	-1356.1	0.05	0.05	0.95	-3.81
hsa-let-7c	LIMK2	NM_016733	2334	2351	-22.1	-1490.2	-1498.6	0.01	0.01	0.99	-5.19
hsa-let-7c	LIMK2	NM_016733	3295	3313	-22.6	-1491.1	-1498.6	0.00	0.00	1.00	-6.59
hsa-let-7c	LIN28B	NM_001004317	987	1007	-18.3	-1482.6	-1486.2	0.01	0.01	0.99	-6.19
hsa-let-7c	LOC162427	NM_178126	2318	2340	-18.6	-1449.4	-1455.1	0.03	0.03	0.97	-4.40
hsa-let-7c	LOC220594	NM_145809	2709	2724	-16.9	-513.7	-519.2	0.10	0.09	0.91	-2.94
hsa-let-7c	LOC284757	NM_001004305	2598	2619	-24.6	-1367.2	-1379.3	0.04	0.04	0.96	-4.01
hsa-let-7c	LOC285636	NM_175921	1716	1723	-12.4	-1265.3	-1269.5	0.70	0.70	0.30	-0.43
hsa-let-7c	LOC285636	NM_175921	3294	3318	-21.7	-1264.9	-1269.5	0.00	0.00	1.00	-8.59
hsa-let-7c	LOC348262	NM_207368	1900	1918	-25.0	-1433.0	-1444.8	0.02	0.02	0.98	-4.70
hsa-let-7c	LOC401357	NM_001013685	1314	1341	-22.9	-1416.0	-1429.8	0.46	0.46	0.54	-0.96
hsa-let-7c	LOC401357	NM_001013685	1325	1341	-24.1	-1419.7	-1429.8	0.01	0.01	0.99	-5.49
hsa-let-7c	LOC401720	NM_001013690	4193	4219	-21.8	-2138.5	-2147.6	0.03	0.03	0.97	-4.21
hsa-let-7c	LOC401720	NM_001013690	4374	4396	-19.2	-2146.0	-2147.6	0.00	0.00	1.00	-9.09
hsa-let-7c	LOC57228	NM_001031628	956	975	-16.7	-337.2	-345.3	0.59	0.59	0.41	-0.64
hsa-let-7c	LOC57228	NM_001033873	945	964	-16.7	-349.7	-357.2	0.43	0.43	0.57	-1.03
hsa-let-7c	LPGAT1	NM_014873	2912	2928	-16.5	-1339.8	-1342.1	0.00	0.01	0.99	-5.69
hsa-let-7c	LRIG2	NM_014813	3438	3458	-19.4	-1235.9	-1237.3	0.00	0.00	1.00	-9.49
hsa-let-7c	LRIG3	NM_153377	3628	3646	-19.0	-65.6	-66.5	0.00	0.00	1.00	-9.59
hsa-let-7c	LRRC17	NM_005824	1400	1417	-18.1	-558.1	-561.9	0.01	0.01	0.99	-5.79
hsa-let-7c	LUC7L	NM_018032	1368	1387	-21.9	-764.4	-770.1	0.00	0.00	1.00	-7.69
hsa-let-7c	MAN2A2	NM_006122	5140	5158	-19.2	-924.0	-928.0	0.00	0.00	1.00	-6.69
hsa-let-7c	MAN2A2	NM_006122	5611	5632	-18.1	-922.9	-928.0	0.00	0.03	0.97	-4.50
hsa-let-7c	MAP3K3	NM_002401	3393	3407	-17.1	-1932.3	-1938.7	0.16	0.16	0.84	-2.29
hsa-let-7c	MAP3K3	NM_002401	4185	4192	-10.2	-1938.1	-1938.7	0.34	0.34	0.66	-1.34
hsa-let-7c	MAP3K3	NM_203351	3486	3500	-17.1	-1949.4	-1955.8	0.16	0.16	0.84	-2.29
hsa-let-7c	MAP3K3	NM_203351	4278	4285	-10.2	-1955.2	-1955.8	0.34	0.34	0.66	-1.34
hsa-let-7c	MAP4K3	NM_003618	3814	3839	-20.3	-1066.9	-1074.9	0.05	0.05	0.95	-3.81
hsa-let-7c	MAP4K4	NM_004834	4517	4524	-12.5	-957.6	-961.7	0.70	0.65	0.35	-0.53
hsa-let-7c	MAP4K4	NM_145686	4979	4986	-12.5	-957.6	-961.7	0.70	0.65	0.35	-0.53
hsa-let-7c	MAP4K4	NM_145687	4655	4662	-12.5	-957.6	-961.7	0.70	0.65	0.35	-0.53
hsa-let-7c	MAPK6	NM_002748	3409	3416	-12.4	-1117.0	-1117.0	0.04	0.04	0.96	-3.91
hsa-let-7c	MASP1	NM_001879	2724	2742	-20.8	-1520.6	-1523.5	0.00	0.00	1.00	-9.39
hsa-let-7c	MEF2D	NM_005920	3165	3186	-16.6	-2348.5	-2355.4	0.32	0.32	0.68	-1.42
hsa-let-7c	MEF2D	NM_005920	4219	4235	-22.6	-2352.0	-2355.4	0.00	0.00	1.00	-10.69
hsa-let-7c	MGC13057	NM_001042521	2090	2096	-11.2	-1011.9	-1013.4	0.32	0.32	0.68	-1.42
hsa-let-7c	MGC24039	NM_144973	4889	4909	-20.4	-1511.8	-1520.3	0.10	0.06	0.94	-3.42
hsa-let-7c	MGC24039	NM_144973	7738	7754	-15.5	-1515.9	-1520.3	0.10	0.12	0.88	-2.66
hsa-let-7c	MGC4268	NM_031445	2023	2031	-14.5	-1520.9	-1526.5	0.51	0.51	0.49	-0.83
hsa-let-7c	MGLL	NM_001003794	2531	2538	-10.3	-1708.1	-1708.9	0.36	0.36	0.64	-1.26
hsa-let-7c	MOBKL2B	NM_024761	2789	2806	-19.3	-1415.3	-1417.9	0.00	0.00	1.00	-8.19
hsa-let-7c	MPP2	NM_005374	4072	4090	-22.7	-1826.5	-1835.7	0.02	0.02	0.98	-5.00
hsa-let-7c	MPPED1	NM_001044370	1428	1447	-20.4	-1050.2	-1061.8	0.54	0.54	0.46	-0.76
hsa-let-7c	MTHFD2	NM_001040409	1382	1404	-18.8	-683.2	-693.2	0.54	0.54	0.46	-0.76
hsa-let-7c	MTX3	NM_001010891	1766	1786	-24.8	-1461.7	-1474.1	0.00	0.04	0.96	-3.91
hsa-let-7c	MUC4	NM_004532	3996	4019	-23.0	-1848.9	-1862.3	0.34	0.34	0.66	-1.34
hsa-let-7c	MUC4	NM_018406	6975	6998	-23.0	-103.9	-112.8	0.00	0.01	0.99	-5.59
hsa-let-7c	MYCL1	NM_001033081	2193	2215	-18.3	-1519.0	-1525.1	0.05	0.05	0.95	-3.72
hsa-let-7c	MYCL1	NM_001033082	1829	1851	-18.3	-1306.2	-1312.3	0.05	0.05	0.95	-3.72
hsa-let-7c	MYD88	NM_002468	1167	1184	-17.8	-1073.0	-1075.6	0.00	0.00	1.00	-6.69
hsa-let-7c	MYO1F	NM_012335	3661	3682	-17.6	-1582.6	-1591.5	0.57	0.57	0.43	-0.70
hsa-let-7c	N4BP1	NM_153029	5066	5085	-19.9	-1483.9	-1490.7	0.00	0.02	0.98	-4.60
hsa-let-7c	NAB1	NM_005966	4308	4315	-10.3	-1300.6	-1302.7	0.70	0.70	0.30	-0.43
hsa-let-7c	NAP1L1	NM_004537	1814	1834	-21.8	-712.0	-717.3	0.00	0.00	1.00	-7.99
hsa-let-7c	NAP1L1	NM_139207	2488	2508	-21.8	-875.7	-880.5	0.00	0.00	1.00	-8.49
hsa-let-7c	NEURL	NM_004210	3900	3919	-20.2	-1868.6	-1872.3	0.00	0.00	1.00	-7.99
hsa-let-7c	NLK	NM_016231	3405	3428	-18.2	-1211.4	-1215.4	0.01	0.01	0.99	-5.69
hsa-let-7c	NLN	NM_020726	2720	2738	-20.7	-821.8	-828.0	0.01	0.01	0.99	-5.99
hsa-let-7c	NMT1	NM_021079	4089	4102	-19.2	-1827.7	-1830.7	0.00	0.00	1.00	-7.69
hsa-let-7c	NOPE	NM_020962	4795	4814	-20.5	-766.1	-768.6	0.00	0.00	1.00	-9.49
hsa-let-7c	NPHP3	NM_153240	4797	4814	-17.7	-334.1	-335.7	0.00	0.00	1.00	-7.59
hsa-let-7c	NPHP3	NM_153240	5143	5150	-10.5	-335.7	-335.7	0.20	0.18	0.82	-2.11
hsa-let-7c	NRAS	NM_002524	3409	3422	-11.6	-1227.6	-1228.9	0.21	0.21	0.79	-1.93
hsa-let-7c	OBSCN	NM_052843	20024	20045	-16.4	-217.0	-223.2	0.20	0.22	0.78	-1.84
hsa-let-7c	OLFM4	NM_006418	2231	2248	-19.6	-833.0	-838.8	0.01	0.01	0.99	-5.29
hsa-let-7c	OLFML2A	NM_182487	5708	5715	-13.6	-1683.7	-1687.4	0.30	0.28	0.72	-1.58
hsa-let-7c	OSBPL3	NM_015550	4071	4077	-11.2	-904.5	-904.5	0.10	0.11	0.89	-2.75
hsa-let-7c	OSBPL3	NM_145320	3978	3984	-11.2	-904.5	-904.5	0.10	0.11	0.89	-2.75
hsa-let-7c	OSBPL3	NM_145321	3963	3969	-11.2	-904.5	-904.5	0.10	0.11	0.89	-2.75
hsa-let-7c	OSBPL3	NM_145322	3870	3876	-11.2	-904.5	-904.5	0.10	0.11	0.89	-2.75
hsa-let-7c	OSMR	NM_003999	4046	4070	-17.6	-1256.1	-1261.8	0.06	0.06	0.94	-3.42
hsa-let-7c	PAPPA	NM_002581	8597	8604	-13.1	-1522.7	-1525.9	0.30	0.28	0.72	-1.58
hsa-let-7c	PAPPA	NM_002581	9579	9595	-16.8	-1521.1	-1525.9	0.10	0.06	0.94	-3.52
hsa-let-7c	PAQR5	NM_017705	3885	3906	-15.6	-1276.2	-1283.0	0.54	0.54	0.46	-0.76
hsa-let-7c	PBX2	NM_002586	2094	2114	-21.5	-1251.8	-1260.8	0.04	0.04	0.96	-4.01
hsa-let-7c	PCDH19	NM_020766	3790	3807	-18.9	-1263.1	-1268.0	0.00	0.01	0.99	-5.49
hsa-let-7c	PCGF3	NM_006315	2873	2891	-20.7	-1856.8	-1856.8	0.00	0.00	1.00	-12.19
hsa-let-7c	PCYT1B	NM_004845	2891	2898	-12.8	-1828.9	-1831.1	0.17	0.17	0.83	-2.20
hsa-let-7c	PDIA3	NM_005313	1741	1761	-19.5	-918.4	-927.2	0.16	0.16	0.84	-2.29
hsa-let-7c	PDLIM5	NM_001011513	3889	3912	-21.6	-1625.6	-1630.6	0.00	0.00	1.00	-8.09
hsa-let-7c	PDLIM5	NM_006457	4216	4239	-21.6	-1062.5	-1069.0	0.00	0.00	1.00	-6.59
hsa-let-7c	PDPR	NM_017990	6885	6892	-10.5	-1469.7	-1470.0	0.20	0.22	0.78	-1.84
hsa-let-7c	PEG10	NM_001040152	4859	4866	-10.5	-1400.1	-1400.1	0.20	0.18	0.82	-2.11
hsa-let-7c	PHF8	NM_015107	4886	4912	-21.3	-2034.8	-2044.5	0.08	0.08	0.92	-3.14
hsa-let-7c	PIGN	NM_176787	4683	4707	-18.9	-1341.2	-1345.2	0.01	0.01	0.99	-6.39
hsa-let-7c	PLAGL2	NM_002657	3311	3325	-15.9	-1964.8	-1964.8	0.00	0.00	1.00	-7.39
hsa-let-7c	PLCB2	NM_004573	4076	4095	-16.7	-1915.3	-1915.5	0.00	0.00	1.00	-7.99
hsa-let-7c	PLCB2	NM_004573	4327	4354	-18.1	-1909.4	-1915.5	0.06	0.06	0.94	-3.52
hsa-let-7c	PLCB4	NM_000933	4202	4219	-14.6	-1461.6	-1466.6	0.34	0.34	0.66	-1.34
hsa-let-7c	PLCXD1	NM_018390	1593	1614	-20.8	-832.7	-840.9	0.04	0.04	0.96	-4.11
hsa-let-7c	PLCXD1	NM_018390	1895	1917	-24.3	-831.1	-840.9	0.01	0.01	0.99	-5.99
hsa-let-7c	PLEKHH1	NM_020715	5998	6018	-15.2	-674.9	-678.6	0.10	0.08	0.92	-3.04
hsa-let-7c	PLSCR3	NM_020360	1281	1300	-23.6	-737.4	-748.5	0.04	0.04	0.96	-4.01
hsa-let-7c	PLXND1	NM_015103	6350	6366	-18.3	-467.7	-475.5	0.20	0.18	0.82	-2.11
hsa-let-7c	POGZ	NM_015100	4900	4912	-12.2	-567.3	-569.7	0.30	0.30	0.70	-1.50
hsa-let-7c	POGZ	NM_207171	4741	4753	-12.2	-567.3	-569.7	0.30	0.30	0.70	-1.50
hsa-let-7c	POLR2D	NM_004805	726	747	-21.1	-602.3	-609.3	0.01	0.01	0.99	-5.59
hsa-let-7c	POM121	NM_172020	5768	5787	-14.9	-703.5	-708.0	0.20	0.19	0.81	-2.02
hsa-let-7c	PON1	NM_000446	2329	2349	-22.1	-670.3	-680.3	0.05	0.05	0.95	-3.62
hsa-let-7c	POU2F2	NM_002698	4261	4267	-11.5	-1727.1	-1728.5	0.24	0.24	0.76	-1.75
hsa-let-7c	PPP1R16B	NM_015568	3539	3546	-12.8	-1672.1	-1672.1	0.00	0.03	0.97	-4.30
hsa-let-7c	PPP1R8	NM_014110	1361	1380	-17.6	-737.0	-743.7	0.13	0.13	0.87	-2.47
hsa-let-7c	PPP3CA	NM_000944	2591	2613	-18.2	-1236.5	-1240.3	0.01	0.01	0.99	-5.89
hsa-let-7c	PPT2	NM_005155	1675	1693	-18.7	-862.2	-865.2	0.00	0.00	1.00	-7.19
hsa-let-7c	PRDM1	NM_001198	4027	4044	-16.5	-1531.1	-1531.9	0.00	0.00	1.00	-7.19
hsa-let-7c	PRKAB2	NM_005399	2531	2538	-13.1	-1686.3	-1688.9	0.18	0.18	0.82	-2.11
hsa-let-7c	PRRX1	NM_006902	2469	2487	-16.5	-1130.7	-1135.0	0.05	0.05	0.95	-3.72
hsa-let-7c	PRRX1	NM_022716	2397	2415	-16.5	-1108.9	-1113.2	0.05	0.05	0.95	-3.72
hsa-let-7c	PRTG	NM_173814	3946	3962	-16.4	-144.5	-149.1	0.10	0.07	0.93	-3.33
hsa-let-7c	PTPLAD2	NM_001010915	1534	1553	-18.1	-1072.1	-1080.9	0.41	0.41	0.59	-1.11
hsa-let-7c	PTPRD	NM_001040712	7477	7494	-15.0	-898.7	-901.9	0.10	0.07	0.93	-3.33
hsa-let-7c	PTPRD	NM_001040712	8672	8684	-13.1	-900.6	-901.9	0.10	0.07	0.93	-3.33
hsa-let-7c	PTPRO	NM_030671	1955	1973	-15.3	-1213.6	-1216.1	0.03	0.03	0.97	-4.30
hsa-let-7c	PTPRU	NM_005704	5511	5517	-12.0	-2451.5	-2454.6	0.51	0.51	0.49	-0.83
hsa-let-7c	PVRL2	NM_001042724	2287	2304	-16.7	-1204.7	-1206.8	0.01	0.01	0.99	-6.09
hsa-let-7c	RAB6B	NM_016577	3217	3230	-15.9	-2059.9	-2064.4	0.09	0.09	0.91	-2.94
hsa-let-7c	RAC1	NM_006908	2052	2076	-20.3	-671.5	-674.8	0.00	0.00	1.00	-8.49
hsa-let-7c	RAC1	NM_018890	2109	2133	-20.3	-692.3	-696.0	0.00	0.00	1.00	-8.09
hsa-let-7c	RAC1	NM_198829	2110	2134	-20.3	-690.8	-695.2	0.00	0.00	1.00	-7.39
hsa-let-7c	RANBP2	NM_006267	10487	10507	-19.3	-188.2	-194.9	0.00	0.04	0.96	-4.11
hsa-let-7c	RASGRP1	NM_005739	2972	2997	-20.0	-1395.1	-1400.5	0.01	0.01	0.99	-6.09
hsa-let-7c	RDX	NM_002906	3027	3043	-20.4	-1192.3	-1196.6	0.00	0.00	1.00	-7.59
hsa-let-7c	RFESD	NM_173362	2356	2377	-17.9	-750.9	-756.7	0.05	0.05	0.95	-3.62
hsa-let-7c	RGS16	NM_002928	1383	1405	-21.0	-907.0	-915.5	0.04	0.04	0.96	-4.01
hsa-let-7c	RHD	NM_016124	1703	1723	-24.8	-933.7	-944.7	0.01	0.01	0.99	-5.29
hsa-let-7c	RHPN2	NM_033103	3022	3044	-20.7	-1139.9	-1143.6	0.00	0.00	1.00	-8.49
hsa-let-7c	RNF165	NM_152470	2535	2551	-23.1	-1570.6	-1577.3	0.00	0.00	1.00	-7.89
hsa-let-7c	RNF165	NM_152470	5029	5044	-20.7	-1573.3	-1577.3	0.00	0.00	1.00	-8.19
hsa-let-7c	RNF20	NM_019592	3068	3087	-23.5	-1207.5	-1213.0	0.00	0.00	1.00	-9.49
hsa-let-7c	RPS6KA3	NM_004586	3674	3681	-10.3	-1411.5	-1412.6	0.40	0.43	0.57	-1.03
hsa-let-7c	RPUSD2	NM_152260	1759	1781	-23.0	-735.4	-739.5	0.00	0.00	1.00	-10.39
hsa-let-7c	RUFY3	NM_014961	2757	2763	-11.2	-1111.7	-1114.5	0.65	0.65	0.35	-0.53
hsa-let-7c	SCARA5	NM_173833	2649	2663	-20.1	-1505.1	-1512.6	0.04	0.04	0.96	-4.11
hsa-let-7c	SCN11A	NM_014139	5578	5599	-16.9	-228.6	-235.7	0.30	0.30	0.70	-1.50
hsa-let-7c	SCUBE3	NM_152753	4073	4079	-11.5	-667.9	-667.9	0.10	0.08	0.92	-3.04
hsa-let-7c	SEC24C	NM_004922	4182	4204	-21.0	-1691.8	-1698.1	0.01	0.01	0.99	-6.19
hsa-let-7c	SEC24C	NM_198597	4095	4117	-21.0	-1663.0	-1668.9	0.00	0.00	1.00	-6.59
hsa-let-7c	SH3PXD2B	NM_001017995	6096	6117	-19.3	-1775.0	-1781.7	0.00	0.04	0.96	-4.11
hsa-let-7c	SIX2	NM_016932	1704	1720	-15.7	-912.1	-918.2	0.34	0.34	0.66	-1.34
hsa-let-7c	SLC10A2	NM_000452	2322	2346	-21.0	-1058.2	-1063.0	0.00	0.00	1.00	-7.69
hsa-let-7c	SLC16A14	NM_152527	1934	1946	-15.1	-566.1	-572.7	0.60	0.62	0.38	-0.58
hsa-let-7c	SLC16A14	NM_152527	3547	3564	-16.0	-568.9	-572.7	0.10	0.05	0.95	-3.72
hsa-let-7c	SLC22A7	NM_006672	2371	2392	-21.4	-1097.5	-1108.3	0.17	0.17	0.83	-2.20
hsa-let-7c	SLC22A7	NM_153320	2377	2398	-21.4	-1102.0	-1110.6	0.03	0.03	0.97	-4.30
hsa-let-7c	SLC25A32	NM_030780	1232	1257	-20.9	-803.0	-812.0	0.06	0.06	0.94	-3.42
hsa-let-7c	SLC26A9	NM_052934	3162	3188	-20.9	-1699.8	-1708.7	0.06	0.06	0.94	-3.52
hsa-let-7c	SLC2A12	NM_145176	2954	2965	-15.1	-818.1	-819.4	0.00	0.01	0.99	-5.29
hsa-let-7c	SLC30A4	NM_013309	1836	1857	-18.3	-1370.5	-1377.9	0.13	0.13	0.87	-2.47
hsa-let-7c	SLC31A1	NM_001859	2595	2602	-13.2	-1481.4	-1484.9	0.32	0.32	0.68	-1.42
hsa-let-7c	SLC35B4	NM_032826	5887	5904	-30.7	-1642.7	-1656.1	0.00	0.00	1.00	-8.79
hsa-let-7c	SLC35D2	NM_007001	1164	1183	-18.3	-489.8	-497.0	0.12	0.12	0.88	-2.66
hsa-let-7c	SLC4A4	NM_003759	4202	4208	-11.2	-1057.3	-1058.3	0.20	0.22	0.78	-1.84
hsa-let-7c	SLC8A2	NM_015063	3580	3600	-19.8	-1909.1	-1917.5	0.09	0.09	0.91	-2.94
hsa-let-7c	SMARCAD1	NM_020159	3492	3498	-10.8	-1211.8	-1211.9	0.16	0.16	0.84	-2.29
hsa-let-7c	SMARCAD1	NM_020159	4661	4680	-16.2	-1207.7	-1211.9	0.06	0.06	0.94	-3.52
hsa-let-7c	SMC1A	NM_006306	4695	4716	-18.5	-1926.2	-1933.4	0.10	0.10	0.90	-2.85
hsa-let-7c	SMC1A	NM_006306	6522	6544	-19.3	-1925.8	-1933.4	0.10	0.07	0.93	-3.23
hsa-let-7c	SMC1A	NM_006306	8351	8358	-12.7	-1929.8	-1933.4	0.50	0.46	0.54	-0.96
hsa-let-7c	SMCR7L	NM_019008	3389	3396	-13.3	-2018.2	-2022.2	0.41	0.41	0.59	-1.11
hsa-let-7c	SOCS4	NM_080867	3600	3609	-15.3	-1224.5	-1226.7	0.00	0.02	0.98	-4.60
hsa-let-7c	SOCS4	NM_080867	4577	4585	-11.9	-1224.4	-1226.7	0.30	0.34	0.66	-1.34
hsa-let-7c	SOCS4	NM_080867	5415	5434	-20.2	-1220.4	-1226.7	0.00	0.01	0.99	-5.39
hsa-let-7c	SOCS4	NM_199421	3729	3738	-15.3	-1224.5	-1226.7	0.00	0.02	0.98	-4.60
hsa-let-7c	SOCS4	NM_199421	4706	4714	-11.9	-1224.4	-1226.7	0.30	0.34	0.66	-1.34
hsa-let-7c	SOCS4	NM_199421	5544	5563	-20.2	-1220.4	-1226.7	0.00	0.01	0.99	-5.39
hsa-let-7c	SOX13	NM_005686	3151	3165	-16.4	-1712.5	-1720.0	0.51	0.51	0.49	-0.83
hsa-let-7c	SP140	NM_007237	2972	2990	-19.5	-1024.5	-1034.0	0.26	0.26	0.74	-1.67
hsa-let-7c	SPATA2	NM_006038	2834	2840	-11.1	-1426.9	-1429.0	0.48	0.48	0.52	-0.89
hsa-let-7c	SPRED2	NM_181784	3956	3969	-15.4	-1268.9	-1271.4	0.03	0.03	0.97	-4.40
hsa-let-7c	SRGAP3	NM_001033117	5969	5984	-19.2	-1649.8	-1653.5	0.00	0.00	1.00	-6.99
hsa-let-7c	SRGAP3	NM_014850	6041	6056	-19.2	-1649.8	-1653.5	0.00	0.00	1.00	-6.99
hsa-let-7c	SSH1	NM_018984	3658	3664	-11.5	-1514.4	-1515.1	0.14	0.14	0.86	-2.38
hsa-let-7c	STK4	NM_006282	3062	3086	-19.6	-1479.0	-1486.5	0.10	0.05	0.95	-3.62
hsa-let-7c	STX17	NM_017919	2046	2070	-20.5	-756.6	-761.8	0.00	0.00	1.00	-6.79
hsa-let-7c	SUHW2	NM_080764	5184	5205	-26.7	-1605.4	-1613.7	0.00	0.00	1.00	-9.89
hsa-let-7c	SULF1	NM_015170	5242	5262	-17.4	-1598.8	-1603.5	0.03	0.03	0.97	-4.21
hsa-let-7c	SYT7	NM_004200	3826	3842	-15.5	-1821.9	-1827.8	0.34	0.34	0.66	-1.34
hsa-let-7c	TAZ	NM_000116	1580	1602	-20.8	-792.3	-801.0	0.05	0.05	0.95	-3.62
hsa-let-7c	TAZ	NM_181311	1490	1512	-20.8	-753.3	-763.9	0.22	0.22	0.78	-1.84
hsa-let-7c	TAZ	NM_181312	1538	1560	-20.8	-775.5	-783.8	0.04	0.04	0.96	-4.01
hsa-let-7c	TAZ	NM_181313	1448	1470	-20.8	-735.7	-744.5	0.06	0.06	0.94	-3.52
hsa-let-7c	TAZ	NM_181314	1596	1618	-20.8	-815.1	-823.4	0.04	0.04	0.96	-4.01
hsa-let-7c	TBKBP1	NM_014726	3714	3721	-12.4	-1976.3	-1980.0	0.57	0.57	0.43	-0.70
hsa-let-7c	TBX10	NM_005995	1428	1445	-19.2	-615.1	-621.0	0.02	0.02	0.98	-4.80
hsa-let-7c	TCL6	NM_014418	3155	3177	-20.3	-1407.9	-1416.2	0.06	0.06	0.94	-3.52
hsa-let-7c	TEX261	NM_144582	1844	1861	-18.3	-1228.9	-1235.5	0.07	0.07	0.93	-3.23
hsa-let-7c	TGFBR1	NM_004612	1655	1670	-13.8	-1300.4	-1305.3	0.50	0.51	0.49	-0.83
hsa-let-7c	TGFBR1	NM_004612	5463	5483	-16.7	-1298.1	-1305.3	0.40	0.36	0.64	-1.26
hsa-let-7c	TK2	NM_004614	3543	3560	-17.5	-1374.7	-1382.0	0.22	0.22	0.78	-1.84
hsa-let-7c	TMC7	NM_024847	3059	3081	-20.0	-1123.4	-1128.1	0.00	0.00	1.00	-6.79
hsa-let-7c	TMEM167	NM_174909	748	769	-18.2	-279.2	-283.9	0.02	0.02	0.98	-5.00
hsa-let-7c	TMEM2	NM_013390	5755	5778	-22.7	-503.3	-510.2	0.00	0.00	1.00	-7.29
hsa-let-7c	TMEM26	NM_178505	1941	1958	-14.2	-1520.3	-1524.5	0.26	0.26	0.74	-1.67
hsa-let-7c	TMEM26	NM_178505	2596	2621	-21.7	-1514.4	-1524.5	0.08	0.08	0.92	-3.14
hsa-let-7c	TNFAIP3	NM_006290	3728	3734	-11.1	-1460.8	-1461.4	0.18	0.18	0.82	-2.11
hsa-let-7c	TNFRSF1B	NM_001066	2720	2743	-18.5	-1540.8	-1549.1	0.22	0.22	0.78	-1.84
hsa-let-7c	TRHDE	NM_013381	4331	4351	-16.2	-1619.0	-1627.0	0.70	0.70	0.30	-0.43
hsa-let-7c	TRIM13	NM_001007278	2080	2100	-24.8	-1432.7	-1439.7	0.00	0.00	1.00	-9.29
hsa-let-7c	TRIM13	NM_005798	1881	1901	-24.8	-1432.7	-1439.7	0.00	0.00	1.00	-9.29
hsa-let-7c	TRIM13	NM_052811	1966	1986	-24.8	-1432.7	-1439.7	0.00	0.00	1.00	-9.29
hsa-let-7c	TRIM13	NM_213590	2416	2436	-24.8	-1432.7	-1439.7	0.00	0.00	1.00	-9.29
hsa-let-7c	TRIM33	NM_015906	6656	6664	-12.1	-1099.9	-1101.7	0.20	0.21	0.79	-1.93
hsa-let-7c	TRIM33	NM_033020	6605	6613	-12.1	-1099.9	-1101.7	0.20	0.21	0.79	-1.93
hsa-let-7c	TRIOBP	NM_001039141	7770	7776	-11.1	-1079.6	-1081.1	0.30	0.34	0.66	-1.34
hsa-let-7c	TRPM2	NM_001001188	3011	3032	-20.1	-2566.7	-2576.1	0.16	0.16	0.84	-2.29
hsa-let-7c	TRPM2	NM_001001188	3495	3502	-12.8	-2572.4	-2576.1	0.46	0.46	0.54	-0.96
hsa-let-7c	TRPM2	NM_001001188	4293	4302	-14.8	-2571.9	-2576.1	0.17	0.17	0.83	-2.20
hsa-let-7c	TRPM6	NM_017662	7814	7821	-12.0	-636.0	-637.0	0.10	0.12	0.88	-2.57
hsa-let-7c	TSC1	NM_000368	4445	4455	-15.9	-1608.7	-1612.8	0.10	0.07	0.93	-3.33
hsa-let-7c	TTL	NM_153712	3945	3953	-14.5	-1259.8	-1262.2	0.10	0.05	0.95	-3.62
hsa-let-7c	TTLL4	NM_014640	3926	3947	-16.9	-1482.5	-1490.7	0.57	0.57	0.43	-0.70
hsa-let-7c	UGCGL1	NM_001025777	5363	5383	-17.0	-510.9	-516.8	0.10	0.12	0.88	-2.66
hsa-let-7c	UHRF1	NM_001048201	3679	3703	-24.9	-1477.9	-1482.8	0.00	0.00	1.00	-11.49
hsa-let-7c	ULK2	NM_014683	5354	5371	-15.2	-1894.2	-1899.9	0.36	0.36	0.64	-1.26
hsa-let-7c	UNQ1940	NM_205855	1455	1472	-13.2	-503.9	-507.0	0.24	0.24	0.76	-1.75
hsa-let-7c	USP32	NM_032582	5515	5530	-16.9	-464.0	-470.3	0.20	0.17	0.83	-2.20
hsa-let-7c	USP47	NM_017944	5050	5070	-17.1	-828.9	-834.2	0.10	0.07	0.93	-3.33
hsa-let-7c	USP6	NM_004505	6331	6338	-12.9	-519.7	-522.5	0.20	0.24	0.76	-1.75
hsa-let-7c	UTRN	NM_007124	11978	12001	-25.3	-582.5	-588.3	0.00	0.00	1.00	-10.99
hsa-let-7c	VAV3	NM_006113	4141	4153	-16.8	-1359.7	-1365.0	0.08	0.08	0.92	-3.04
hsa-let-7c	VCPIP1	NM_025054	6910	6928	-18.6	-961.0	-966.5	0.00	0.02	0.98	-4.60
hsa-let-7c	VMAC	NM_001017921	1354	1381	-20.0	-659.4	-671.0	0.65	0.65	0.35	-0.53
hsa-let-7c	WDR37	NM_014023	2123	2129	-9.8	-1569.2	-1569.2	0.30	0.30	0.70	-1.50
hsa-let-7c	WDR37	NM_014023	2555	2573	-23.5	-1561.2	-1569.2	0.00	0.00	1.00	-6.99
hsa-let-7c	WDR89	NM_001008726	2234	2245	-15.3	-802.9	-808.1	0.24	0.24	0.76	-1.75
hsa-let-7c	WDR89	NM_080666	2195	2206	-15.3	-797.3	-800.2	0.04	0.04	0.96	-3.91
hsa-let-7c	WT1	NM_024424	2344	2365	-15.5	-1082.7	-1087.2	0.12	0.12	0.88	-2.57
hsa-let-7c	WT1	NM_024425	2302	2323	-15.5	-1057.0	-1060.6	0.06	0.06	0.94	-3.42
hsa-let-7c	XK	NM_021083	4419	4426	-12.4	-1450.8	-1454.9	0.68	0.68	0.32	-0.48
hsa-let-7c	XKR8	NM_018053	2029	2050	-24.5	-933.0	-943.1	0.01	0.01	0.99	-5.89
hsa-let-7c	YBX2	NM_015982	1427	1446	-19.6	-654.9	-663.2	0.10	0.10	0.90	-2.85
hsa-let-7c	YOD1	NM_018566	1117	1130	-24.0	-1255.6	-1256.5	0.00	0.00	1.00	-14.59
hsa-let-7c	ZBTB39	NM_014830	3578	3587	-15.2	-1270.5	-1275.2	0.20	0.18	0.82	-2.11
hsa-let-7c	ZCCHC9	NM_032280	3982	4003	-19.9	-1563.4	-1566.8	0.00	0.00	1.00	-7.99
hsa-let-7c	ZFP36L1	NM_004926	1537	1557	-15.5	-907.1	-910.3	0.05	0.05	0.95	-3.81
hsa-let-7c	ZFYVE16	NM_014733	5277	5283	-11.1	-321.1	-322.5	0.30	0.32	0.68	-1.42
hsa-let-7c	ZFYVE26	NM_015346	7983	8001	-19.6	-621.2	-631.7	0.50	0.46	0.54	-0.96
hsa-let-7c	ZNF192	NM_006298	5184	5201	-16.6	-1554.1	-1557.7	0.03	0.03	0.97	-4.50
hsa-let-7c	ZNF202	NM_003455	2474	2481	-10.7	-1387.9	-1389.4	0.43	0.43	0.57	-1.03
hsa-let-7c	ZNF202	NM_003455	2591	2610	-21.0	-1380.6	-1389.4	0.05	0.05	0.95	-3.72
hsa-let-7c	ZNF248	NM_021045	3380	3387	-13.2	-1334.2	-1338.6	0.54	0.54	0.46	-0.76
hsa-let-7c	ZNF248	NM_021045	3587	3594	-13.5	-1336.6	-1338.6	0.08	0.08	0.92	-3.04
hsa-let-7c	ZNF275	NM_001080485	2666	2683	-16.9	-1744.4	-1751.8	0.36	0.36	0.64	-1.26
hsa-let-7c	ZNF275	NM_001080485	4873	4896	-17.9	-1745.8	-1751.8	0.06	0.06	0.94	-3.42
hsa-let-7c	ZNF294	NM_015565	6862	6885	-17.7	-513.9	-520.7	0.10	0.13	0.87	-2.47
hsa-let-7c	ZNF313	NM_018683	2042	2058	-17.7	-798.1	-807.0	0.54	0.54	0.46	-0.76
hsa-let-7c	ZNF318	NM_014345	7837	7861	-18.0	-263.8	-268.9	0.00	0.03	0.97	-4.40
hsa-let-7c	ZNF341	NM_032819	3196	3216	-24.4	-1346.5	-1355.6	0.00	0.00	1.00	-6.79
hsa-let-7c	ZNF417	NM_152475	2488	2510	-22.5	-1056.1	-1065.3	0.00	0.02	0.98	-4.80
hsa-let-7c	ZNF587	NM_032828	2092	2112	-25.9	-1809.6	-1818.9	0.00	0.00	1.00	-8.09
hsa-let-7c	ZNF587	NM_032828	4912	4933	-21.9	-1812.5	-1818.9	0.00	0.00	1.00	-6.99
hsa-let-7c	ZNF609	NM_015042	4402	4428	-20.5	-1479.4	-1486.8	0.00	0.02	0.98	-4.60
hsa-let-7c	ZNF644	NM_201269	4841	4849	-13.9	-1386.6	-1387.6	0.03	0.03	0.97	-4.40
hsa-let-7c	ZNF655	NM_001009957	1393	1412	-14.4	-674.0	-677.6	0.14	0.14	0.86	-2.38
hsa-let-7c	ZNF655	NM_001009958	613	632	-14.4	-378.8	-382.9	0.21	0.21	0.79	-1.93
hsa-let-7c	ZNF697	NM_001080470	3976	3992	-16.4	-1838.2	-1844.5	0.24	0.24	0.76	-1.75
hsa-let-7c	ZXDC	NM_001040653	3276	3299	-21.8	-1801.1	-1809.0	0.01	0.01	0.99	-5.39
hsa-let-7d	A1BG	NM_130786	2956	2969	-24.6	-1386.6	-1390.7	0.00	0.00	1.00	-11.99
hsa-let-7d	ABCC10	NM_033450	4852	4859	-11.7	-2200.8	-2200.8	0.07	0.07	0.93	-3.23
hsa-let-7d	ABCC5	NM_005688	5619	5625	-12.0	-2048.4	-2051.4	0.48	0.48	0.52	-0.89
hsa-let-7d	ACPP	NM_001099	1350	1364	-17.5	-924.5	-931.9	0.24	0.24	0.76	-1.75
hsa-let-7d	ACSL6	NM_015256	2658	2678	-20.7	-1036.9	-1046.6	0.12	0.12	0.88	-2.57
hsa-let-7d	ACVR1B	NM_004302	1749	1760	-11.6	-1683.2	-1685.0	0.30	0.30	0.70	-1.50
hsa-let-7d	ACVR1B	NM_004302	4414	4421	-9.8	-1683.8	-1685.0	0.59	0.59	0.41	-0.64
hsa-let-7d	ACVR2A	NM_001616	4944	4950	-9.8	-1343.9	-1344.0	0.32	0.32	0.68	-1.42
hsa-let-7d	ACVR2A	NM_001616	5005	5012	-9.6	-1343.9	-1344.0	0.36	0.36	0.64	-1.26
hsa-let-7d	ADAMTS14	NM_080722	4862	4870	-14.1	-2324.3	-2329.3	0.46	0.46	0.54	-0.96
hsa-let-7d	ADAMTS6	NM_197941	4467	4481	-14.0	-809.4	-815.2	0.70	0.70	0.30	-0.43
hsa-let-7d	ADIPOQ	NM_004797	4165	4180	-22.1	-1410.3	-1418.5	0.01	0.01	0.99	-5.39
hsa-let-7d	AHCTF1	NM_015446	7358	7373	-18.5	-375.9	-378.6	0.00	0.00	1.00	-7.29
hsa-let-7d	AIM1	NM_001624	6383	6403	-26.1	-502.4	-510.9	0.00	0.00	1.00	-9.09
hsa-let-7d	AKAP6	NM_004274	7356	7372	-16.1	-755.0	-760.9	0.20	0.22	0.78	-1.84
hsa-let-7d	AKAP6	NM_004274	9851	9866	-16.4	-758.5	-760.9	0.00	0.01	0.99	-5.49
hsa-let-7d	AKNA	NM_030767	5256	5271	-18.2	-2296.0	-2305.9	0.68	0.68	0.32	-0.48
hsa-let-7d	ALDOC	NM_005165	1477	1497	-19.9	-611.7	-622.0	0.34	0.34	0.66	-1.34
hsa-let-7d	ALPK3	NM_020778	7674	7680	-11.0	-1814.8	-1817.5	0.70	0.68	0.32	-0.48
hsa-let-7d	AMOT	NM_133265	3979	3996	-19.0	-1051.0	-1061.2	0.50	0.54	0.46	-0.76
hsa-let-7d	ANKFY1	NM_016376	6454	6460	-11.7	-1375.0	-1377.8	0.50	0.51	0.49	-0.83
hsa-let-7d	ANKRD28	NM_015199	5411	5423	-17.6	-778.6	-780.3	0.00	0.00	1.00	-7.39
hsa-let-7d	APC2	NM_005883	9364	9372	-14.0	-1464.2	-1466.9	0.10	0.10	0.90	-2.85
hsa-let-7d	APC2	NM_005883	9892	9911	-15.6	-1460.9	-1466.9	0.30	0.34	0.66	-1.34
hsa-let-7d	ARGFX	NM_001012659	4927	4933	-9.1	-1811.9	-1811.9	0.46	0.46	0.54	-0.96
hsa-let-7d	ARHGAP20	NM_020809	5444	5451	-12.0	-595.2	-597.2	0.30	0.26	0.74	-1.67
hsa-let-7d	ARHGEF15	NM_173728	2731	2754	-20.4	-555.6	-567.2	0.50	0.54	0.46	-0.76
hsa-let-7d	ARID3B	NM_006465	1940	1957	-15.0	-1690.3	-1690.3	0.01	0.01	0.99	-6.49
hsa-let-7d	ARID3B	NM_006465	4221	4233	-18.7	-1685.0	-1690.3	0.02	0.02	0.98	-4.90
hsa-let-7d	ARL4D	NM_001661	1042	1055	-18.3	-631.9	-637.3	0.03	0.03	0.97	-4.40
hsa-let-7d	ARPP-19	NM_006628	2797	2803	-12.0	-1377.3	-1381.1	0.70	0.70	0.30	-0.43
hsa-let-7d	ASCC3L1	NM_014014	6632	6638	-11.3	-228.1	-230.3	0.50	0.46	0.54	-0.96
hsa-let-7d	ASCL1	NM_004316	2079	2100	-22.7	-886.8	-890.9	0.00	0.00	1.00	-10.09
hsa-let-7d	ATF3	NM_001040619	1219	1240	-16.0	-807.3	-813.6	0.32	0.32	0.68	-1.42
hsa-let-7d	ATG9A	NM_001077198	3153	3169	-18.4	-1539.1	-1547.5	0.26	0.26	0.74	-1.67
hsa-let-7d	ATG9A	NM_024085	3101	3117	-18.4	-1515.7	-1523.6	0.18	0.18	0.82	-2.11
hsa-let-7d	ATP2A2	NM_170665	3766	3788	-22.5	-171.9	-181.5	0.00	0.03	0.97	-4.40
hsa-let-7d	ATP2B1	NM_001001323	3938	3953	-19.8	-762.7	-769.6	0.00	0.03	0.97	-4.40
hsa-let-7d	ATP2B4	NM_001001396	6715	6736	-15.1	-1294.4	-1298.3	0.10	0.11	0.89	-2.75
hsa-let-7d	AVEN	NM_020371	1273	1291	-15.8	-578.1	-584.7	0.43	0.43	0.57	-1.03
hsa-let-7d	BAAT	NM_001701	2006	2022	-19.4	-841.4	-844.8	0.00	0.00	1.00	-7.49
hsa-let-7d	BACH1	NM_001186	4307	4313	-12.0	-1530.6	-1531.6	0.12	0.12	0.88	-2.57
hsa-let-7d	BACH1	NM_001186	4598	4613	-19.9	-1530.4	-1531.6	0.00	0.00	1.00	-10.19
hsa-let-7d	BACH1	NM_206866	4435	4441	-12.0	-1580.2	-1581.7	0.18	0.18	0.82	-2.11
hsa-let-7d	BACH1	NM_206866	4726	4741	-19.9	-1580.5	-1581.7	0.00	0.00	1.00	-10.19
hsa-let-7d	BAHD1	NM_014952	2824	2837	-14.3	-1957.2	-1961.5	0.26	0.26	0.74	-1.67
hsa-let-7d	BMF	NM_001003940	2598	2607	-12.5	-1855.0	-1858.9	0.59	0.59	0.41	-0.64
hsa-let-7d	BMP2	NM_001200	2914	2933	-18.4	-1037.3	-1040.1	0.00	0.00	1.00	-7.09
hsa-let-7d	C10orf6	NM_018121	5383	5397	-17.4	-838.6	-845.5	0.20	0.18	0.82	-2.11
hsa-let-7d	C10orf6	NM_018121	5622	5631	-14.8	-841.9	-845.5	0.10	0.11	0.89	-2.75
hsa-let-7d	C11orf11	NM_006133	3389	3401	-17.7	-2607.7	-2608.8	0.00	0.00	1.00	-8.09
hsa-let-7d	C12orf49	NM_024738	2281	2299	-22.7	-932.2	-934.8	0.00	0.00	1.00	-11.59
hsa-let-7d	C14orf43	NM_194278	7911	7920	-12.5	-1539.0	-1543.2	0.70	0.68	0.32	-0.48
hsa-let-7d	C18orf21	NM_031446	922	938	-20.5	-264.4	-273.9	0.12	0.12	0.88	-2.57
hsa-let-7d	C1orf32	NM_199351	2348	2365	-17.0	-1018.7	-1024.8	0.13	0.13	0.87	-2.47
hsa-let-7d	C1orf80	NM_022831	2016	2035	-20.0	-846.2	-856.1	0.24	0.24	0.76	-1.75
hsa-let-7d	C20orf177	NM_022106	1401	1429	-20.8	-1098.0	-1107.1	0.07	0.07	0.93	-3.23
hsa-let-7d	C20orf72	NM_052865	1331	1346	-19.3	-627.9	-638.7	0.62	0.62	0.38	-0.58
hsa-let-7d	C22orf9	NM_015264	2734	2751	-18.3	-1835.0	-1844.0	0.40	0.41	0.59	-1.11
hsa-let-7d	C3orf64	NM_173654	3042	3061	-17.1	-590.2	-597.8	0.40	0.36	0.64	-1.26
hsa-let-7d	CACNA1I	NM_001003406	6610	6623	-13.1	-1466.6	-1471.2	0.60	0.62	0.38	-0.58
hsa-let-7d	CAPN6	NM_014289	2263	2284	-21.1	-1099.9	-1108.4	0.04	0.04	0.96	-4.11
hsa-let-7d	CAPS2	NM_032606	2556	2576	-17.4	-949.8	-953.8	0.02	0.02	0.98	-4.90
hsa-let-7d	CBFA2T3	NM_005187	3448	3463	-16.9	-1646.2	-1652.9	0.22	0.22	0.78	-1.84
hsa-let-7d	CBFA2T3	NM_175931	3217	3232	-16.9	-1529.7	-1536.4	0.22	0.22	0.78	-1.84
hsa-let-7d	CCDC100	NM_153223	3208	3217	-14.8	-340.9	-343.1	0.00	0.04	0.96	-4.11
hsa-let-7d	CCDC109A	NM_138357	1604	1626	-20.2	-877.6	-886.1	0.07	0.07	0.93	-3.23
hsa-let-7d	CCDC93	NM_019044	5012	5029	-16.9	-1596.9	-1597.4	0.00	0.00	1.00	-7.89
hsa-let-7d	CCL3L1	NM_021006	446	468	-23.8	-249.7	-255.8	0.00	0.00	1.00	-9.19
hsa-let-7d	CCNF	NM_001761	4225	4241	-17.9	-1730.1	-1736.9	0.12	0.12	0.88	-2.66
hsa-let-7d	CCNJ	NM_019084	3451	3466	-14.7	-1220.2	-1221.0	0.01	0.01	0.99	-5.39
hsa-let-7d	CD86	NM_006889	1540	1560	-16.8	-796.6	-803.8	0.34	0.34	0.66	-1.34
hsa-let-7d	CD86	NM_175862	1528	1547	-17.7	-796.1	-802.1	0.07	0.07	0.93	-3.23
hsa-let-7d	CDC14B	NM_001077181	4272	4286	-18.3	-1517.8	-1525.2	0.13	0.13	0.87	-2.47
hsa-let-7d	CDC14B	NM_001077181	4704	4723	-19.7	-1520.0	-1525.2	0.01	0.01	0.99	-5.99
hsa-let-7d	CDC14B	NM_003671	4613	4627	-18.3	-1814.7	-1822.1	0.13	0.13	0.87	-2.47
hsa-let-7d	CDC14B	NM_003671	5045	5064	-19.7	-1816.9	-1822.1	0.01	0.01	0.99	-5.99
hsa-let-7d	CDC14B	NM_033331	4730	4744	-18.3	-1846.0	-1853.4	0.13	0.13	0.87	-2.47
hsa-let-7d	CDC14B	NM_033331	5162	5181	-19.7	-1848.2	-1853.4	0.01	0.01	0.99	-5.99
hsa-let-7d	CDC25B	NM_004358	2485	2505	-22.6	-1448.7	-1461.0	0.21	0.21	0.79	-1.93
hsa-let-7d	CDC25B	NM_021872	2404	2424	-22.6	-1403.7	-1414.1	0.05	0.05	0.95	-3.72
hsa-let-7d	CDC25B	NM_021873	2527	2547	-22.6	-1464.1	-1476.4	0.21	0.21	0.79	-1.93
hsa-let-7d	CDC40	NM_015891	2122	2139	-14.6	-1058.8	-1064.7	0.57	0.57	0.43	-0.70
hsa-let-7d	CDC6	NM_001254	2189	2205	-14.5	-927.7	-932.2	0.26	0.26	0.74	-1.67
hsa-let-7d	CECR6	NM_031890	2631	2647	-15.1	-2226.8	-2230.2	0.07	0.07	0.93	-3.23
hsa-let-7d	CENPP	NM_001012267	2584	2602	-18.7	-1140.0	-1146.7	0.06	0.06	0.94	-3.52
hsa-let-7d	CEP110	NM_007018	7046	7059	-17.1	-75.8	-78.6	0.00	0.01	0.99	-5.79
hsa-let-7d	CEP135	NM_025009	3768	3781	-14.1	-1400.6	-1405.1	0.34	0.34	0.66	-1.34
hsa-let-7d	CGNL1	NM_032866	7137	7148	-16.1	-1133.9	-1137.1	0.00	0.03	0.97	-4.40
hsa-let-7d	CHD4	NM_001273	6318	6340	-17.6	-183.0	-191.2	0.40	0.38	0.62	-1.18
hsa-let-7d	CHD7	NM_017780	10256	10263	-11.2	-230.6	-233.6	0.70	0.70	0.30	-0.43
hsa-let-7d	CHD9	NM_025134	9425	9444	-15.5	-576.7	-583.3	0.50	0.51	0.49	-0.83
hsa-let-7d	CHM	NM_000390	3948	3965	-17.9	-1447.0	-1448.9	0.00	0.00	1.00	-7.49
hsa-let-7d	CHST3	NM_004273	2794	2801	-13.4	-1914.9	-1917.1	0.10	0.11	0.89	-2.75
hsa-let-7d	CHST3	NM_004273	4681	4703	-19.0	-1909.4	-1917.1	0.10	0.10	0.90	-2.85
hsa-let-7d	CHST5	NM_024533	2863	2883	-18.2	-1477.6	-1486.5	0.41	0.41	0.59	-1.11
hsa-let-7d	CIAO1	NM_004804	1226	1233	-14.0	-1412.9	-1413.5	0.02	0.02	0.98	-4.90
hsa-let-7d	CIAO1	NM_004804	1767	1784	-16.6	-1406.3	-1413.5	0.38	0.38	0.62	-1.18
hsa-let-7d	CISH	NM_145071	993	1016	-20.8	-791.1	-802.6	0.41	0.41	0.59	-1.11
hsa-let-7d	CLCA2	NM_006536	3401	3423	-18.4	-1066.1	-1074.7	0.30	0.30	0.70	-1.50
hsa-let-7d	CLDN12	NM_012129	1464	1482	-18.2	-895.6	-901.8	0.06	0.06	0.94	-3.52
hsa-let-7d	CLEC12A	NM_138337	1481	1500	-19.9	-429.7	-441.4	0.70	0.70	0.30	-0.43
hsa-let-7d	CLEC12A	NM_201623	1382	1401	-19.9	-393.2	-403.7	0.38	0.38	0.62	-1.18
hsa-let-7d	CLPB	NM_030813	2288	2300	-18.5	-1199.4	-1207.9	0.26	0.26	0.74	-1.67
hsa-let-7d	COL15A1	NM_001855	4501	4522	-17.0	-2025.9	-2031.6	0.10	0.10	0.90	-2.85
hsa-let-7d	COL1A1	NM_000088	5292	5316	-21.9	-2453.2	-2460.5	0.01	0.01	0.99	-6.09
hsa-let-7d	COL1A2	NM_000089	4949	4956	-13.7	-2110.4	-2113.3	0.14	0.14	0.86	-2.38
hsa-let-7d	COL22A1	NM_152888	5727	5745	-15.7	-281.8	-284.4	0.00	0.02	0.98	-4.60
hsa-let-7d	COL24A1	NM_152890	5664	5679	-18.5	-290.1	-296.6	0.10	0.06	0.94	-3.52
hsa-let-7d	COL3A1	NM_000090	4925	4932	-13.7	-2148.8	-2149.2	0.02	0.02	0.98	-4.80
hsa-let-7d	COL4A2	NM_001846	5458	5482	-20.3	-256.9	-261.3	0.00	0.00	1.00	-7.39
hsa-let-7d	COL4A6	NM_001847	5431	5457	-22.5	-393.8	-400.9	0.00	0.00	1.00	-6.89
hsa-let-7d	COL4A6	NM_033641	5552	5578	-22.5	-384.2	-395.8	0.10	0.13	0.87	-2.47
hsa-let-7d	COL5A2	NM_000393	5819	5832	-17.3	-460.3	-464.5	0.00	0.02	0.98	-4.60
hsa-let-7d	COL6A3	NM_004369	9796	9817	-16.5	-166.9	-175.1	0.70	0.68	0.32	-0.48
hsa-let-7d	COL6A3	NM_057164	9295	9316	-16.5	-166.9	-175.1	0.70	0.68	0.32	-0.48
hsa-let-7d	COL6A3	NM_057165	9196	9217	-16.5	-166.9	-175.1	0.70	0.68	0.32	-0.48
hsa-let-7d	COL6A3	NM_057166	9193	9214	-16.5	-166.9	-175.1	0.70	0.68	0.32	-0.48
hsa-let-7d	COL6A3	NM_057167	9178	9199	-16.5	-166.9	-175.1	0.70	0.68	0.32	-0.48
hsa-let-7d	COL9A3	NM_001853	2224	2246	-17.6	-1270.0	-1279.2	0.65	0.65	0.35	-0.53
hsa-let-7d	CPD	NM_001304	4791	4799	-13.5	-958.1	-959.5	0.10	0.05	0.95	-3.62
hsa-let-7d	CPEB1	NM_001079533	2972	2995	-21.2	-1048.1	-1055.9	0.02	0.02	0.98	-4.90
hsa-let-7d	CPEB1	NM_001079534	2957	2980	-21.2	-1046.1	-1053.9	0.02	0.02	0.98	-4.90
hsa-let-7d	CPEB1	NM_001079535	3058	3081	-21.2	-1079.3	-1087.1	0.02	0.02	0.98	-4.90
hsa-let-7d	CPEB1	NM_030594	3064	3087	-21.2	-1062.0	-1069.7	0.02	0.02	0.98	-5.00
hsa-let-7d	CPM	NM_001005502	6564	6578	-16.9	-1729.5	-1734.3	0.10	0.05	0.95	-3.62
hsa-let-7d	CPM	NM_001874	6596	6610	-16.9	-1729.5	-1734.3	0.10	0.05	0.95	-3.62
hsa-let-7d	CRB2	NM_173689	4750	4767	-17.4	-744.7	-752.6	0.40	0.36	0.64	-1.26
hsa-let-7d	CRY2	NM_021117	3254	3272	-15.8	-1655.1	-1661.9	0.48	0.48	0.52	-0.89
hsa-let-7d	CTAGE1	NM_172241	3195	3208	-18.9	-447.3	-453.4	0.00	0.03	0.97	-4.30
hsa-let-7d	CTNS	NM_004937	2415	2421	-11.3	-1729.3	-1732.4	0.70	0.70	0.30	-0.43
hsa-let-7d	CTSC	NM_148170	688	694	-11.3	-1569.8	-1572.7	0.70	0.65	0.35	-0.53
hsa-let-7d	CYP46A1	NM_006668	1890	1907	-19.6	-844.7	-849.7	0.01	0.01	0.99	-6.09
hsa-let-7d	DAPK1	NM_004938	4821	4831	-16.2	-2111.3	-2116.0	0.08	0.08	0.92	-3.04
hsa-let-7d	DAPK1	NM_004938	5264	5272	-13.8	-2111.1	-2116.0	0.51	0.51	0.49	-0.83
hsa-let-7d	DCBLD2	NM_080927	3663	3680	-15.1	-809.3	-812.6	0.10	0.07	0.93	-3.33
hsa-let-7d	DCBLD2	NM_080927	5911	5928	-16.1	-807.7	-812.6	0.10	0.11	0.89	-2.75
hsa-let-7d	DCN	NM_001920	2123	2141	-16.7	-603.7	-607.5	0.03	0.03	0.97	-4.40
hsa-let-7d	DCN	NM_133504	1388	1406	-16.7	-401.3	-405.1	0.03	0.03	0.97	-4.40
hsa-let-7d	DCN	NM_133506	1154	1172	-16.7	-298.9	-299.4	0.00	0.00	1.00	-7.69
hsa-let-7d	DCT	NM_001922	2174	2194	-19.6	-697.0	-701.7	0.01	0.01	0.99	-6.39
hsa-let-7d	DEFB119	NM_173460	284	302	-18.7	-146.0	-151.6	0.02	0.02	0.98	-4.60
hsa-let-7d	DHDDS	NM_024887	2133	2155	-17.5	-1202.1	-1206.2	0.02	0.02	0.98	-4.90
hsa-let-7d	DHDDS	NM_205861	2130	2152	-17.5	-1199.7	-1203.8	0.02	0.02	0.98	-4.90
hsa-let-7d	DHX57	NM_198963	4320	4335	-20.6	-1455.9	-1461.0	0.00	0.00	1.00	-6.99
hsa-let-7d	DIAPH2	NM_006729	8567	8574	-12.3	-1411.3	-1413.1	0.20	0.18	0.82	-2.11
hsa-let-7d	DIAPH2	NM_006729	8971	8990	-16.5	-1407.3	-1413.1	0.20	0.16	0.84	-2.29
hsa-let-7d	DIAPH2	NM_006729	9039	9060	-19.4	-1405.8	-1413.1	0.10	0.05	0.95	-3.62
hsa-let-7d	DIAPH3	NM_001042517	4707	4729	-18.4	-1340.7	-1347.8	0.10	0.10	0.90	-2.85
hsa-let-7d	DICER1	NM_030621	7404	7421	-15.1	-1014.6	-1016.8	0.00	0.03	0.97	-4.40
hsa-let-7d	DICER1	NM_177438	7460	7477	-15.1	-1014.6	-1016.8	0.00	0.03	0.97	-4.40
hsa-let-7d	DISC1	NM_001012957	5783	5803	-26.1	-1313.8	-1327.9	0.10	0.06	0.94	-3.52
hsa-let-7d	DISC1	NM_018662	5849	5869	-26.1	-1313.8	-1327.9	0.10	0.06	0.94	-3.52
hsa-let-7d	DKFZP564O0823	NM_015393	4202	4213	-17.1	-1561.2	-1566.2	0.05	0.05	0.95	-3.62
hsa-let-7d	DKK3	NM_013253	1819	1835	-16.5	-1021.2	-1027.1	0.17	0.17	0.83	-2.20
hsa-let-7d	DMD	NM_000109	13312	13318	-11.7	-626.7	-628.4	0.30	0.26	0.74	-1.67
hsa-let-7d	DMD	NM_004006	13236	13242	-11.7	-626.7	-628.4	0.30	0.26	0.74	-1.67
hsa-let-7d	DMD	NM_004007	13007	13013	-11.7	-626.7	-628.4	0.30	0.26	0.74	-1.67
hsa-let-7d	DMD	NM_004009	13243	13249	-11.7	-626.7	-628.4	0.30	0.26	0.74	-1.67
hsa-let-7d	DMD	NM_004010	13325	13331	-11.7	-626.7	-628.4	0.30	0.26	0.74	-1.67
hsa-let-7d	DMD	NM_004011	9016	9022	-11.7	-626.7	-628.4	0.30	0.26	0.74	-1.67
hsa-let-7d	DMD	NM_004012	9159	9165	-11.7	-626.7	-628.4	0.30	0.26	0.74	-1.67
hsa-let-7d	DMD	NM_004013	6653	6659	-11.7	-626.7	-628.4	0.30	0.26	0.74	-1.67
hsa-let-7d	DMD	NM_004014	4732	4739	-10.2	-1586.0	-1586.6	0.34	0.34	0.66	-1.34
hsa-let-7d	DMD	NM_004014	4866	4872	-11.7	-1585.3	-1586.6	0.19	0.19	0.81	-2.02
hsa-let-7d	DMD	NM_004015	3732	3739	-10.2	-1264.0	-1264.6	0.34	0.34	0.66	-1.34
hsa-let-7d	DMD	NM_004015	3866	3872	-11.7	-1263.3	-1264.6	0.19	0.19	0.81	-2.02
hsa-let-7d	DMD	NM_004016	3700	3707	-10.2	-1253.1	-1253.7	0.34	0.34	0.66	-1.34
hsa-let-7d	DMD	NM_004016	3834	3840	-11.7	-1252.4	-1253.7	0.19	0.19	0.81	-2.02
hsa-let-7d	DMD	NM_004017	3693	3700	-10.2	-1246.5	-1247.1	0.34	0.34	0.66	-1.34
hsa-let-7d	DMD	NM_004017	3827	3833	-11.7	-1245.8	-1247.1	0.19	0.19	0.81	-2.02
hsa-let-7d	DMD	NM_004018	3661	3668	-10.2	-1235.7	-1236.3	0.34	0.34	0.66	-1.34
hsa-let-7d	DMD	NM_004018	3795	3801	-11.7	-1235.0	-1236.3	0.19	0.19	0.81	-2.02
hsa-let-7d	DMD	NM_004020	6293	6299	-11.7	-626.7	-628.4	0.30	0.26	0.74	-1.67
hsa-let-7d	DMD	NM_004022	6448	6455	-10.2	-597.1	-597.7	0.30	0.34	0.66	-1.34
hsa-let-7d	DMD	NM_004022	6582	6588	-11.7	-596.4	-597.7	0.20	0.19	0.81	-2.02
hsa-let-7d	DMD	NM_004023	6157	6164	-10.2	-597.1	-597.7	0.30	0.34	0.66	-1.34
hsa-let-7d	DMD	NM_004023	6291	6297	-11.7	-596.4	-597.7	0.20	0.19	0.81	-2.02
hsa-let-7d	DMTF1	NM_021145	2934	2951	-16.6	-1136.6	-1143.7	0.36	0.36	0.64	-1.26
hsa-let-7d	DNASE1L2	NM_001374	1179	1196	-17.6	-592.7	-600.1	0.22	0.22	0.78	-1.84
hsa-let-7d	DNMT3A	NM_175629	3835	3855	-15.9	-1709.1	-1715.4	0.34	0.34	0.66	-1.34
hsa-let-7d	DOCK3	NM_004947	7093	7111	-16.6	-913.4	-921.8	0.70	0.70	0.30	-0.43
hsa-let-7d	DSC3	NM_001941	5316	5328	-22.9	-1622.0	-1625.3	0.00	0.00	1.00	-11.09
hsa-let-7d	DUSP19	NM_080876	2279	2293	-25.3	-1578.5	-1583.3	0.00	0.00	1.00	-11.99
hsa-let-7d	DYRK1A	NM_001396	4264	4279	-17.1	-1469.8	-1475.0	0.06	0.06	0.94	-3.42
hsa-let-7d	DYRK1A	NM_101395	4569	4584	-17.1	-1598.3	-1604.1	0.10	0.10	0.90	-2.85
hsa-let-7d	DYRK1A	NM_130436	5632	5647	-17.1	-763.1	-768.3	0.10	0.06	0.94	-3.42
hsa-let-7d	DYRK1A	NM_130437	4223	4238	-17.1	-1445.8	-1451.0	0.06	0.06	0.94	-3.42
hsa-let-7d	DYRK1A	NM_130438	4140	4155	-17.1	-1414.9	-1420.1	0.06	0.06	0.94	-3.42
hsa-let-7d	E2F2	NM_004091	1779	1785	-11.0	-2141.5	-2141.8	0.16	0.16	0.84	-2.29
hsa-let-7d	E2F2	NM_004091	2048	2060	-21.5	-2133.6	-2141.8	0.02	0.02	0.98	-4.80
hsa-let-7d	EEA1	NM_003566	7099	7117	-15.0	-730.4	-737.1	0.70	0.68	0.32	-0.48
hsa-let-7d	EEF2K	NM_013302	3713	3734	-22.3	-1722.3	-1728.5	0.00	0.00	1.00	-7.59
hsa-let-7d	EFHD2	NM_024329	1442	1460	-20.8	-1024.0	-1030.5	0.01	0.01	0.99	-5.79
hsa-let-7d	EGR3	NM_004430	3116	3122	-12.0	-1511.7	-1513.3	0.19	0.19	0.81	-2.02
hsa-let-7d	EIF2C1	NM_012199	3868	3878	-15.3	-1589.1	-1596.2	0.70	0.70	0.30	-0.43
hsa-let-7d	ELF4	NM_001421	3972	3985	-19.2	-1615.5	-1616.7	0.00	0.00	1.00	-9.49
hsa-let-7d	EPB41	NM_004437	3303	3318	-16.7	-1219.1	-1227.0	0.50	0.54	0.46	-0.76
hsa-let-7d	EPN2	NM_014964	3863	3883	-18.4	-1824.3	-1827.9	0.01	0.01	0.99	-6.29
hsa-let-7d	EPN2	NM_148921	3692	3712	-18.4	-863.5	-867.1	0.00	0.01	0.99	-6.29
hsa-let-7d	ERCC6	NM_000124	4676	4692	-17.0	-1485.9	-1493.2	0.32	0.32	0.68	-1.42
hsa-let-7d	ERP29	NM_001034025	319	340	-21.0	-471.3	-478.5	0.01	0.01	0.99	-5.29
hsa-let-7d	EZH1	NM_001991	2901	2921	-19.7	-1615.4	-1623.9	0.11	0.11	0.89	-2.75
hsa-let-7d	FAM122A	NM_138333	2379	2398	-22.8	-1016.6	-1018.8	0.00	0.00	1.00	-12.09
hsa-let-7d	FAM123A	NM_199138	2287	2305	-16.0	-1088.4	-1094.8	0.34	0.34	0.66	-1.34
hsa-let-7d	FAM84B	NM_174911	1865	1878	-16.4	-1825.6	-1831.3	0.16	0.16	0.84	-2.29
hsa-let-7d	FAM84B	NM_174911	1925	1945	-24.9	-1823.4	-1831.3	0.00	0.00	1.00	-8.49
hsa-let-7d	FCMD	NM_001079802	2731	2748	-18.3	-1512.9	-1518.7	0.00	0.04	0.96	-4.01
hsa-let-7d	FCMD	NM_001079802	3826	3840	-14.3	-1512.8	-1518.7	0.70	0.65	0.35	-0.53
hsa-let-7d	FCMD	NM_001079802	6250	6266	-15.7	-1515.2	-1518.7	0.10	0.05	0.95	-3.72
hsa-let-7d	FCMD	NM_006731	2639	2656	-18.3	-1512.9	-1518.7	0.00	0.04	0.96	-4.01
hsa-let-7d	FCMD	NM_006731	3734	3748	-14.3	-1512.8	-1518.7	0.70	0.65	0.35	-0.53
hsa-let-7d	FCMD	NM_006731	6158	6174	-15.7	-1515.2	-1518.7	0.10	0.05	0.95	-3.72
hsa-let-7d	FKBP10	NM_021939	2324	2337	-21.8	-1100.2	-1111.9	0.24	0.24	0.76	-1.75
hsa-let-7d	FLJ32784	NM_001039500	2922	2943	-25.9	-1418.3	-1424.9	0.00	0.00	1.00	-10.79
hsa-let-7d	FLJ36874	NM_152716	1979	1994	-17.0	-1018.3	-1019.1	0.00	0.00	1.00	-7.69
hsa-let-7d	FNDC3A	NM_001079673	4356	4373	-16.4	-541.1	-544.6	0.00	0.03	0.97	-4.40
hsa-let-7d	FNDC3A	NM_001079673	5889	5909	-17.2	-538.8	-544.6	0.10	0.09	0.91	-2.94
hsa-let-7d	FNDC3B	NM_022763	4912	4919	-9.8	-738.5	-740.0	0.70	0.68	0.32	-0.48
hsa-let-7d	FNIP1	NM_133372	4849	4859	-18.4	-686.6	-689.9	0.00	0.00	1.00	-6.59
hsa-let-7d	FRAS1	NM_025074	12241	12261	-20.3	-923.8	-932.3	0.10	0.07	0.93	-3.33
hsa-let-7d	FUS	NM_001010850	1739	1764	-21.5	-723.8	-733.8	0.08	0.08	0.92	-3.04
hsa-let-7d	FUS	NM_004960	1774	1799	-21.5	-733.4	-743.4	0.08	0.08	0.92	-3.04
hsa-let-7d	GAB2	NM_012296	2478	2494	-19.9	-1521.7	-1532.0	0.30	0.34	0.66	-1.34
hsa-let-7d	GAB2	NM_012296	4909	4920	-17.0	-1526.9	-1532.0	0.10	0.06	0.94	-3.42
hsa-let-7d	GABBR2	NM_005458	4608	4614	-12.0	-2111.2	-2112.7	0.18	0.18	0.82	-2.11
hsa-let-7d	GALC	NM_000153	3046	3069	-18.0	-1246.8	-1253.2	0.08	0.08	0.92	-3.14
hsa-let-7d	GAN	NM_022041	3076	3083	-13.7	-1381.6	-1386.5	0.54	0.54	0.46	-0.76
hsa-let-7d	GATM	NM_001482	1628	1651	-18.1	-643.5	-645.5	0.00	0.00	1.00	-7.59
hsa-let-7d	GDAP2	NM_017686	2529	2550	-23.9	-822.7	-826.6	0.00	0.00	1.00	-11.49
hsa-let-7d	GGA2	NM_015044	4512	4523	-14.9	-1909.0	-1913.0	0.13	0.13	0.87	-2.47
hsa-let-7d	GIPC1	NM_202468	1688	1706	-25.5	-893.7	-903.0	0.00	0.00	1.00	-7.69
hsa-let-7d	GIPC1	NM_202469	1370	1388	-25.5	-726.8	-735.9	0.00	0.00	1.00	-7.89
hsa-let-7d	GIPC1	NM_202494	1282	1300	-25.5	-679.4	-689.9	0.01	0.01	0.99	-6.49
hsa-let-7d	GLDN	NM_181789	2030	2047	-16.8	-1669.8	-1677.6	0.48	0.48	0.52	-0.89
hsa-let-7d	GOLGA8E	NM_001012423	4583	4606	-17.6	-1582.4	-1591.3	0.57	0.57	0.43	-0.70
hsa-let-7d	GPR107	NM_020960	6313	6320	-13.8	-1739.7	-1744.8	0.60	0.57	0.43	-0.70
hsa-let-7d	GPR56	NM_005682	2880	2896	-21.7	-1531.5	-1536.6	0.00	0.00	1.00	-8.09
hsa-let-7d	GPR56	NM_201524	2949	2965	-21.7	-1561.6	-1569.1	0.01	0.01	0.99	-5.69
hsa-let-7d	GPR56	NM_201525	2846	2862	-21.7	-1514.7	-1522.2	0.01	0.01	0.99	-5.69
hsa-let-7d	GRIA2	NM_000826	4995	5014	-15.5	-1501.9	-1505.2	0.05	0.05	0.95	-3.72
hsa-let-7d	GRPEL2	NM_152407	1986	2005	-17.6	-824.5	-827.3	0.00	0.01	0.99	-6.29
hsa-let-7d	GTF2I	NM_001518	4334	4355	-15.7	-1367.2	-1373.3	0.34	0.34	0.66	-1.34
hsa-let-7d	HAAO	NM_012205	977	993	-19.0	-511.8	-515.1	0.00	0.00	1.00	-7.19
hsa-let-7d	HBEGF	NM_001945	913	931	-20.5	-806.7	-815.0	0.05	0.05	0.95	-3.72
hsa-let-7d	HIC2	NM_015094	2281	2295	-17.9	-1991.1	-1995.8	0.00	0.02	0.98	-4.70
hsa-let-7d	HIC2	NM_015094	2608	2628	-17.1	-1987.9	-1995.8	0.40	0.43	0.57	-1.03
hsa-let-7d	HIC2	NM_015094	3220	3243	-20.2	-1985.7	-1995.8	0.20	0.24	0.76	-1.75
hsa-let-7d	HIC2	NM_015094	6228	6238	-15.0	-1990.1	-1995.8	0.40	0.41	0.59	-1.11
hsa-let-7d	HLF	NM_002126	4095	4108	-12.3	-1684.6	-1688.3	0.59	0.59	0.41	-0.64
hsa-let-7d	HMGA2	NM_003483	2237	2253	-14.4	-1190.0	-1193.5	0.13	0.13	0.87	-2.47
hsa-let-7d	HMGA2	NM_003483	2386	2404	-18.4	-1191.5	-1193.5	0.00	0.00	1.00	-7.89
hsa-let-7d	HMGA2	NM_003483	2796	2815	-19.3	-1188.7	-1193.5	0.01	0.01	0.99	-5.99
hsa-let-7d	HMGA2	NM_003483	3655	3669	-19.0	-1192.9	-1193.5	0.00	0.00	1.00	-9.89
hsa-let-7d	HOOK1	NM_015888	4396	4414	-15.6	-1537.8	-1544.9	0.62	0.62	0.38	-0.58
hsa-let-7d	HOXB13	NM_006361	2275	2291	-21.2	-1231.9	-1240.9	0.05	0.05	0.95	-3.72
hsa-let-7d	HOXB4	NM_024015	1249	1262	-22.5	-838.2	-841.8	0.00	0.00	1.00	-10.39
hsa-let-7d	HS2ST1	NM_012262	2749	2755	-12.0	-1318.9	-1321.9	0.50	0.48	0.52	-0.89
hsa-let-7d	HTR4	NM_000870	2564	2584	-26.1	-998.8	-1005.4	0.00	0.00	1.00	-10.99
hsa-let-7d	HTR4	NM_001040172	2606	2626	-26.1	-1013.7	-1020.3	0.00	0.00	1.00	-10.99
hsa-let-7d	HTR4	NM_001040173	2684	2704	-26.1	-1045.0	-1052.0	0.00	0.00	1.00	-10.59
hsa-let-7d	IGF2BP3	NM_006547	2565	2572	-13.7	-1129.1	-1131.2	0.08	0.08	0.92	-3.14
hsa-let-7d	IL1RN	NM_173841	1450	1471	-18.1	-624.6	-630.5	0.05	0.05	0.95	-3.72
hsa-let-7d	IL1RN	NM_173842	1379	1400	-18.1	-577.1	-581.8	0.02	0.02	0.98	-4.90
hsa-let-7d	IL1RN	NM_173843	1558	1579	-18.1	-641.1	-647.0	0.05	0.05	0.95	-3.72
hsa-let-7d	INPP5A	NM_005539	1651	1667	-22.6	-1085.1	-1088.8	0.00	0.00	1.00	-10.39
hsa-let-7d	IRF4	NM_002460	3826	3833	-12.8	-1630.5	-1634.2	0.46	0.46	0.54	-0.96
hsa-let-7d	IRS2	NM_003749	4973	4990	-16.0	-647.5	-654.8	0.60	0.57	0.43	-0.70
hsa-let-7d	ISL1	NM_002202	2289	2311	-19.5	-867.9	-874.1	0.02	0.02	0.98	-4.80
hsa-let-7d	ITGB3	NM_000212	2721	2728	-11.2	-1783.0	-1783.5	0.16	0.16	0.84	-2.29
hsa-let-7d	ITGB3	NM_000212	2913	2926	-18.6	-1775.7	-1783.5	0.14	0.14	0.86	-2.38
hsa-let-7d	ITGB3	NM_000212	3216	3233	-14.4	-1780.5	-1783.5	0.09	0.09	0.91	-2.94
hsa-let-7d	ITGB3	NM_000212	3432	3457	-21.3	-1773.5	-1783.5	0.10	0.10	0.90	-2.85
hsa-let-7d	ITGB8	NM_002214	4607	4628	-19.0	-1286.4	-1293.3	0.10	0.05	0.95	-3.62
hsa-let-7d	JOSD1	NM_014876	2226	2246	-16.6	-1090.3	-1095.9	0.12	0.12	0.88	-2.57
hsa-let-7d	KATNAL1	NM_001014380	5234	5257	-18.1	-1491.1	-1497.3	0.10	0.06	0.94	-3.42
hsa-let-7d	KATNAL1	NM_001014380	6717	6723	-11.7	-1495.8	-1497.3	0.20	0.22	0.78	-1.84
hsa-let-7d	KCNA6	NM_002235	4158	4164	-12.0	-1819.8	-1820.8	0.12	0.12	0.88	-2.57
hsa-let-7d	KCNK6	NM_004823	2123	2144	-19.7	-1103.4	-1112.5	0.17	0.17	0.83	-2.20
hsa-let-7d	KCTD10	NM_031954	2323	2334	-14.9	-1324.8	-1326.9	0.03	0.03	0.97	-4.30
hsa-let-7d	KIAA0182	NM_014615	4839	4861	-20.0	-1091.2	-1100.9	0.20	0.21	0.79	-1.93
hsa-let-7d	KIAA0329	NM_014844	5132	5148	-15.3	-1544.7	-1548.4	0.10	0.08	0.92	-3.14
hsa-let-7d	KIAA1274	NM_014431	4474	4486	-18.6	-2015.6	-2018.8	0.00	0.00	1.00	-6.89
hsa-let-7d	KIAA1600	NM_020940	4214	4230	-20.0	-1400.9	-1407.6	0.02	0.02	0.98	-4.80
hsa-let-7d	KIAA1755	NM_001029864	5503	5519	-16.4	-988.8	-990.9	0.00	0.01	0.99	-5.79
hsa-let-7d	KIF21B	NM_017596	7968	7983	-14.5	-1934.7	-1940.5	0.60	0.57	0.43	-0.70
hsa-let-7d	KLF9	NM_001206	3993	4005	-15.5	-1722.7	-1723.7	0.01	0.01	0.99	-5.99
hsa-let-7d	KLHL6	NM_130446	2108	2127	-14.8	-1576.3	-1578.6	0.00	0.04	0.96	-4.01
hsa-let-7d	KPNA6	NM_012316	3940	3951	-22.3	-1859.7	-1865.9	0.00	0.00	1.00	-7.59
hsa-let-7d	KRAS	NM_004985	864	882	-16.8	-1386.7	-1389.9	0.02	0.02	0.98	-5.10
hsa-let-7d	KREMEN1	NM_001039570	3498	3520	-19.9	-1943.7	-1953.8	0.30	0.30	0.70	-1.50
hsa-let-7d	KREMEN1	NM_001039570	5557	5569	-13.5	-1949.6	-1953.8	0.40	0.41	0.59	-1.11
hsa-let-7d	KREMEN1	NM_001039571	3447	3469	-19.9	-1943.7	-1953.8	0.30	0.30	0.70	-1.50
hsa-let-7d	KREMEN1	NM_001039571	5506	5518	-13.5	-1949.6	-1953.8	0.40	0.41	0.59	-1.11
hsa-let-7d	KREMEN1	NM_153379	3492	3514	-19.9	-1943.7	-1953.8	0.30	0.30	0.70	-1.50
hsa-let-7d	KREMEN1	NM_153379	5551	5563	-13.5	-1949.6	-1953.8	0.40	0.41	0.59	-1.11
hsa-let-7d	L2HGDH	NM_024884	3807	3814	-14.0	-1453.3	-1457.1	0.20	0.22	0.78	-1.84
hsa-let-7d	LIN28B	NM_001004317	992	1006	-18.2	-1482.6	-1486.2	0.01	0.01	0.99	-6.09
hsa-let-7d	LINCR	NM_001080535	1173	1194	-17.0	-625.0	-632.3	0.32	0.32	0.68	-1.42
hsa-let-7d	LLGL2	NM_001031803	3533	3545	-19.9	-1617.7	-1627.3	0.21	0.21	0.79	-1.93
hsa-let-7d	LLGL2	NM_004524	3490	3502	-19.9	-1601.1	-1610.7	0.21	0.21	0.79	-1.93
hsa-let-7d	LOC126147	NM_145807	1613	1637	-21.8	-878.9	-886.9	0.01	0.01	0.99	-5.29
hsa-let-7d	LOC220594	NM_145809	2707	2724	-16.7	-512.1	-519.2	0.30	0.34	0.66	-1.34
hsa-let-7d	LOC284757	NM_001004305	2598	2619	-25.9	-1367.2	-1379.3	0.01	0.01	0.99	-5.29
hsa-let-7d	LOC285636	NM_175921	3300	3319	-21.1	-1263.9	-1269.5	0.00	0.00	1.00	-6.99
hsa-let-7d	LOC348262	NM_207368	1904	1918	-22.3	-1437.7	-1444.8	0.00	0.00	1.00	-6.69
hsa-let-7d	LOC401357	NM_001013685	1318	1340	-22.0	-1416.0	-1429.8	0.70	0.70	0.30	-0.43
hsa-let-7d	LOC401720	NM_001013690	4189	4218	-20.5	-2137.1	-2147.6	0.26	0.26	0.74	-1.67
hsa-let-7d	LOC401720	NM_001013690	4378	4395	-21.0	-2146.0	-2147.6	0.00	0.00	1.00	-10.89
hsa-let-7d	LOC401720	NM_001013690	4454	4470	-20.4	-2140.3	-2147.6	0.02	0.02	0.98	-4.60
hsa-let-7d	LOC57228	NM_001031628	956	975	-19.0	-337.2	-345.3	0.13	0.13	0.87	-2.47
hsa-let-7d	LRIG2	NM_014813	3438	3457	-20.5	-1235.9	-1237.3	0.00	0.00	1.00	-10.59
hsa-let-7d	LRIG3	NM_153377	3628	3645	-18.3	-65.6	-66.5	0.00	0.00	1.00	-8.89
hsa-let-7d	LRRC10	NM_201550	2246	2265	-20.4	-891.7	-897.5	0.01	0.01	0.99	-6.09
hsa-let-7d	LRRC17	NM_005824	1397	1418	-18.7	-556.5	-561.9	0.02	0.02	0.98	-4.80
hsa-let-7d	LUC7L	NM_018032	1374	1388	-19.0	-764.9	-770.1	0.01	0.01	0.99	-5.29
hsa-let-7d	MAN2A2	NM_006122	5144	5157	-18.7	-924.8	-928.0	0.00	0.00	1.00	-6.99
hsa-let-7d	MAN2A2	NM_006122	5611	5631	-19.2	-922.9	-928.0	0.00	0.01	0.99	-5.59
hsa-let-7d	MAP3K3	NM_002401	4185	4191	-9.8	-1938.1	-1938.7	0.43	0.43	0.57	-1.03
hsa-let-7d	MAP4K3	NM_003618	3829	3838	-15.4	-1071.4	-1074.9	0.06	0.06	0.94	-3.42
hsa-let-7d	MAPK6	NM_002748	3398	3415	-13.9	-1114.7	-1117.0	0.08	0.08	0.92	-3.14
hsa-let-7d	MASP1	NM_001879	2722	2742	-18.9	-1520.1	-1523.5	0.00	0.00	1.00	-6.99
hsa-let-7d	MEF2D	NM_005920	3167	3186	-18.2	-2349.2	-2355.4	0.06	0.06	0.94	-3.52
hsa-let-7d	MEF2D	NM_005920	4209	4236	-21.6	-2346.8	-2355.4	0.03	0.03	0.97	-4.50
hsa-let-7d	MGC13057	NM_001042521	2081	2097	-15.5	-1007.8	-1013.4	0.28	0.28	0.72	-1.58
hsa-let-7d	MGC24039	NM_144973	4889	4910	-24.3	-1511.8	-1520.3	0.00	0.00	1.00	-7.29
hsa-let-7d	MGC24039	NM_144973	7737	7755	-14.8	-1515.9	-1520.3	0.20	0.19	0.81	-2.02
hsa-let-7d	MGC4268	NM_031445	2012	2030	-22.7	-1513.0	-1526.5	0.43	0.43	0.57	-1.03
hsa-let-7d	MGLL	NM_001003794	2187	2207	-25.0	-1693.6	-1708.9	0.32	0.32	0.68	-1.42
hsa-let-7d	MOBKL2B	NM_024761	2790	2805	-18.4	-1415.3	-1417.9	0.00	0.00	1.00	-7.29
hsa-let-7d	MPP2	NM_005374	4076	4090	-24.9	-1829.9	-1835.7	0.00	0.00	1.00	-10.59
hsa-let-7d	MTR	NM_000254	6680	6699	-14.5	-851.1	-855.0	0.20	0.17	0.83	-2.20
hsa-let-7d	MTX3	NM_001010891	1766	1786	-26.1	-1461.7	-1474.1	0.00	0.01	0.99	-5.19
hsa-let-7d	MUC4	NM_004532	4001	4018	-23.9	-1852.3	-1862.3	0.01	0.01	0.99	-5.39
hsa-let-7d	MUC4	NM_018406	6980	6997	-23.9	-103.9	-112.8	0.00	0.01	0.99	-6.49
hsa-let-7d	MYD88	NM_002468	1167	1185	-21.7	-1073.0	-1075.6	0.00	0.00	1.00	-10.59
hsa-let-7d	N4BP1	NM_153029	5069	5085	-24.4	-1483.9	-1490.7	0.00	0.00	1.00	-9.09
hsa-let-7d	NAP1L1	NM_004537	1814	1833	-22.0	-712.0	-717.3	0.00	0.00	1.00	-8.19
hsa-let-7d	NAP1L1	NM_139207	2488	2507	-22.0	-875.7	-880.5	0.00	0.00	1.00	-8.69
hsa-let-7d	NARG1	NM_057175	4785	4802	-14.6	-1462.0	-1467.3	0.41	0.41	0.59	-1.11
hsa-let-7d	NEDD4	NM_198400	4370	4377	-9.8	-704.5	-705.6	0.60	0.57	0.43	-0.70
hsa-let-7d	NEK7	NM_133494	1001	1018	-15.7	-286.0	-291.0	0.16	0.16	0.84	-2.29
hsa-let-7d	NIPA1	NM_144599	3547	3554	-10.4	-1566.1	-1567.3	0.40	0.43	0.57	-1.03
hsa-let-7d	NLK	NM_016231	3418	3428	-17.4	-1211.4	-1215.4	0.02	0.02	0.98	-4.90
hsa-let-7d	NOPE	NM_020962	4795	4813	-18.1	-766.1	-768.6	0.00	0.00	1.00	-7.09
hsa-let-7d	NOS1AP	NM_014697	2773	2795	-21.6	-1213.9	-1220.5	0.01	0.01	0.99	-6.49
hsa-let-7d	NPHP3	NM_153240	4794	4813	-15.7	-332.4	-335.7	0.00	0.04	0.96	-3.91
hsa-let-7d	NR2F2	NM_021005	2216	2233	-17.5	-970.8	-975.3	0.03	0.03	0.97	-4.50
hsa-let-7d	NRAS	NM_002524	3409	3421	-10.9	-1227.6	-1228.9	0.34	0.34	0.66	-1.34
hsa-let-7d	OBSCN	NM_052843	20027	20044	-14.5	-221.9	-223.2	0.00	0.02	0.98	-4.70
hsa-let-7d	OLFML2A	NM_182487	5708	5716	-14.1	-1683.7	-1687.4	0.20	0.19	0.81	-2.02
hsa-let-7d	OSBPL3	NM_015550	4071	4078	-11.7	-904.5	-904.5	0.10	0.07	0.93	-3.23
hsa-let-7d	OSBPL3	NM_145320	3978	3985	-11.7	-904.5	-904.5	0.10	0.07	0.93	-3.23
hsa-let-7d	OSBPL3	NM_145321	3963	3970	-11.7	-904.5	-904.5	0.10	0.07	0.93	-3.23
hsa-let-7d	OSBPL3	NM_145322	3870	3877	-11.7	-904.5	-904.5	0.10	0.07	0.93	-3.23
hsa-let-7d	OSMR	NM_003999	4058	4069	-13.9	-1259.7	-1261.8	0.07	0.07	0.93	-3.33
hsa-let-7d	PAPPA	NM_002581	8597	8604	-13.3	-1522.7	-1525.9	0.20	0.24	0.76	-1.75
hsa-let-7d	PAPPA	NM_002581	9579	9594	-13.7	-1521.1	-1525.9	0.50	0.51	0.49	-0.83
hsa-let-7d	PAX3	NM_181457	2505	2524	-17.6	-1039.0	-1046.8	0.30	0.30	0.70	-1.50
hsa-let-7d	PAX3	NM_181458	2653	2672	-17.6	-1086.6	-1094.4	0.30	0.30	0.70	-1.50
hsa-let-7d	PAX3	NM_181459	2482	2501	-17.6	-1029.2	-1037.0	0.30	0.30	0.70	-1.50
hsa-let-7d	PAX3	NM_181460	2235	2254	-17.6	-937.4	-945.2	0.30	0.30	0.70	-1.50
hsa-let-7d	PCDH19	NM_020766	3790	3806	-20.7	-1263.1	-1268.0	0.00	0.00	1.00	-7.29
hsa-let-7d	PCGF3	NM_006315	2884	2890	-11.7	-1856.8	-1856.8	0.07	0.07	0.93	-3.23
hsa-let-7d	PCTP	NM_021213	1414	1428	-19.0	-633.4	-640.4	0.06	0.06	0.94	-3.52
hsa-let-7d	PCYT1B	NM_004845	2891	2898	-13.0	-1828.9	-1831.1	0.14	0.14	0.86	-2.38
hsa-let-7d	PDLIM5	NM_001011513	3895	3912	-22.4	-1626.0	-1630.6	0.00	0.00	1.00	-9.29
hsa-let-7d	PDLIM5	NM_006457	4222	4239	-22.4	-1062.9	-1069.0	0.00	0.00	1.00	-7.79
hsa-let-7d	PDPR	NM_017990	6876	6892	-14.0	-1469.7	-1470.0	0.00	0.01	0.99	-5.19
hsa-let-7d	PERLD1	NM_033419	1228	1243	-22.3	-1170.7	-1178.9	0.01	0.01	0.99	-5.59
hsa-let-7d	PHF16	NM_014735	4800	4809	-12.5	-1568.5	-1572.7	0.68	0.68	0.32	-0.48
hsa-let-7d	PHF8	NM_015107	4893	4912	-20.5	-2034.8	-2044.5	0.14	0.14	0.86	-2.38
hsa-let-7d	PLAGL2	NM_002657	3312	3326	-14.8	-1964.8	-1964.8	0.01	0.01	0.99	-6.29
hsa-let-7d	PLCXD1	NM_018390	1900	1916	-19.1	-832.1	-840.9	0.21	0.21	0.79	-1.93
hsa-let-7d	PLEKHH1	NM_020715	5996	6017	-15.7	-674.9	-678.6	0.10	0.06	0.94	-3.52
hsa-let-7d	PLXNA2	NM_025179	9682	9703	-22.4	-1691.8	-1702.4	0.10	0.07	0.93	-3.33
hsa-let-7d	POGZ	NM_015100	4894	4911	-14.4	-566.3	-569.7	0.10	0.12	0.88	-2.57
hsa-let-7d	PON1	NM_000446	2329	2349	-23.4	-670.3	-680.3	0.02	0.02	0.98	-4.90
hsa-let-7d	POU2F2	NM_002698	4261	4268	-12.6	-1727.1	-1728.5	0.11	0.11	0.89	-2.75
hsa-let-7d	PPP1R16B	NM_015568	3539	3546	-13.0	-1672.1	-1672.1	0.00	0.03	0.97	-4.50
hsa-let-7d	PPP1R8	NM_002713	1616	1634	-19.2	-882.5	-889.2	0.04	0.04	0.96	-4.01
hsa-let-7d	PPP1R8	NM_014110	1362	1380	-19.2	-737.0	-743.7	0.04	0.04	0.96	-4.01
hsa-let-7d	PRDM1	NM_001198	4037	4043	-9.6	-1531.8	-1531.9	0.36	0.36	0.64	-1.26
hsa-let-7d	PRDM2	NM_015866	6867	6879	-15.4	-380.2	-385.1	0.20	0.18	0.82	-2.11
hsa-let-7d	PRKAB2	NM_005399	2522	2538	-15.1	-1685.5	-1688.9	0.07	0.07	0.93	-3.23
hsa-let-7d	PRKCE	NM_005400	3670	3684	-16.8	-1837.1	-1843.0	0.13	0.13	0.87	-2.47
hsa-let-7d	PRKCE	NM_005400	5270	5278	-11.4	-1840.3	-1843.0	0.57	0.57	0.43	-0.70
hsa-let-7d	PRRX1	NM_006902	2474	2486	-15.6	-1130.7	-1135.0	0.10	0.10	0.90	-2.85
hsa-let-7d	PRRX1	NM_022716	2402	2414	-15.6	-1108.9	-1113.2	0.10	0.10	0.90	-2.85
hsa-let-7d	PRTG	NM_173814	3900	3919	-19.7	-137.8	-149.1	0.70	0.65	0.35	-0.53
hsa-let-7d	PTPRD	NM_001040712	7475	7493	-14.9	-898.7	-901.9	0.10	0.07	0.93	-3.23
hsa-let-7d	PTPRD	NM_001040712	8677	8685	-12.0	-900.6	-901.9	0.20	0.16	0.84	-2.29
hsa-let-7d	PTPRU	NM_005704	5498	5517	-17.0	-2446.7	-2454.6	0.46	0.46	0.54	-0.96
hsa-let-7d	PVRL2	NM_001042724	2281	2305	-17.8	-1204.7	-1206.8	0.00	0.00	1.00	-7.19
hsa-let-7d	PVRL4	NM_030916	1906	1928	-19.0	-1160.2	-1167.5	0.07	0.07	0.93	-3.23
hsa-let-7d	RAB6B	NM_016577	3223	3229	-9.8	-2063.4	-2064.4	0.54	0.54	0.46	-0.76
hsa-let-7d	RAG1	NM_000448	6228	6256	-20.0	-806.5	-813.3	0.00	0.02	0.98	-4.70
hsa-let-7d	RALB	NM_002881	1798	1822	-25.9	-690.5	-700.5	0.00	0.00	1.00	-7.39
hsa-let-7d	RANBP2	NM_006267	10492	10506	-19.3	-192.0	-194.9	0.00	0.00	1.00	-7.89
hsa-let-7d	RAPGEF5	NM_012294	3419	3436	-18.6	-1226.1	-1230.1	0.00	0.01	0.99	-6.09
hsa-let-7d	RASGRP1	NM_005739	2975	2996	-18.2	-1395.1	-1400.5	0.03	0.03	0.97	-4.30
hsa-let-7d	RBED1	NM_032213	1524	1546	-21.9	-997.2	-1008.7	0.19	0.19	0.81	-2.02
hsa-let-7d	RDX	NM_002906	3028	3042	-18.3	-1193.2	-1196.6	0.01	0.01	0.99	-6.39
hsa-let-7d	RECQL5	NM_001003716	1789	1806	-19.0	-1392.5	-1398.6	0.03	0.03	0.97	-4.40
hsa-let-7d	REXO1L1	NM_172239	1981	1994	-18.6	-1570.5	-1578.5	0.20	0.17	0.83	-2.20
hsa-let-7d	RFESD	NM_173362	2360	2378	-21.9	-750.9	-756.7	0.00	0.00	1.00	-7.59
hsa-let-7d	RHD	NM_016124	1703	1723	-26.1	-933.7	-944.7	0.00	0.00	1.00	-6.59
hsa-let-7d	RNF165	NM_152470	2538	2550	-20.8	-1570.6	-1577.3	0.00	0.01	0.99	-5.59
hsa-let-7d	RNF165	NM_152470	5025	5043	-18.6	-1573.3	-1577.3	0.00	0.01	0.99	-6.09
hsa-let-7d	RNF20	NM_019592	3076	3088	-18.7	-1207.5	-1213.0	0.02	0.02	0.98	-4.70
hsa-let-7d	RUFY3	NM_014961	2748	2764	-17.9	-1108.9	-1114.5	0.05	0.05	0.95	-3.81
hsa-let-7d	SCN11A	NM_014139	5592	5598	-12.0	-233.9	-235.7	0.20	0.22	0.78	-1.84
hsa-let-7d	SCUBE3	NM_152753	4064	4080	-20.7	-663.7	-667.9	0.00	0.00	1.00	-7.99
hsa-let-7d	SEC24C	NM_004922	4180	4203	-17.8	-1691.8	-1698.1	0.08	0.08	0.92	-3.04
hsa-let-7d	SEC24C	NM_198597	4093	4116	-17.8	-1663.0	-1668.9	0.06	0.06	0.94	-3.42
hsa-let-7d	SEPN1	NM_206926	2620	2637	-19.9	-1707.8	-1714.1	0.02	0.02	0.98	-5.10
hsa-let-7d	SERBP1	NM_001018067	4843	4865	-22.2	-1445.4	-1455.3	0.10	0.05	0.95	-3.81
hsa-let-7d	SERBP1	NM_001018068	4825	4847	-22.2	-1445.4	-1455.3	0.10	0.05	0.95	-3.81
hsa-let-7d	SERBP1	NM_001018069	4798	4820	-22.2	-1445.4	-1455.3	0.10	0.05	0.95	-3.81
hsa-let-7d	SERBP1	NM_015640	4780	4802	-22.2	-1445.4	-1455.3	0.10	0.05	0.95	-3.81
hsa-let-7d	SH3GLB1	NM_016009	4677	4690	-17.8	-1274.0	-1280.2	0.10	0.08	0.92	-3.14
hsa-let-7d	SH3PXD2B	NM_001017995	6096	6117	-17.6	-1775.0	-1781.7	0.10	0.13	0.87	-2.47
hsa-let-7d	SLC12A9	NM_020246	3165	3186	-20.9	-1581.4	-1590.6	0.07	0.07	0.93	-3.23
hsa-let-7d	SLC16A14	NM_152527	1940	1946	-12.0	-572.7	-572.7	0.10	0.06	0.94	-3.52
hsa-let-7d	SLC16A14	NM_152527	3556	3564	-11.8	-569.6	-572.7	0.60	0.57	0.43	-0.70
hsa-let-7d	SLC22A7	NM_006672	2376	2392	-24.3	-1098.2	-1108.3	0.01	0.01	0.99	-5.69
hsa-let-7d	SLC25A32	NM_030780	1239	1258	-22.9	-804.3	-812.0	0.00	0.00	1.00	-6.69
hsa-let-7d	SLC26A9	NM_052934	3181	3188	-13.3	-1704.5	-1708.7	0.46	0.46	0.54	-0.96
hsa-let-7d	SLC2A12	NM_145176	2954	2964	-14.4	-818.1	-819.4	0.00	0.02	0.98	-4.60
hsa-let-7d	SLC30A4	NM_013309	1836	1856	-20.2	-1370.5	-1377.9	0.03	0.03	0.97	-4.30
hsa-let-7d	SLC31A1	NM_001859	2595	2603	-13.7	-1481.4	-1484.9	0.22	0.22	0.78	-1.84
hsa-let-7d	SLC35B4	NM_032826	5886	5903	-33.3	-1642.7	-1656.1	0.00	0.00	1.00	-11.39
hsa-let-7d	SLC35D2	NM_007001	1164	1182	-19.7	-489.8	-497.0	0.04	0.04	0.96	-4.01
hsa-let-7d	SLC36A2	NM_181776	2536	2547	-11.5	-1093.2	-1093.9	0.14	0.14	0.86	-2.38
hsa-let-7d	SLC4A4	NM_003759	4196	4209	-13.8	-1055.6	-1058.3	0.10	0.12	0.88	-2.66
hsa-let-7d	SLC4A7	NM_003615	6120	6139	-20.7	-891.7	-900.3	0.10	0.05	0.95	-3.62
hsa-let-7d	SLC8A2	NM_015063	3586	3601	-18.9	-1909.9	-1917.5	0.10	0.10	0.90	-2.85
hsa-let-7d	SMARCAD1	NM_020159	3481	3498	-15.2	-1210.2	-1211.9	0.02	0.02	0.98	-5.00
hsa-let-7d	SMC1A	NM_006306	4695	4715	-16.1	-1926.2	-1933.4	0.50	0.51	0.49	-0.83
hsa-let-7d	SMC1A	NM_006306	6531	6543	-16.1	-1929.8	-1933.4	0.00	0.04	0.96	-4.01
hsa-let-7d	SMC1A	NM_006306	8351	8357	-12.0	-1929.8	-1933.4	0.70	0.65	0.35	-0.53
hsa-let-7d	SMCR7L	NM_019008	3389	3397	-13.8	-2018.2	-2022.2	0.30	0.30	0.70	-1.50
hsa-let-7d	SNX11	NM_013323	1536	1555	-20.4	-922.4	-934.1	0.57	0.57	0.43	-0.70
hsa-let-7d	SNX5	NM_014426	1507	1525	-17.3	-584.6	-587.0	0.01	0.01	0.99	-6.39
hsa-let-7d	SNX5	NM_152227	1601	1619	-17.3	-629.1	-631.5	0.01	0.01	0.99	-6.39
hsa-let-7d	SOCS4	NM_080867	3594	3608	-16.1	-1219.0	-1226.7	0.70	0.65	0.35	-0.53
hsa-let-7d	SOCS4	NM_080867	4577	4584	-11.2	-1224.4	-1226.7	0.50	0.51	0.49	-0.83
hsa-let-7d	SOCS4	NM_080867	5418	5433	-19.2	-1222.2	-1226.7	0.00	0.01	0.99	-6.19
hsa-let-7d	SOCS4	NM_199421	3723	3737	-16.1	-1219.0	-1226.7	0.70	0.65	0.35	-0.53
hsa-let-7d	SOCS4	NM_199421	4706	4713	-11.2	-1224.4	-1226.7	0.50	0.51	0.49	-0.83
hsa-let-7d	SOCS4	NM_199421	5547	5562	-19.2	-1222.2	-1226.7	0.00	0.01	0.99	-6.19
hsa-let-7d	SOX13	NM_005686	3156	3166	-15.4	-1713.2	-1720.0	0.59	0.59	0.41	-0.64
hsa-let-7d	SPATA2	NM_006038	2820	2840	-15.2	-1424.9	-1429.0	0.12	0.12	0.88	-2.66
hsa-let-7d	SPRED2	NM_181784	3956	3970	-16.5	-1268.9	-1271.4	0.01	0.01	0.99	-5.49
hsa-let-7d	SPTBN1	NM_003128	9238	9253	-13.5	-808.6	-810.5	0.10	0.08	0.92	-3.14
hsa-let-7d	SPZ1	NM_032567	1524	1541	-15.0	-414.0	-415.1	0.01	0.01	0.99	-5.39
hsa-let-7d	SRGAP3	NM_001033117	4402	4423	-16.7	-1646.5	-1653.5	0.30	0.32	0.68	-1.42
hsa-let-7d	SRGAP3	NM_001033117	5969	5984	-18.7	-1649.8	-1653.5	0.00	0.01	0.99	-6.49
hsa-let-7d	SRGAP3	NM_014850	4474	4495	-16.7	-1646.5	-1653.5	0.30	0.32	0.68	-1.42
hsa-let-7d	SRGAP3	NM_014850	6041	6056	-18.7	-1649.8	-1653.5	0.00	0.01	0.99	-6.49
hsa-let-7d	SSH1	NM_018984	3645	3665	-18.0	-1509.9	-1515.1	0.03	0.03	0.97	-4.30
hsa-let-7d	ST7L	NM_017744	2102	2115	-20.1	-1412.8	-1416.8	0.00	0.00	1.00	-7.59
hsa-let-7d	STK4	NM_006282	3073	3087	-18.8	-1482.1	-1486.5	0.00	0.01	0.99	-5.89
hsa-let-7d	SULF1	NM_015170	5246	5261	-14.0	-1600.3	-1603.5	0.14	0.14	0.86	-2.38
hsa-let-7d	SYT11	NM_152280	4477	4505	-21.1	-1275.2	-1288.1	0.70	0.70	0.30	-0.43
hsa-let-7d	TBKBP1	NM_014726	3703	3720	-16.8	-1975.9	-1980.0	0.03	0.03	0.97	-4.21
hsa-let-7d	TBX5	NM_000192	2807	2819	-14.1	-1183.3	-1185.5	0.06	0.06	0.94	-3.42
hsa-let-7d	TCEAL7	NM_152278	1074	1095	-19.2	-287.7	-295.4	0.08	0.08	0.92	-3.04
hsa-let-7d	TCEB3B	NM_016427	2789	2801	-20.0	-1201.0	-1208.8	0.05	0.05	0.95	-3.72
hsa-let-7d	TFCP2L1	NM_014553	1944	1961	-17.9	-1595.8	-1602.8	0.13	0.13	0.87	-2.47
hsa-let-7d	TFCP2L1	NM_014553	2109	2131	-21.4	-1595.4	-1602.8	0.01	0.01	0.99	-5.49
hsa-let-7d	TFEC	NM_001018058	5929	5943	-17.6	-1189.9	-1191.8	0.00	0.00	1.00	-7.19
hsa-let-7d	TFEC	NM_012252	6016	6030	-17.6	-1189.9	-1191.8	0.00	0.00	1.00	-7.19
hsa-let-7d	TGFBR1	NM_004612	1653	1669	-14.0	-1300.4	-1305.3	0.50	0.46	0.54	-0.96
hsa-let-7d	TGFBR1	NM_004612	5436	5457	-15.2	-1301.8	-1305.3	0.10	0.07	0.93	-3.23
hsa-let-7d	THRAP2	NM_015335	7551	7562	-15.0	-663.5	-669.2	0.40	0.41	0.59	-1.11
hsa-let-7d	TINF2	NM_012461	1444	1461	-16.8	-764.6	-769.0	0.04	0.04	0.96	-3.91
hsa-let-7d	TK2	NM_004614	3539	3561	-21.5	-1374.2	-1382.0	0.01	0.01	0.99	-5.19
hsa-let-7d	TMEM2	NM_013390	5755	5777	-18.6	-503.3	-510.2	0.10	0.07	0.93	-3.23
hsa-let-7d	TMEM26	NM_178505	1941	1957	-13.8	-1520.3	-1524.5	0.34	0.34	0.66	-1.34
hsa-let-7d	TNFAIP3	NM_006290	3728	3734	-11.3	-1460.8	-1461.4	0.16	0.16	0.84	-2.29
hsa-let-7d	TRIM13	NM_001007278	2080	2100	-26.1	-1432.7	-1439.7	0.00	0.00	1.00	-10.59
hsa-let-7d	TRIM13	NM_005798	1881	1901	-26.1	-1432.7	-1439.7	0.00	0.00	1.00	-10.59
hsa-let-7d	TRIM13	NM_052811	1966	1986	-26.1	-1432.7	-1439.7	0.00	0.00	1.00	-10.59
hsa-let-7d	TRIM13	NM_213590	2416	2436	-26.1	-1432.7	-1439.7	0.00	0.00	1.00	-10.59
hsa-let-7d	TRIM33	NM_015906	6656	6663	-11.4	-1099.9	-1101.7	0.30	0.34	0.66	-1.34
hsa-let-7d	TRIM33	NM_033020	6605	6612	-11.4	-1099.9	-1101.7	0.30	0.34	0.66	-1.34
hsa-let-7d	TRIOBP	NM_001039141	7764	7776	-14.5	-1078.2	-1081.1	0.10	0.08	0.92	-3.14
hsa-let-7d	TRPM6	NM_017662	7814	7820	-12.0	-636.0	-637.0	0.10	0.12	0.88	-2.57
hsa-let-7d	TSC1	NM_000368	4445	4456	-16.4	-1608.7	-1612.8	0.10	0.05	0.95	-3.81
hsa-let-7d	TSPAN18	NM_130783	2029	2041	-20.3	-1120.4	-1124.5	0.00	0.00	1.00	-7.69
hsa-let-7d	TTC9C	NM_173810	972	986	-15.5	-364.5	-366.3	0.01	0.01	0.99	-5.19
hsa-let-7d	TTL	NM_153712	3931	3952	-17.8	-1254.2	-1262.2	0.30	0.30	0.70	-1.50
hsa-let-7d	TTLL4	NM_014640	3933	3946	-17.3	-1487.3	-1490.7	0.01	0.01	0.99	-5.39
hsa-let-7d	TUBB4	NM_006087	1893	1906	-16.3	-830.0	-837.4	0.51	0.51	0.49	-0.83
hsa-let-7d	TUBB4	NM_006087	2081	2096	-16.9	-833.0	-837.4	0.04	0.04	0.96	-4.01
hsa-let-7d	TULP4	NM_020245	10338	10357	-17.4	-1446.4	-1449.6	0.00	0.01	0.99	-5.69
hsa-let-7d	TXNDC4	NM_015051	4389	4409	-20.2	-1309.3	-1317.0	0.04	0.04	0.96	-4.01
hsa-let-7d	UBE2G2	NM_182688	942	960	-21.2	-1065.6	-1074.8	0.06	0.06	0.94	-3.52
hsa-let-7d	UHRF1	NM_001048201	3688	3702	-23.9	-1481.2	-1482.8	0.00	0.00	1.00	-13.79
hsa-let-7d	ULK2	NM_014683	5079	5092	-13.9	-1894.8	-1899.9	0.54	0.54	0.46	-0.76
hsa-let-7d	USP32	NM_032582	5513	5530	-16.8	-464.0	-470.3	0.20	0.18	0.82	-2.11
hsa-let-7d	USP47	NM_017944	5050	5069	-18.9	-828.9	-834.2	0.00	0.02	0.98	-5.10
hsa-let-7d	USP6	NM_004505	6321	6338	-14.8	-515.9	-522.5	0.70	0.70	0.30	-0.43
hsa-let-7d	UTRN	NM_007124	11978	12000	-19.7	-582.5	-588.3	0.00	0.01	0.99	-5.39
hsa-let-7d	VPS33A	NM_022916	1934	1952	-18.1	-862.3	-866.9	0.02	0.02	0.98	-5.00
hsa-let-7d	VSIG4	NM_007268	1318	1329	-20.9	-616.8	-619.3	0.00	0.00	1.00	-9.89
hsa-let-7d	WDR26	NM_025160	3896	3913	-17.8	-1103.0	-1108.0	0.00	0.03	0.97	-4.30
hsa-let-7d	WDR37	NM_014023	2123	2129	-9.8	-1569.2	-1569.2	0.30	0.30	0.70	-1.50
hsa-let-7d	WDR37	NM_014023	2556	2572	-17.8	-1563.3	-1569.2	0.06	0.06	0.94	-3.42
hsa-let-7d	WDR89	NM_001008726	2234	2244	-14.9	-802.9	-808.1	0.32	0.32	0.68	-1.42
hsa-let-7d	WDR89	NM_080666	2195	2205	-14.9	-797.3	-800.2	0.06	0.06	0.94	-3.52
hsa-let-7d	XG	NM_175569	1026	1047	-19.8	-653.5	-662.8	0.18	0.18	0.82	-2.11
hsa-let-7d	XK	NM_021083	4415	4425	-13.7	-1450.0	-1454.9	0.54	0.54	0.46	-0.76
hsa-let-7d	YOD1	NM_018566	1114	1129	-24.3	-1256.4	-1256.5	0.00	0.00	1.00	-15.69
hsa-let-7d	ZBTB39	NM_014830	3570	3586	-21.1	-1266.2	-1275.2	0.10	0.05	0.95	-3.62
hsa-let-7d	ZC3H3	NM_015117	2873	2889	-17.8	-1439.0	-1444.9	0.06	0.06	0.94	-3.42
hsa-let-7d	ZCCHC9	NM_032280	3982	4002	-18.9	-1563.4	-1566.8	0.00	0.00	1.00	-6.99
hsa-let-7d	ZFP36L1	NM_004926	1541	1558	-17.8	-906.1	-910.3	0.02	0.02	0.98	-5.10
hsa-let-7d	ZFYVE16	NM_014733	5277	5283	-11.3	-321.1	-322.5	0.30	0.28	0.72	-1.58
hsa-let-7d	ZFYVE26	NM_015346	7987	8000	-14.8	-625.4	-631.7	0.60	0.62	0.38	-0.58
hsa-let-7d	ZNF155	NM_003445	1899	1914	-17.9	-828.2	-834.1	0.06	0.06	0.94	-3.52
hsa-let-7d	ZNF202	NM_003455	2474	2482	-11.2	-1387.9	-1389.4	0.32	0.32	0.68	-1.42
hsa-let-7d	ZNF202	NM_003455	2591	2609	-22.8	-1380.6	-1389.4	0.01	0.01	0.99	-5.49
hsa-let-7d	ZNF275	NM_001080485	2671	2683	-15.4	-1745.1	-1751.8	0.57	0.57	0.43	-0.70
hsa-let-7d	ZNF275	NM_001080485	4873	4895	-20.8	-1745.8	-1751.8	0.01	0.01	0.99	-6.29
hsa-let-7d	ZNF294	NM_015565	6868	6885	-18.6	-515.9	-520.7	0.00	0.01	0.99	-5.29
hsa-let-7d	ZNF313	NM_018683	2044	2058	-19.6	-802.0	-807.0	0.01	0.01	0.99	-6.09
hsa-let-7d	ZNF318	NM_014345	7840	7861	-18.3	-263.8	-268.9	0.00	0.02	0.98	-4.70
hsa-let-7d	ZNF410	NM_021188	1839	1861	-18.6	-707.8	-715.5	0.13	0.13	0.87	-2.47
hsa-let-7d	ZNF474	NM_207317	1591	1602	-16.0	-565.0	-566.3	0.01	0.01	0.99	-6.19
hsa-let-7d	ZNF498	NM_145115	3133	3153	-16.3	-727.8	-732.4	0.10	0.07	0.93	-3.23
hsa-let-7d	ZNF587	NM_032828	2094	2111	-23.6	-1809.6	-1818.9	0.00	0.01	0.99	-5.79
hsa-let-7d	ZNF587	NM_032828	4912	4933	-23.2	-1812.5	-1818.9	0.00	0.00	1.00	-8.29
hsa-let-7d	ZNF605	NM_183238	5322	5332	-16.0	-1049.7	-1051.7	0.00	0.01	0.99	-5.49
hsa-let-7d	ZNF609	NM_015042	4410	4429	-18.4	-1481.1	-1486.8	0.00	0.03	0.97	-4.21
hsa-let-7d	ZNF623	NM_014789	2281	2296	-20.7	-1601.4	-1606.0	0.00	0.00	1.00	-7.59
hsa-let-7d	ZNF623	NM_014789	3415	3434	-17.7	-1603.4	-1606.0	0.00	0.00	1.00	-6.59
hsa-let-7d	ZNF644	NM_016620	1264	1281	-24.0	-484.2	-489.3	0.00	0.00	1.00	-10.39
hsa-let-7d	ZNF644	NM_032186	1188	1205	-24.0	-473.8	-478.9	0.00	0.00	1.00	-10.39
hsa-let-7d	ZNF644	NM_201269	4832	4849	-24.0	-1382.5	-1387.6	0.00	0.00	1.00	-10.39
hsa-let-7d	ZNF644	NM_201269	5529	5543	-14.0	-1385.6	-1387.6	0.06	0.06	0.94	-3.52
hsa-let-7d	ZNF697	NM_001080470	3978	3993	-15.9	-1839.5	-1844.5	0.13	0.13	0.87	-2.47
hsa-let-7d	ZNF91	NM_003430	5232	5257	-21.7	-1213.3	-1223.8	0.11	0.11	0.89	-2.75
hsa-let-7d	ZXDC	NM_001040653	3276	3299	-25.7	-1801.1	-1809.0	0.00	0.00	1.00	-9.29
hsa-let-7e	2'-PDE	NM_177966	2781	2792	-17.9	-1225.6	-1227.9	0.00	0.00	1.00	-7.09
hsa-let-7e	A1BG	NM_130786	2949	2969	-22.6	-1381.6	-1390.7	0.02	0.02	0.98	-5.00
hsa-let-7e	ABCC10	NM_033450	4851	4858	-12.5	-2200.8	-2200.8	0.04	0.04	0.96	-4.01
hsa-let-7e	ABCC5	NM_005688	5606	5626	-20.3	-2044.2	-2051.4	0.02	0.02	0.98	-4.60
hsa-let-7e	ACPP	NM_001099	1350	1363	-20.5	-924.5	-931.9	0.02	0.02	0.98	-4.60
hsa-let-7e	ACVR1B	NM_004302	1636	1643	-15.1	-1680.2	-1685.0	0.21	0.21	0.79	-1.93
hsa-let-7e	ACVR2A	NM_001616	4944	4951	-10.5	-1343.9	-1344.0	0.19	0.19	0.81	-2.02
hsa-let-7e	ACVR2A	NM_001616	5005	5011	-9.3	-1343.9	-1344.0	0.43	0.43	0.57	-1.03
hsa-let-7e	ADAMTS3	NM_014243	5463	5482	-17.0	-1639.2	-1643.7	0.04	0.04	0.96	-4.01
hsa-let-7e	ADAMTS6	NM_197941	6402	6409	-10.2	-814.0	-815.2	0.50	0.48	0.52	-0.89
hsa-let-7e	ADD2	NM_017482	2308	2329	-19.4	-1525.9	-1533.7	0.08	0.08	0.92	-3.14
hsa-let-7e	ADSL	NM_000026	1516	1539	-20.0	-544.8	-551.0	0.01	0.01	0.99	-5.29
hsa-let-7e	AGPAT3	NM_020132	2486	2505	-21.6	-1882.8	-1890.8	0.00	0.02	0.98	-5.10
hsa-let-7e	AHCTF1	NM_015446	7358	7374	-13.9	-375.9	-378.6	0.10	0.11	0.89	-2.75
hsa-let-7e	AIM1	NM_001624	6383	6403	-23.9	-502.4	-510.9	0.00	0.00	1.00	-6.89
hsa-let-7e	AKAP6	NM_004274	7365	7371	-11.9	-757.3	-760.9	0.70	0.68	0.32	-0.48
hsa-let-7e	AKAP6	NM_004274	9860	9866	-11.7	-759.3	-760.9	0.20	0.24	0.76	-1.75
hsa-let-7e	AKNA	NM_030767	5116	5129	-15.2	-2299.6	-2305.9	0.51	0.51	0.49	-0.83
hsa-let-7e	ALDOC	NM_005165	1477	1496	-21.3	-611.7	-622.0	0.12	0.12	0.88	-2.57
hsa-let-7e	ALG2	NM_033087	2455	2469	-17.5	-868.8	-873.1	0.02	0.02	0.98	-4.70
hsa-let-7e	ALPK3	NM_020778	7667	7680	-18.5	-1814.8	-1817.5	0.00	0.00	1.00	-7.29
hsa-let-7e	AMOT	NM_133265	4362	4380	-20.2	-1055.9	-1061.2	0.00	0.01	0.99	-6.39
hsa-let-7e	ANKFY1	NM_016376	6439	6461	-18.3	-1371.7	-1377.8	0.10	0.05	0.95	-3.72
hsa-let-7e	ANKRD28	NM_015199	5411	5424	-15.4	-778.6	-780.3	0.00	0.01	0.99	-5.19
hsa-let-7e	ANKRD49	NM_017704	1503	1522	-18.0	-461.3	-468.9	0.19	0.19	0.81	-2.02
hsa-let-7e	APC2	NM_005883	9365	9371	-11.9	-1464.2	-1466.9	0.40	0.43	0.57	-1.03
hsa-let-7e	APOBEC3F	NM_145298	3751	3772	-15.8	-1208.4	-1209.5	0.00	0.01	0.99	-6.19
hsa-let-7e	ARGFX	NM_001012659	4923	4933	-17.0	-1811.9	-1811.9	0.00	0.00	1.00	-8.49
hsa-let-7e	ARHGAP20	NM_020809	5429	5450	-22.0	-587.3	-597.2	0.10	0.05	0.95	-3.62
hsa-let-7e	ARHGAP28	NM_001010000	4705	4726	-19.3	-1379.0	-1380.9	0.00	0.00	1.00	-8.89
hsa-let-7e	ARHGAP8	NM_001017526	1550	1570	-16.6	-636.5	-639.0	0.01	0.01	0.99	-5.59
hsa-let-7e	ARHGAP8	NM_181335	1457	1477	-16.6	-605.8	-608.3	0.01	0.01	0.99	-5.59
hsa-let-7e	ARHGEF7	NM_003899	2646	2668	-17.7	-1689.7	-1695.8	0.08	0.08	0.92	-3.14
hsa-let-7e	ARID3B	NM_006465	1951	1958	-10.3	-1690.3	-1690.3	0.21	0.21	0.79	-1.93
hsa-let-7e	ARID3B	NM_006465	4208	4232	-18.0	-1684.3	-1690.3	0.06	0.06	0.94	-3.52
hsa-let-7e	ARNT2	NM_014862	4779	4800	-23.5	-1543.4	-1553.3	0.00	0.02	0.98	-5.10
hsa-let-7e	ARPP-19	NM_006628	2796	2804	-16.1	-1376.6	-1381.1	0.08	0.08	0.92	-3.14
hsa-let-7e	ASCC3L1	NM_014014	6615	6638	-21.1	-217.8	-230.3	0.60	0.59	0.41	-0.64
hsa-let-7e	ASH1L	NM_018489	9978	9985	-15.3	-678.6	-684.5	0.40	0.38	0.62	-1.18
hsa-let-7e	ATG16L1	NM_017974	2287	2311	-19.6	-1201.9	-1210.1	0.09	0.09	0.91	-2.94
hsa-let-7e	ATG16L1	NM_030803	2344	2368	-20.4	-1218.3	-1228.0	0.16	0.16	0.84	-2.29
hsa-let-7e	ATG9A	NM_001077198	3153	3170	-22.1	-1539.1	-1547.5	0.01	0.01	0.99	-5.19
hsa-let-7e	ATG9A	NM_024085	3101	3118	-22.1	-1515.7	-1523.6	0.01	0.01	0.99	-5.69
hsa-let-7e	ATP2A2	NM_170665	3766	3789	-19.8	-171.9	-181.5	0.20	0.22	0.78	-1.84
hsa-let-7e	ATP2B1	NM_001001323	3937	3952	-18.4	-762.7	-769.6	0.10	0.08	0.92	-3.04
hsa-let-7e	ATP2B4	NM_001001396	6730	6737	-10.5	-1296.3	-1298.3	0.60	0.62	0.38	-0.58
hsa-let-7e	ATP7B	NM_000053	5013	5020	-10.5	-726.7	-728.3	0.50	0.51	0.49	-0.83
hsa-let-7e	B3GNT5	NM_032047	2969	2988	-18.9	-1010.3	-1017.6	0.08	0.08	0.92	-3.14
hsa-let-7e	BACH1	NM_001186	4301	4314	-20.1	-1529.4	-1531.6	0.00	0.00	1.00	-9.39
hsa-let-7e	BACH1	NM_001186	4607	4614	-13.1	-1530.4	-1531.6	0.06	0.06	0.94	-3.42
hsa-let-7e	BACH1	NM_206866	4429	4442	-20.1	-1579.0	-1581.7	0.00	0.00	1.00	-8.89
hsa-let-7e	BACH1	NM_206866	4735	4742	-13.1	-1580.5	-1581.7	0.06	0.06	0.94	-3.42
hsa-let-7e	BACH2	NM_021813	8696	8716	-23.6	-1674.5	-1680.9	0.00	0.00	1.00	-8.69
hsa-let-7e	BAHD1	NM_014952	2826	2838	-14.4	-1958.8	-1961.5	0.07	0.07	0.93	-3.23
hsa-let-7e	BCAP29	NM_018844	1624	1644	-17.9	-671.4	-675.7	0.02	0.02	0.98	-5.10
hsa-let-7e	BMP2	NM_001200	2917	2934	-15.8	-1037.3	-1040.1	0.03	0.03	0.97	-4.50
hsa-let-7e	BRWD1	NM_001007246	2229	2244	-18.2	-715.8	-719.6	0.01	0.01	0.99	-5.89
hsa-let-7e	C10orf56	NM_153367	2229	2243	-20.7	-1479.6	-1485.9	0.00	0.01	0.99	-5.89
hsa-let-7e	C10orf6	NM_018121	5382	5396	-22.0	-838.6	-845.5	0.00	0.00	1.00	-6.59
hsa-let-7e	C10orf6	NM_018121	5611	5630	-13.0	-841.9	-845.5	0.40	0.38	0.62	-1.18
hsa-let-7e	C11orf11	NM_006133	3394	3402	-16.5	-2607.7	-2608.8	0.00	0.00	1.00	-6.89
hsa-let-7e	C14orf118	NM_017926	2159	2180	-19.1	-796.3	-804.0	0.09	0.09	0.91	-2.94
hsa-let-7e	C14orf118	NM_017972	2144	2165	-19.1	-792.9	-800.6	0.09	0.09	0.91	-2.94
hsa-let-7e	C14orf28	NM_001017923	1619	1643	-23.8	-738.3	-746.3	0.00	0.00	1.00	-7.29
hsa-let-7e	C14orf28	NM_001017923	2798	2814	-21.2	-739.4	-746.3	0.01	0.01	0.99	-5.79
hsa-let-7e	C18orf21	NM_031446	917	939	-22.9	-264.0	-273.9	0.03	0.03	0.97	-4.50
hsa-let-7e	C1orf188	NM_173795	2113	2129	-24.3	-1183.6	-1188.3	0.00	0.00	1.00	-11.09
hsa-let-7e	C1orf2	NM_006589	2746	2756	-22.6	-1387.5	-1389.7	0.00	0.00	1.00	-11.89
hsa-let-7e	C1orf2	NM_198264	2458	2468	-22.6	-1279.1	-1281.3	0.00	0.00	1.00	-11.89
hsa-let-7e	C1orf212	NM_138428	1831	1847	-24.3	-870.3	-877.3	0.00	0.00	1.00	-8.79
hsa-let-7e	C1orf213	NM_138479	1248	1267	-23.3	-1065.6	-1072.2	0.00	0.00	1.00	-8.19
hsa-let-7e	C1orf26	NM_017673	3091	3108	-21.1	-989.1	-997.7	0.04	0.04	0.96	-4.01
hsa-let-7e	C1orf32	NM_199351	2348	2365	-14.3	-1018.7	-1024.8	0.70	0.70	0.30	-0.43
hsa-let-7e	C1orf55	NM_152608	2034	2048	-18.6	-1201.1	-1203.6	0.00	0.00	1.00	-7.59
hsa-let-7e	C1orf96	NM_145257	1097	1115	-17.1	-1075.6	-1083.2	0.40	0.36	0.64	-1.26
hsa-let-7e	C1QTNF3	NM_030945	2367	2383	-24.2	-969.3	-978.8	0.01	0.01	0.99	-6.19
hsa-let-7e	C1QTNF3	NM_181435	2586	2602	-24.2	-1062.1	-1071.6	0.01	0.01	0.99	-6.19
hsa-let-7e	C21orf29	NM_144991	2376	2393	-18.7	-1600.8	-1600.8	0.00	0.00	1.00	-10.19
hsa-let-7e	C22orf29	NM_024627	3732	3754	-18.7	-1878.6	-1885.0	0.10	0.05	0.95	-3.81
hsa-let-7e	C22orf29	NM_024627	6064	6080	-13.4	-1883.4	-1885.0	0.10	0.07	0.93	-3.33
hsa-let-7e	C22orf9	NM_001009880	2662	2680	-22.3	-1835.0	-1844.0	0.00	0.02	0.98	-4.80
hsa-let-7e	C22orf9	NM_015264	2734	2752	-22.3	-1835.0	-1844.0	0.00	0.02	0.98	-4.80
hsa-let-7e	C3orf64	NM_173654	3053	3060	-12.3	-595.2	-597.8	0.30	0.32	0.68	-1.42
hsa-let-7e	C3orf64	NM_173654	3824	3844	-18.4	-588.0	-597.8	0.60	0.59	0.41	-0.64
hsa-let-7e	C5orf14	NM_024715	3197	3212	-18.6	-1438.3	-1447.1	0.30	0.30	0.70	-1.50
hsa-let-7e	C9orf25	NM_147202	2820	2836	-21.6	-1475.0	-1481.8	0.01	0.01	0.99	-6.29
hsa-let-7e	CACNA1D	NM_000720	7070	7090	-16.1	-183.1	-190.1	0.50	0.46	0.54	-0.96
hsa-let-7e	CALM1	NM_006888	709	716	-12.2	-1252.6	-1256.3	0.62	0.62	0.38	-0.58
hsa-let-7e	CALML4	NM_033429	1674	1698	-19.8	-1495.4	-1504.2	0.12	0.12	0.88	-2.57
hsa-let-7e	CALML4	NM_033429	3708	3729	-20.5	-1497.5	-1504.2	0.01	0.01	0.99	-5.29
hsa-let-7e	CASQ2	NM_001232	1886	1902	-21.2	-815.5	-818.4	0.00	0.00	1.00	-9.79
hsa-let-7e	CBFA2T3	NM_005187	3455	3462	-12.5	-1650.8	-1652.9	0.19	0.19	0.81	-2.02
hsa-let-7e	CBFA2T3	NM_175931	3224	3231	-12.5	-1534.3	-1536.4	0.19	0.19	0.81	-2.02
hsa-let-7e	CCDC100	NM_153223	3210	3216	-11.9	-341.9	-343.1	0.20	0.16	0.84	-2.29
hsa-let-7e	CCDC113	NM_014157	3524	3540	-24.3	-1729.6	-1738.4	0.00	0.00	1.00	-6.99
hsa-let-7e	CCDC113	NM_014157	4440	4454	-17.7	-1732.5	-1738.4	0.07	0.07	0.93	-3.33
hsa-let-7e	CCDC76	NM_019083	2734	2751	-19.2	-733.8	-740.7	0.05	0.05	0.95	-3.81
hsa-let-7e	CCDC93	NM_019044	5011	5030	-18.6	-1596.9	-1597.4	0.00	0.00	1.00	-9.59
hsa-let-7e	CCND2	NM_001759	4564	4573	-14.0	-1591.3	-1597.1	0.70	0.70	0.30	-0.43
hsa-let-7e	CCNF	NM_001761	4225	4242	-18.5	-1730.1	-1736.9	0.07	0.07	0.93	-3.23
hsa-let-7e	CCNJ	NM_019084	3345	3355	-15.6	-1215.0	-1221.0	0.34	0.34	0.66	-1.34
hsa-let-7e	CCNJ	NM_019084	3460	3467	-13.3	-1220.2	-1221.0	0.04	0.04	0.96	-4.01
hsa-let-7e	CD46	NM_002389	2449	2466	-17.9	-930.8	-936.2	0.04	0.04	0.96	-4.01
hsa-let-7e	CD46	NM_153826	2311	2328	-17.9	-887.9	-892.6	0.02	0.02	0.98	-4.70
hsa-let-7e	CD46	NM_172350	2202	2219	-17.9	-855.0	-860.5	0.04	0.04	0.96	-3.91
hsa-let-7e	CD46	NM_172351	2404	2421	-17.9	-913.5	-918.2	0.02	0.02	0.98	-4.70
hsa-let-7e	CD46	NM_172352	2359	2376	-17.9	-901.8	-907.8	0.06	0.06	0.94	-3.42
hsa-let-7e	CD46	NM_172353	2266	2283	-17.9	-876.1	-880.8	0.02	0.02	0.98	-4.70
hsa-let-7e	CD46	NM_172354	2407	2424	-17.9	-922.1	-927.5	0.04	0.04	0.96	-4.01
hsa-let-7e	CD46	NM_172355	2362	2379	-17.9	-904.8	-909.5	0.02	0.02	0.98	-4.70
hsa-let-7e	CD46	NM_172356	2269	2286	-17.9	-879.2	-883.9	0.02	0.02	0.98	-4.70
hsa-let-7e	CD46	NM_172357	2317	2334	-17.9	-892.3	-898.3	0.06	0.06	0.94	-3.42
hsa-let-7e	CD46	NM_172358	2274	2291	-17.9	-879.5	-883.6	0.01	0.01	0.99	-5.29
hsa-let-7e	CD46	NM_172359	2356	2373	-17.9	-902.2	-906.0	0.01	0.01	0.99	-5.59
hsa-let-7e	CD46	NM_172360	2314	2331	-17.9	-893.5	-897.3	0.01	0.01	0.99	-5.59
hsa-let-7e	CD46	NM_172361	2224	2241	-17.9	-865.9	-870.6	0.02	0.02	0.98	-4.70
hsa-let-7e	CDC25A	NM_001789	3404	3415	-21.1	-1368.7	-1373.5	0.00	0.00	1.00	-7.79
hsa-let-7e	CDC25A	NM_201567	3284	3295	-21.1	-1327.2	-1332.0	0.00	0.00	1.00	-7.79
hsa-let-7e	CDH22	NM_021248	3541	3558	-18.4	-1698.9	-1705.5	0.07	0.07	0.93	-3.33
hsa-let-7e	CEBPD	NM_005195	919	942	-18.9	-607.6	-610.2	0.00	0.00	1.00	-7.79
hsa-let-7e	CECR6	NM_031890	2634	2647	-15.6	-2228.0	-2230.2	0.02	0.02	0.98	-4.90
hsa-let-7e	CEP110	NM_007018	7044	7060	-20.3	-75.8	-78.6	0.00	0.00	1.00	-8.99
hsa-let-7e	CEP135	NM_025009	3767	3780	-16.9	-1401.4	-1405.1	0.02	0.02	0.98	-4.70
hsa-let-7e	CEP164	NM_014956	4999	5019	-17.4	-2270.0	-2276.9	0.18	0.18	0.82	-2.11
hsa-let-7e	CEP63	NM_001042383	3090	3114	-19.6	-1547.1	-1552.5	0.01	0.01	0.99	-5.69
hsa-let-7e	CEP63	NM_001042383	4219	4230	-18.3	-1550.4	-1552.5	0.00	0.00	1.00	-7.69
hsa-let-7e	CEP63	NM_025180	3818	3842	-19.6	-979.4	-983.8	0.00	0.00	1.00	-6.69
hsa-let-7e	CEP63	NM_025180	4947	4958	-18.3	-980.7	-983.8	0.00	0.00	1.00	-6.69
hsa-let-7e	CGNL1	NM_032866	7127	7148	-15.8	-1131.3	-1137.1	0.30	0.26	0.74	-1.67
hsa-let-7e	CHD4	NM_001273	6322	6339	-14.6	-185.4	-191.2	0.50	0.54	0.46	-0.76
hsa-let-7e	CHD9	NM_025134	9438	9445	-10.5	-582.7	-583.3	0.30	0.28	0.72	-1.58
hsa-let-7e	CHST3	NM_004273	2795	2801	-11.5	-1915.9	-1917.1	0.20	0.21	0.79	-1.93
hsa-let-7e	CHST3	NM_004273	6265	6280	-15.4	-1911.9	-1917.1	0.20	0.22	0.78	-1.84
hsa-let-7e	CLCA2	NM_006536	3401	3422	-18.4	-1066.1	-1074.7	0.30	0.30	0.70	-1.50
hsa-let-7e	CLDN12	NM_012129	1463	1483	-20.8	-895.5	-901.8	0.01	0.01	0.99	-5.99
hsa-let-7e	COL19A1	NM_001858	8556	8565	-14.8	-1223.5	-1223.5	0.00	0.01	0.99	-6.29
hsa-let-7e	COL1A1	NM_000088	5292	5316	-19.8	-2453.2	-2460.5	0.04	0.04	0.96	-4.01
hsa-let-7e	COL1A2	NM_000089	4950	4957	-13.3	-2111.1	-2113.3	0.12	0.12	0.88	-2.66
hsa-let-7e	COL24A1	NM_152890	5672	5678	-12.1	-296.6	-296.6	0.10	0.05	0.95	-3.62
hsa-let-7e	COL3A1	NM_000090	4926	4933	-13.3	-2148.8	-2149.2	0.03	0.03	0.97	-4.40
hsa-let-7e	COL4A2	NM_001846	5476	5483	-10.5	-261.3	-261.3	0.20	0.18	0.82	-2.11
hsa-let-7e	COL4A6	NM_001847	5451	5458	-13.1	-396.9	-400.9	0.50	0.46	0.54	-0.96
hsa-let-7e	COL5A2	NM_000393	5817	5833	-13.7	-460.3	-464.5	0.40	0.36	0.64	-1.26
hsa-let-7e	COQ4	NM_016035	1138	1151	-18.6	-642.0	-649.9	0.16	0.16	0.84	-2.29
hsa-let-7e	COX18	NM_173827	2185	2201	-24.6	-1224.5	-1227.6	0.00	0.00	1.00	-12.99
hsa-let-7e	CPD	NM_001304	4774	4798	-17.8	-950.9	-959.5	0.40	0.43	0.57	-1.03
hsa-let-7e	CPEB1	NM_001079533	2977	2996	-18.8	-1050.0	-1055.9	0.03	0.03	0.97	-4.40
hsa-let-7e	CPEB1	NM_001079534	2962	2981	-18.8	-1048.0	-1053.9	0.03	0.03	0.97	-4.40
hsa-let-7e	CPEB1	NM_001079535	3063	3082	-18.8	-1081.2	-1087.1	0.03	0.03	0.97	-4.40
hsa-let-7e	CPEB1	NM_030594	3069	3088	-18.8	-1063.9	-1069.7	0.03	0.03	0.97	-4.50
hsa-let-7e	CPM	NM_001005502	6564	6577	-15.0	-1729.5	-1734.3	0.20	0.22	0.78	-1.84
hsa-let-7e	CPM	NM_001874	6596	6609	-15.0	-1729.5	-1734.3	0.20	0.22	0.78	-1.84
hsa-let-7e	CRB2	NM_173689	4750	4768	-18.8	-744.7	-752.6	0.10	0.13	0.87	-2.47
hsa-let-7e	CRISPLD2	NM_031476	3950	3973	-21.6	-1575.7	-1583.1	0.01	0.01	0.99	-5.69
hsa-let-7e	CRP	NM_000567	1072	1087	-19.4	-674.2	-679.0	0.01	0.01	0.99	-6.09
hsa-let-7e	CRY2	NM_021117	3262	3272	-16.6	-1658.9	-1661.9	0.02	0.02	0.98	-5.10
hsa-let-7e	CTNS	NM_004937	2411	2421	-19.7	-1727.0	-1732.4	0.01	0.01	0.99	-5.79
hsa-let-7e	CTSC	NM_148170	687	694	-14.5	-1569.8	-1572.7	0.10	0.08	0.92	-3.14
hsa-let-7e	CTSC	NM_148170	1180	1201	-23.3	-1567.0	-1572.7	0.00	0.00	1.00	-9.09
hsa-let-7e	CTSC	NM_148170	4094	4110	-15.9	-1567.0	-1572.7	0.20	0.22	0.78	-1.84
hsa-let-7e	DAPK1	NM_004938	4821	4831	-15.1	-2111.3	-2116.0	0.19	0.19	0.81	-2.02
hsa-let-7e	DCBLD2	NM_080927	5912	5929	-18.6	-807.7	-812.6	0.00	0.01	0.99	-5.19
hsa-let-7e	DCN	NM_001920	2123	2140	-19.6	-603.7	-607.5	0.00	0.00	1.00	-7.29
hsa-let-7e	DCN	NM_133503	1969	1986	-19.6	-573.2	-578.1	0.01	0.01	0.99	-6.19
hsa-let-7e	DCN	NM_133504	1388	1405	-19.6	-401.3	-405.1	0.00	0.00	1.00	-7.29
hsa-let-7e	DCN	NM_133506	1154	1171	-19.6	-298.9	-299.4	0.00	0.00	1.00	-10.59
hsa-let-7e	DCN	NM_133507	1041	1058	-19.6	-272.6	-273.1	0.00	0.00	1.00	-10.59
hsa-let-7e	DDEF1	NM_018482	4093	4100	-10.3	-656.9	-656.9	0.20	0.21	0.79	-1.93
hsa-let-7e	DHX57	NM_198963	4324	4336	-18.8	-1458.5	-1461.0	0.00	0.00	1.00	-7.79
hsa-let-7e	DIAPH2	NM_006729	9039	9059	-15.5	-1405.8	-1413.1	0.70	0.70	0.30	-0.43
hsa-let-7e	DICER1	NM_030621	8858	8875	-13.1	-1014.4	-1016.8	0.20	0.16	0.84	-2.29
hsa-let-7e	DIO3	NM_001362	1221	1237	-21.1	-897.8	-902.5	0.00	0.00	1.00	-7.89
hsa-let-7e	DISC1	NM_001012957	5783	5803	-23.9	-1313.8	-1327.9	0.30	0.30	0.70	-1.50
hsa-let-7e	DISC1	NM_018662	5849	5869	-23.9	-1313.8	-1327.9	0.30	0.30	0.70	-1.50
hsa-let-7e	DKFZP564O0823	NM_015393	4193	4214	-18.3	-1560.3	-1566.2	0.04	0.04	0.96	-3.91
hsa-let-7e	DKK3	NM_001018057	1657	1666	-19.7	-913.1	-918.5	0.01	0.01	0.99	-5.79
hsa-let-7e	DKK3	NM_013253	1825	1834	-19.7	-1023.5	-1027.1	0.00	0.00	1.00	-7.59
hsa-let-7e	DKK3	NM_015881	1839	1848	-19.7	-1003.6	-1008.7	0.01	0.01	0.99	-6.09
hsa-let-7e	DLGAP4	NM_001042486	2927	2943	-20.3	-1107.3	-1114.4	0.02	0.02	0.98	-4.70
hsa-let-7e	DLGAP4	NM_183006	3743	3759	-20.3	-1385.0	-1392.0	0.02	0.02	0.98	-4.80
hsa-let-7e	DMD	NM_000109	13296	13319	-18.8	-624.1	-628.4	0.00	0.01	0.99	-5.99
hsa-let-7e	DMD	NM_004006	13220	13243	-18.8	-624.1	-628.4	0.00	0.01	0.99	-5.99
hsa-let-7e	DMD	NM_004007	12991	13014	-18.8	-624.1	-628.4	0.00	0.01	0.99	-5.99
hsa-let-7e	DMD	NM_004009	13227	13250	-18.8	-624.1	-628.4	0.00	0.01	0.99	-5.99
hsa-let-7e	DMD	NM_004010	13309	13332	-18.8	-624.1	-628.4	0.00	0.01	0.99	-5.99
hsa-let-7e	DMD	NM_004011	9000	9023	-18.8	-624.1	-628.4	0.00	0.01	0.99	-5.99
hsa-let-7e	DMD	NM_004012	9143	9166	-18.8	-624.1	-628.4	0.00	0.01	0.99	-5.99
hsa-let-7e	DMD	NM_004013	6637	6660	-18.8	-624.1	-628.4	0.00	0.01	0.99	-5.99
hsa-let-7e	DMD	NM_004014	4850	4873	-18.8	-1581.8	-1586.6	0.01	0.01	0.99	-5.49
hsa-let-7e	DMD	NM_004015	3850	3873	-18.8	-1259.8	-1264.6	0.01	0.01	0.99	-5.49
hsa-let-7e	DMD	NM_004016	3818	3841	-18.8	-1248.9	-1253.7	0.01	0.01	0.99	-5.49
hsa-let-7e	DMD	NM_004017	3811	3834	-18.8	-1242.3	-1247.1	0.01	0.01	0.99	-5.49
hsa-let-7e	DMD	NM_004018	3779	3802	-18.8	-1231.5	-1236.3	0.01	0.01	0.99	-5.49
hsa-let-7e	DMD	NM_004020	6277	6300	-18.8	-624.1	-628.4	0.00	0.01	0.99	-5.99
hsa-let-7e	DMD	NM_004022	6566	6589	-18.8	-592.9	-597.7	0.00	0.01	0.99	-5.49
hsa-let-7e	DMD	NM_004023	6275	6298	-18.8	-592.9	-597.7	0.00	0.01	0.99	-5.49
hsa-let-7e	DMTF1	NM_021145	2931	2951	-21.4	-1133.9	-1143.7	0.08	0.08	0.92	-3.14
hsa-let-7e	DOCK3	NM_004947	7104	7110	-12.1	-918.1	-921.8	0.70	0.65	0.35	-0.53
hsa-let-7e	DSCAM	NM_206887	6163	6179	-16.9	-525.9	-532.1	0.20	0.16	0.84	-2.29
hsa-let-7e	DUSP19	NM_080876	2279	2293	-23.1	-1578.5	-1583.3	0.00	0.00	1.00	-9.79
hsa-let-7e	DUXA	NM_001012729	1874	1889	-20.1	-970.7	-973.6	0.00	0.00	1.00	-8.69
hsa-let-7e	DVL3	NM_004423	5027	5041	-17.5	-1855.2	-1860.3	0.04	0.04	0.96	-3.91
hsa-let-7e	DYRK1A	NM_001396	4264	4278	-14.3	-1469.8	-1475.0	0.46	0.46	0.54	-0.96
hsa-let-7e	DYRK1A	NM_101395	4569	4583	-14.3	-1598.3	-1604.1	0.62	0.62	0.38	-0.59
hsa-let-7e	DYRK1A	NM_130436	5632	5646	-14.3	-763.1	-768.3	0.50	0.46	0.54	-0.96
hsa-let-7e	DYRK1A	NM_130437	4223	4237	-14.3	-1445.8	-1451.0	0.46	0.46	0.54	-0.96
hsa-let-7e	DYRK1A	NM_130438	4140	4154	-14.3	-1414.9	-1420.1	0.46	0.46	0.54	-0.96
hsa-let-7e	E2F2	NM_004091	1762	1785	-18.3	-2135.7	-2141.8	0.05	0.05	0.95	-3.72
hsa-let-7e	E2F2	NM_004091	2050	2060	-17.5	-2136.2	-2141.8	0.06	0.06	0.94	-3.42
hsa-let-7e	E2F2	NM_004091	2550	2557	-12.6	-2138.6	-2141.8	0.38	0.38	0.62	-1.18
hsa-let-7e	E2F6	NM_198256	2139	2162	-17.6	-1039.0	-1044.7	0.06	0.06	0.94	-3.42
hsa-let-7e	EDEM3	NM_025191	5252	5268	-17.2	-842.8	-850.6	0.40	0.38	0.62	-1.18
hsa-let-7e	EEA1	NM_003566	7106	7116	-12.6	-733.4	-737.1	0.50	0.51	0.49	-0.83
hsa-let-7e	EEF2K	NM_013302	3713	3733	-17.1	-1722.3	-1728.5	0.10	0.13	0.87	-2.47
hsa-let-7e	EFHD2	NM_024329	1442	1461	-19.8	-1024.0	-1030.5	0.02	0.02	0.98	-4.80
hsa-let-7e	EGR3	NM_004430	3111	3123	-16.8	-1510.7	-1513.3	0.01	0.01	0.99	-5.69
hsa-let-7e	EHBP1	NM_015252	4181	4199	-17.5	-1361.8	-1367.2	0.05	0.05	0.95	-3.62
hsa-let-7e	EIF2C1	NM_012199	3864	3878	-22.2	-1589.1	-1596.2	0.00	0.00	1.00	-6.59
hsa-let-7e	EIF2C4	NM_017629	3015	3022	-10.5	-1520.8	-1522.9	0.65	0.65	0.35	-0.53
hsa-let-7e	ELF4	NM_001421	3972	3985	-16.8	-1615.5	-1616.7	0.00	0.00	1.00	-7.09
hsa-let-7e	EPHA4	NM_004438	3041	3048	-10.3	-926.1	-926.8	0.30	0.34	0.66	-1.34
hsa-let-7e	EPS15L1	NM_021235	2684	2709	-21.4	-943.9	-948.7	0.00	0.00	1.00	-8.09
hsa-let-7e	ERCC6	NM_000124	4679	4693	-15.1	-1487.7	-1493.2	0.34	0.34	0.66	-1.34
hsa-let-7e	ERP29	NM_001034025	319	339	-25.4	-471.3	-478.5	0.00	0.00	1.00	-9.69
hsa-let-7e	ESPL1	NM_012291	6399	6414	-17.6	-24.7	-26.3	0.00	0.00	1.00	-7.49
hsa-let-7e	EZH1	NM_001991	2902	2921	-17.0	-1615.4	-1623.9	0.62	0.62	0.38	-0.58
hsa-let-7e	F7	NM_019616	1723	1741	-22.3	-1170.6	-1183.2	0.32	0.32	0.68	-1.42
hsa-let-7e	FAM122A	NM_138333	2379	2399	-23.2	-1016.6	-1018.8	0.00	0.00	1.00	-12.49
hsa-let-7e	FAM84B	NM_174911	1925	1945	-20.6	-1823.4	-1831.3	0.03	0.03	0.97	-4.21
hsa-let-7e	FCMD	NM_001079802	2723	2749	-21.9	-1511.5	-1518.7	0.00	0.01	0.99	-6.19
hsa-let-7e	FCMD	NM_001079802	3826	3839	-14.8	-1512.8	-1518.7	0.50	0.51	0.49	-0.83
hsa-let-7e	FCMD	NM_001079802	6251	6266	-13.1	-1516.0	-1518.7	0.20	0.19	0.81	-2.02
hsa-let-7e	FCMD	NM_006731	2631	2657	-21.9	-1511.5	-1518.7	0.00	0.01	0.99	-6.19
hsa-let-7e	FCMD	NM_006731	3734	3747	-14.8	-1512.8	-1518.7	0.50	0.51	0.49	-0.83
hsa-let-7e	FCMD	NM_006731	6159	6174	-13.1	-1516.0	-1518.7	0.20	0.19	0.81	-2.02
hsa-let-7e	FECH	NM_000140	1448	1464	-21.6	-1199.8	-1207.2	0.01	0.01	0.99	-5.69
hsa-let-7e	FECH	NM_001012515	1466	1482	-21.6	-1205.6	-1213.0	0.01	0.01	0.99	-5.69
hsa-let-7e	FLJ22671	NM_024861	1464	1483	-24.5	-813.5	-817.3	0.00	0.00	1.00	-12.19
hsa-let-7e	FLJ32784	NM_001039500	2922	2943	-23.7	-1418.3	-1424.9	0.00	0.00	1.00	-8.59
hsa-let-7e	FLJ43752	NM_207497	1979	1996	-19.9	-819.1	-829.9	0.46	0.46	0.54	-0.96
hsa-let-7e	FLJ46120	NM_001039909	1744	1765	-19.3	-895.4	-904.6	0.24	0.24	0.76	-1.75
hsa-let-7e	FLJ46688	NM_001004330	1759	1777	-21.1	-838.1	-843.7	0.00	0.00	1.00	-6.99
hsa-let-7e	FNDC3A	NM_001079673	4358	4373	-18.0	-541.1	-544.6	0.00	0.01	0.99	-5.99
hsa-let-7e	FNDC3B	NM_022763	6666	6673	-10.2	-739.3	-740.0	0.40	0.36	0.64	-1.26
hsa-let-7e	FNIP1	NM_133372	4843	4860	-19.2	-685.3	-689.9	0.00	0.01	0.99	-6.09
hsa-let-7e	FRAS1	NM_025074	12241	12262	-20.4	-923.8	-932.3	0.10	0.06	0.94	-3.42
hsa-let-7e	GAB2	NM_012296	2487	2493	-11.9	-1530.2	-1532.0	0.20	0.24	0.76	-1.75
hsa-let-7e	GAB2	NM_012296	4909	4920	-16.4	-1526.9	-1532.0	0.10	0.10	0.90	-2.85
hsa-let-7e	GAB3	NM_080612	2612	2620	-13.5	-1500.7	-1504.9	0.41	0.41	0.59	-1.11
hsa-let-7e	GABBR2	NM_005458	4588	4615	-20.8	-2104.2	-2112.7	0.05	0.05	0.95	-3.81
hsa-let-7e	GALC	NM_000153	3062	3068	-12.1	-1250.3	-1253.2	0.43	0.43	0.57	-1.03
hsa-let-7e	GALE	NM_000403	1380	1394	-20.7	-663.9	-668.9	0.00	0.00	1.00	-7.19
hsa-let-7e	GALE	NM_001008216	1315	1329	-20.7	-652.3	-657.8	0.00	0.00	1.00	-6.69
hsa-let-7e	GAN	NM_022041	3063	3084	-19.0	-1376.3	-1386.5	0.54	0.54	0.46	-0.76
hsa-let-7e	GATM	NM_001482	2014	2029	-18.6	-642.3	-645.5	0.00	0.00	1.00	-6.89
hsa-let-7e	GDAP2	NM_017686	2529	2549	-18.5	-822.7	-826.6	0.01	0.01	0.99	-6.09
hsa-let-7e	GFOD1	NM_018988	2156	2174	-21.0	-1322.9	-1332.5	0.09	0.09	0.91	-2.94
hsa-let-7e	GGA2	NM_015044	4176	4198	-21.7	-1899.5	-1913.0	0.70	0.70	0.30	-0.43
hsa-let-7e	GGA2	NM_015044	4516	4523	-14.5	-1909.5	-1913.0	0.12	0.12	0.88	-2.57
hsa-let-7e	GIPC1	NM_202468	1688	1706	-18.7	-893.7	-903.0	0.38	0.38	0.62	-1.18
hsa-let-7e	GIPC1	NM_202469	1370	1388	-18.7	-726.8	-735.9	0.34	0.34	0.66	-1.34
hsa-let-7e	GIPC1	NM_202494	1282	1300	-18.7	-679.4	-689.9	0.70	0.70	0.30	-0.43
hsa-let-7e	GIYD2	NM_024044	1031	1046	-23.7	-505.1	-506.7	0.00	0.00	1.00	-13.59
hsa-let-7e	GIYD2	NM_178044	689	704	-23.7	-324.6	-326.2	0.00	0.00	1.00	-13.59
hsa-let-7e	GLUL	NM_001033044	2453	2473	-23.0	-1019.5	-1026.2	0.00	0.00	1.00	-7.79
hsa-let-7e	GLUL	NM_001033056	2515	2535	-23.0	-1046.8	-1053.9	0.00	0.00	1.00	-7.39
hsa-let-7e	GLUL	NM_002065	2809	2829	-23.0	-1146.5	-1156.0	0.02	0.02	0.98	-5.00
hsa-let-7e	GNAL	NM_002071	1531	1546	-18.8	-648.4	-656.4	0.14	0.14	0.86	-2.38
hsa-let-7e	GNS	NM_002076	3579	3596	-16.2	-1602.7	-1609.2	0.32	0.32	0.68	-1.42
hsa-let-7e	GPR107	NM_020960	6303	6321	-21.9	-1734.7	-1744.8	0.10	0.07	0.93	-3.33
hsa-let-7e	GPR56	NM_005682	2880	2895	-21.7	-1531.5	-1536.6	0.00	0.00	1.00	-8.09
hsa-let-7e	GPR56	NM_201524	2949	2964	-21.7	-1561.6	-1569.1	0.01	0.01	0.99	-5.69
hsa-let-7e	GPR56	NM_201525	2846	2861	-21.7	-1514.7	-1522.2	0.01	0.01	0.99	-5.69
hsa-let-7e	GRPEL2	NM_152407	1986	2004	-16.3	-824.5	-827.3	0.00	0.02	0.98	-5.00
hsa-let-7e	HDAC2	NM_001527	6024	6032	-13.8	-1287.1	-1289.3	0.10	0.08	0.92	-3.14
hsa-let-7e	HECW1	NM_015052	5683	5705	-18.2	-342.9	-350.3	0.10	0.14	0.86	-2.38
hsa-let-7e	HGF	NM_001010931	1138	1159	-20.0	-344.2	-350.3	0.01	0.01	0.99	-5.39
hsa-let-7e	HGF	NM_001010933	1123	1144	-20.0	-334.9	-341.0	0.01	0.01	0.99	-5.39
hsa-let-7e	HIC2	NM_015094	2281	2295	-18.7	-1991.1	-1995.8	0.00	0.01	0.99	-5.49
hsa-let-7e	HIC2	NM_015094	2616	2627	-19.5	-1991.5	-1995.8	0.00	0.00	1.00	-6.69
hsa-let-7e	HIC2	NM_015094	3220	3242	-19.0	-1985.7	-1995.8	0.50	0.51	0.49	-0.83
hsa-let-7e	HIC2	NM_015094	6229	6239	-18.5	-1990.1	-1995.8	0.00	0.03	0.97	-4.30
hsa-let-7e	HIST1H2BK	NM_080593	492	513	-16.8	-243.2	-244.3	0.00	0.00	1.00	-7.19
hsa-let-7e	HLF	NM_002126	4095	4108	-16.1	-1684.6	-1688.3	0.04	0.04	0.96	-3.91
hsa-let-7e	HMGA2	NM_003483	1150	1169	-17.4	-1189.4	-1193.5	0.02	0.02	0.98	-4.80
hsa-let-7e	HMGA2	NM_003483	2236	2254	-18.1	-1190.0	-1193.5	0.01	0.01	0.99	-6.09
hsa-let-7e	HMGA2	NM_003483	2386	2403	-16.3	-1191.5	-1193.5	0.01	0.01	0.99	-5.79
hsa-let-7e	HMGA2	NM_003483	2796	2815	-20.7	-1188.7	-1193.5	0.00	0.00	1.00	-7.39
hsa-let-7e	HMGA2	NM_003483	3662	3668	-12.1	-1192.9	-1193.5	0.08	0.08	0.92	-3.04
hsa-let-7e	HMGCS1	NM_002130	1873	1891	-20.3	-955.6	-959.6	0.00	0.00	1.00	-7.79
hsa-let-7e	HOOK1	NM_015888	4407	4413	-12.1	-1541.8	-1544.9	0.48	0.48	0.52	-0.89
hsa-let-7e	HOXB13	NM_006361	2275	2292	-18.1	-1231.9	-1240.9	0.46	0.46	0.54	-0.96
hsa-let-7e	HOXB4	NM_024015	1249	1263	-19.0	-838.2	-841.8	0.00	0.00	1.00	-6.89
hsa-let-7e	HS2ST1	NM_012262	2736	2756	-18.9	-1318.6	-1321.9	0.00	0.00	1.00	-7.09
hsa-let-7e	HTR3D	NM_182537	1269	1285	-17.9	-509.9	-518.9	0.51	0.51	0.49	-0.83
hsa-let-7e	HTR4	NM_000870	2561	2585	-22.2	-998.8	-1005.4	0.00	0.00	1.00	-7.09
hsa-let-7e	HTR4	NM_001040172	2603	2627	-22.2	-1013.7	-1020.3	0.00	0.00	1.00	-7.09
hsa-let-7e	HTR4	NM_001040173	2681	2705	-22.2	-1044.7	-1052.0	0.01	0.01	0.99	-6.39
hsa-let-7e	IGF2BP3	NM_006547	2566	2573	-13.3	-1129.1	-1131.2	0.11	0.11	0.89	-2.75
hsa-let-7e	IGSF1	NM_205833	1719	1736	-18.4	-584.0	-588.3	0.01	0.01	0.99	-5.59
hsa-let-7e	IKBKAP	NM_003640	4617	4626	-13.8	-1817.9	-1822.3	0.38	0.38	0.62	-1.18
hsa-let-7e	IL10	NM_000572	724	742	-18.2	-502.7	-505.3	0.00	0.00	1.00	-7.09
hsa-let-7e	IL11RA	NM_147162	1344	1366	-20.0	-607.2	-613.0	0.01	0.01	0.99	-5.69
hsa-let-7e	IL13	NM_002188	1008	1029	-20.7	-478.9	-484.7	0.01	0.01	0.99	-6.39
hsa-let-7e	IL16	NM_004513	4312	4330	-16.9	-1342.6	-1348.7	0.10	0.14	0.86	-2.38
hsa-let-7e	IL16	NM_172217	6734	6752	-16.9	-1579.0	-1585.1	0.10	0.14	0.86	-2.38
hsa-let-7e	IL18R1	NM_003855	2673	2689	-15.8	-959.8	-962.1	0.02	0.02	0.98	-5.00
hsa-let-7e	IL28RA	NM_170743	1647	1668	-21.8	-1060.3	-1070.4	0.10	0.07	0.93	-3.23
hsa-let-7e	IL28RA	NM_170743	2472	2479	-11.9	-1069.0	-1070.4	0.20	0.18	0.82	-2.11
hsa-let-7e	IL28RA	NM_173064	1560	1581	-21.8	-1060.3	-1070.4	0.10	0.07	0.93	-3.23
hsa-let-7e	IL28RA	NM_173064	2385	2392	-11.9	-1069.0	-1070.4	0.20	0.18	0.82	-2.11
hsa-let-7e	IL28RA	NM_173065	1516	1537	-21.8	-1389.7	-1399.8	0.10	0.07	0.93	-3.23
hsa-let-7e	IL28RA	NM_173065	2341	2348	-11.9	-1397.1	-1399.8	0.40	0.43	0.57	-1.03
hsa-let-7e	IL6	NM_000600	1069	1077	-13.6	-325.7	-330.3	0.48	0.48	0.52	-0.89
hsa-let-7e	INADL	NM_176877	6932	6952	-19.2	-1061.9	-1068.2	0.00	0.03	0.97	-4.40
hsa-let-7e	INPP5A	NM_005539	1651	1668	-17.8	-1085.1	-1088.8	0.01	0.01	0.99	-5.59
hsa-let-7e	INSL3	NM_005543	496	515	-16.3	-294.7	-299.7	0.10	0.10	0.90	-2.85
hsa-let-7e	IQCC	NM_018134	1477	1492	-19.1	-764.7	-771.5	0.05	0.05	0.95	-3.81
hsa-let-7e	IRF5	NM_002200	1722	1743	-23.4	-1152.5	-1165.9	0.26	0.26	0.74	-1.67
hsa-let-7e	IRS2	NM_003749	4972	4991	-24.2	-647.5	-654.8	0.00	0.00	1.00	-8.39
hsa-let-7e	ITGB3	NM_000212	2722	2729	-10.5	-1783.0	-1783.5	0.26	0.26	0.74	-1.67
hsa-let-7e	ITGB3	NM_000212	2912	2926	-17.3	-1775.7	-1783.5	0.36	0.36	0.64	-1.26
hsa-let-7e	ITGB3	NM_000212	3435	3456	-26.3	-1777.5	-1783.5	0.00	0.00	1.00	-11.79
hsa-let-7e	ITGB7	NM_000889	2755	2779	-21.4	-1207.1	-1210.1	0.00	0.00	1.00	-9.89
hsa-let-7e	ITGB8	NM_002214	4621	4627	-11.9	-1290.1	-1293.3	0.60	0.57	0.43	-0.70
hsa-let-7e	JMJD1A	NM_018433	4202	4209	-10.3	-1415.2	-1416.0	0.36	0.36	0.64	-1.26
hsa-let-7e	JOSD1	NM_014876	2226	2245	-19.8	-1090.3	-1095.9	0.01	0.01	0.99	-5.69
hsa-let-7e	KAL1	NM_000216	5930	5945	-17.4	-965.2	-971.3	0.10	0.10	0.90	-2.85
hsa-let-7e	KATNAL1	NM_001014380	5246	5257	-16.4	-1495.7	-1497.3	0.00	0.01	0.99	-6.29
hsa-let-7e	KATNAL1	NM_001014380	6711	6724	-15.4	-1495.8	-1497.3	0.00	0.01	0.99	-5.39
hsa-let-7e	KCNA6	NM_002235	4143	4165	-19.1	-1812.5	-1820.8	0.14	0.14	0.86	-2.38
hsa-let-7e	KCTD10	NM_031954	2327	2334	-14.5	-1326.3	-1326.9	0.01	0.01	0.99	-5.39
hsa-let-7e	KIAA0323	NM_015299	4392	4399	-12.6	-1458.8	-1460.9	0.20	0.18	0.82	-2.11
hsa-let-7e	KIAA0323	NM_015299	6196	6213	-17.4	-1458.2	-1460.9	0.00	0.01	0.99	-6.19
hsa-let-7e	KIAA0329	NM_014844	5132	5148	-14.4	-1544.7	-1548.4	0.20	0.16	0.84	-2.29
hsa-let-7e	KIAA0427	NM_014772	5575	5591	-19.2	-2409.3	-2416.3	0.05	0.05	0.95	-3.72
hsa-let-7e	KIAA0737	NM_014828	3262	3284	-24.8	-1434.1	-1445.7	0.02	0.02	0.98	-4.70
hsa-let-7e	KIAA1274	NM_014431	4468	4487	-24.3	-2015.6	-2018.8	0.00	0.00	1.00	-12.59
hsa-let-7e	KIAA2022	NM_001008537	5286	5307	-16.6	-1547.8	-1548.7	0.00	0.00	1.00	-7.19
hsa-let-7e	KIF21B	NM_017596	7977	7984	-12.8	-1937.9	-1940.5	0.20	0.22	0.78	-1.84
hsa-let-7e	KLF9	NM_001206	3991	4004	-19.2	-1722.2	-1723.7	0.00	0.00	1.00	-9.19
hsa-let-7e	KLHL6	NM_130446	2113	2128	-18.2	-1576.3	-1578.6	0.00	0.00	1.00	-7.39
hsa-let-7e	KPNA1	NM_002264	3500	3515	-13.2	-1312.0	-1316.7	0.60	0.62	0.38	-0.58
hsa-let-7e	KPNA1	NM_002264	6677	6684	-10.5	-1315.8	-1316.7	0.30	0.34	0.66	-1.34
hsa-let-7e	KRAS	NM_004985	864	883	-17.6	-1385.7	-1389.9	0.02	0.02	0.98	-4.90
hsa-let-7e	KRAS	NM_004985	2567	2579	-18.0	-1387.0	-1389.9	0.00	0.00	1.00	-6.59
hsa-let-7e	KREMEN1	NM_001039570	3498	3520	-21.3	-1943.7	-1953.8	0.10	0.11	0.89	-2.75
hsa-let-7e	KREMEN1	NM_001039570	5561	5569	-13.2	-1949.6	-1953.8	0.50	0.48	0.52	-0.89
hsa-let-7e	KREMEN1	NM_001039571	3447	3469	-21.3	-1943.7	-1953.8	0.10	0.11	0.89	-2.75
hsa-let-7e	KREMEN1	NM_001039571	5510	5518	-13.2	-1949.6	-1953.8	0.50	0.48	0.52	-0.89
hsa-let-7e	KREMEN1	NM_153379	3492	3514	-21.3	-1943.7	-1953.8	0.10	0.11	0.89	-2.75
hsa-let-7e	KREMEN1	NM_153379	5555	5563	-13.2	-1949.6	-1953.8	0.50	0.48	0.52	-0.89
hsa-let-7e	L2HGDH	NM_024884	3808	3815	-12.9	-1453.3	-1457.1	0.50	0.46	0.54	-0.96
hsa-let-7e	LHCGR	NM_000233	2927	2939	-22.6	-815.7	-820.8	0.00	0.00	1.00	-8.99
hsa-let-7e	LIMD2	NM_030576	1348	1364	-18.6	-1354.0	-1356.1	0.00	0.00	1.00	-7.99
hsa-let-7e	LIN28B	NM_001004317	992	1007	-18.3	-1482.6	-1486.2	0.01	0.01	0.99	-6.19
hsa-let-7e	LOC162427	NM_178126	2324	2340	-24.3	-1452.2	-1455.1	0.00	0.00	1.00	-12.89
hsa-let-7e	LOC284757	NM_001004305	2598	2619	-23.7	-1367.2	-1379.3	0.08	0.08	0.92	-3.14
hsa-let-7e	LOC285636	NM_175921	1715	1723	-13.5	-1265.3	-1269.5	0.41	0.41	0.59	-1.11
hsa-let-7e	LOC285636	NM_175921	3300	3318	-21.0	-1263.9	-1269.5	0.00	0.00	1.00	-6.89
hsa-let-7e	LOC387646	NM_001006604	3142	3159	-19.5	-985.6	-988.8	0.00	0.00	1.00	-7.79
hsa-let-7e	LOC388335	NM_001004313	1571	1593	-26.3	-895.9	-905.8	0.00	0.00	1.00	-7.89
hsa-let-7e	LOC388969	NM_001013649	1541	1551	-19.7	-958.7	-963.4	0.01	0.01	0.99	-6.49
hsa-let-7e	LOC400464	NM_001013670	1304	1326	-26.1	-792.3	-800.4	0.00	0.00	1.00	-9.49
hsa-let-7e	LOC401357	NM_001013685	1318	1341	-22.7	-1416.0	-1429.8	0.51	0.51	0.49	-0.83
hsa-let-7e	LOC401720	NM_001013690	4211	4219	-15.9	-2147.1	-2147.6	0.00	0.00	1.00	-6.89
hsa-let-7e	LOC401720	NM_001013690	4376	4396	-21.8	-2146.0	-2147.6	0.00	0.00	1.00	-11.69
hsa-let-7e	LOC401720	NM_001013690	4463	4471	-13.5	-2142.5	-2147.6	0.65	0.65	0.35	-0.53
hsa-let-7e	LOC553158	NM_181334	1577	1597	-16.6	-637.3	-641.1	0.03	0.03	0.97	-4.30
hsa-let-7e	LOC57228	NM_001031628	956	975	-18.0	-337.2	-345.3	0.28	0.28	0.72	-1.58
hsa-let-7e	LOC57228	NM_001033873	945	964	-18.0	-349.7	-357.2	0.18	0.18	0.82	-2.11
hsa-let-7e	LPGAT1	NM_014873	2912	2928	-17.0	-1339.8	-1342.1	0.00	0.01	0.99	-6.19
hsa-let-7e	LRIG2	NM_014813	3451	3458	-13.3	-1236.5	-1237.3	0.04	0.04	0.96	-4.01
hsa-let-7e	LRIG3	NM_153377	3628	3646	-16.8	-65.6	-66.5	0.00	0.00	1.00	-7.39
hsa-let-7e	LRRC17	NM_005824	1400	1417	-20.3	-558.1	-561.9	0.00	0.00	1.00	-7.99
hsa-let-7e	LRRC19	NM_022901	1914	1930	-18.9	-754.1	-756.6	0.00	0.00	1.00	-7.89
hsa-let-7e	MAGEA2	NM_005361	1876	1888	-17.0	-734.4	-738.9	0.04	0.04	0.96	-4.01
hsa-let-7e	MAN2A2	NM_006122	5144	5158	-15.3	-924.8	-928.0	0.10	0.05	0.95	-3.62
hsa-let-7e	MAN2A2	NM_006122	5611	5632	-18.4	-922.9	-928.0	0.00	0.02	0.98	-4.80
hsa-let-7e	MAP3K3	NM_002401	4183	4192	-14.7	-1934.8	-1938.7	0.14	0.14	0.86	-2.38
hsa-let-7e	MAP3K3	NM_203351	4276	4285	-14.7	-1952.8	-1955.8	0.07	0.07	0.93	-3.23
hsa-let-7e	MAP4K3	NM_003618	3832	3839	-13.1	-1072.2	-1074.9	0.19	0.19	0.81	-2.02
hsa-let-7e	MAP4K4	NM_004834	4516	4524	-16.1	-956.8	-961.7	0.10	0.11	0.89	-2.75
hsa-let-7e	MAP4K4	NM_145686	4978	4986	-16.1	-956.8	-961.7	0.10	0.11	0.89	-2.75
hsa-let-7e	MAP4K4	NM_145687	4654	4662	-16.1	-956.8	-961.7	0.10	0.11	0.89	-2.75
hsa-let-7e	MAPK1	NM_002745	2776	2782	-9.3	-1818.5	-1819.2	0.59	0.59	0.41	-0.64
hsa-let-7e	MAPK6	NM_002748	3408	3416	-13.5	-1117.0	-1117.0	0.02	0.02	0.98	-5.00
hsa-let-7e	MAPKBP1	NM_014994	5636	5643	-14.7	-979.4	-985.2	0.50	0.51	0.49	-0.83
hsa-let-7e	MASP1	NM_001879	2724	2742	-23.3	-1520.6	-1523.5	0.00	0.00	1.00	-11.89
hsa-let-7e	MASP1	NM_001879	3981	3989	-13.6	-1520.1	-1523.5	0.22	0.22	0.78	-1.84
hsa-let-7e	MCPH1	NM_024596	4283	4301	-21.0	-1627.8	-1634.7	0.00	0.01	0.99	-5.59
hsa-let-7e	MCPH1	NM_024596	6078	6097	-17.4	-1634.1	-1634.7	0.00	0.00	1.00	-8.29
hsa-let-7e	MED8	NM_201542	1105	1119	-17.7	-640.1	-649.2	0.59	0.59	0.41	-0.64
hsa-let-7e	MEF2D	NM_005920	3180	3186	-11.5	-2353.5	-2355.4	0.34	0.34	0.66	-1.34
hsa-let-7e	MEF2D	NM_005920	4209	4235	-20.4	-2346.8	-2355.4	0.07	0.07	0.93	-3.33
hsa-let-7e	MGC13057	NM_001042521	2076	2096	-15.2	-1007.8	-1013.4	0.34	0.34	0.66	-1.34
hsa-let-7e	MGC24039	NM_144973	4889	4909	-23.3	-1511.8	-1520.3	0.00	0.01	0.99	-6.29
hsa-let-7e	MGLL	NM_001003794	2531	2538	-10.5	-1708.1	-1708.9	0.32	0.32	0.68	-1.42
hsa-let-7e	MIDN	NM_177401	2124	2140	-22.5	-1649.3	-1659.1	0.03	0.03	0.97	-4.21
hsa-let-7e	MLLT10	NM_001009569	4368	4390	-18.0	-1346.3	-1351.8	0.04	0.04	0.96	-4.01
hsa-let-7e	MOBKL2B	NM_024761	2790	2806	-16.6	-1415.3	-1417.9	0.00	0.01	0.99	-5.49
hsa-let-7e	MPP2	NM_005374	4072	4090	-30.2	-1826.5	-1835.7	0.00	0.00	1.00	-12.49
hsa-let-7e	MRAS	NM_012219	2285	2301	-20.7	-1318.3	-1323.4	0.00	0.00	1.00	-7.09
hsa-let-7e	MTUS1	NM_001001924	5258	5273	-22.7	-561.3	-565.1	0.00	0.00	1.00	-10.39
hsa-let-7e	MTUS1	NM_001001925	5096	5111	-22.7	-561.3	-565.1	0.00	0.00	1.00	-10.39
hsa-let-7e	MTUS1	NM_001001927	5319	5334	-22.7	-991.7	-996.3	0.00	0.00	1.00	-9.59
hsa-let-7e	MTUS1	NM_001001931	2885	2900	-22.7	-1073.2	-1076.7	0.00	0.00	1.00	-10.69
hsa-let-7e	MTUS1	NM_020749	2605	2620	-22.7	-1019.8	-1021.7	0.00	0.00	1.00	-12.29
hsa-let-7e	MTX3	NM_001010891	1766	1786	-23.9	-1461.7	-1474.1	0.10	0.08	0.92	-3.04
hsa-let-7e	MUC4	NM_004532	3998	4019	-20.8	-1851.2	-1862.3	0.32	0.32	0.68	-1.42
hsa-let-7e	MUC4	NM_018406	6977	6998	-20.8	-103.9	-112.8	0.10	0.06	0.94	-3.42
hsa-let-7e	MXD1	NM_002357	1725	1735	-18.3	-1637.8	-1642.6	0.02	0.02	0.98	-5.00
hsa-let-7e	N4BP1	NM_153029	5068	5085	-19.7	-1483.9	-1490.7	0.00	0.03	0.97	-4.40
hsa-let-7e	NAB1	NM_005966	4308	4315	-10.5	-1300.6	-1302.7	0.65	0.65	0.35	-0.53
hsa-let-7e	NAPE-PLD	NM_198990	2943	2960	-18.0	-1335.5	-1341.5	0.06	0.06	0.94	-3.52
hsa-let-7e	NAPE-PLD	NM_198990	3499	3510	-18.6	-1338.6	-1341.5	0.00	0.00	1.00	-7.19
hsa-let-7e	NAT14	NM_020378	964	977	-24.0	-663.1	-668.1	0.00	0.00	1.00	-10.49
hsa-let-7e	NCOA3	NM_006534	7049	7070	-18.4	-906.0	-914.6	0.30	0.30	0.70	-1.50
hsa-let-7e	NCOA3	NM_181659	7061	7082	-18.4	-906.0	-914.6	0.30	0.30	0.70	-1.50
hsa-let-7e	NEK3	NM_152720	2106	2123	-18.8	-674.4	-677.4	0.00	0.00	1.00	-7.29
hsa-let-7e	NGFB	NM_002506	937	956	-21.4	-358.4	-362.2	0.00	0.00	1.00	-9.09
hsa-let-7e	NLK	NM_016231	3405	3428	-18.1	-1211.4	-1215.4	0.01	0.01	0.99	-5.59
hsa-let-7e	NOD1	NM_006092	4168	4175	-13.1	-1703.3	-1705.7	0.16	0.16	0.84	-2.29
hsa-let-7e	NOPE	NM_020962	4807	4814	-13.1	-766.1	-768.6	0.20	0.17	0.83	-2.20
hsa-let-7e	NOVA1	NM_002515	3089	3112	-20.7	-1099.0	-1103.7	0.00	0.00	1.00	-7.49
hsa-let-7e	NOVA1	NM_006489	3017	3040	-20.7	-1069.7	-1077.4	0.03	0.03	0.97	-4.50
hsa-let-7e	NPHP3	NM_153240	4794	4814	-19.7	-332.4	-335.7	0.00	0.00	1.00	-7.89
hsa-let-7e	NPHP3	NM_153240	5131	5150	-14.2	-332.1	-335.7	0.20	0.17	0.83	-2.20
hsa-let-7e	NRAS	NM_002524	3415	3422	-10.5	-1228.9	-1228.9	0.18	0.18	0.82	-2.11
hsa-let-7e	NUDT15	NM_018283	1567	1583	-24.6	-635.6	-642.5	0.00	0.00	1.00	-9.19
hsa-let-7e	OBSCN	NM_052843	20027	20045	-18.9	-221.9	-223.2	0.00	0.00	1.00	-9.09
hsa-let-7e	OLFM4	NM_006418	2231	2248	-23.8	-833.0	-838.8	0.00	0.00	1.00	-9.49
hsa-let-7e	OSBPL3	NM_015550	4068	4077	-14.2	-902.1	-904.5	0.10	0.07	0.93	-3.33
hsa-let-7e	OSBPL3	NM_015550	6612	6631	-13.7	-900.2	-904.5	0.40	0.38	0.62	-1.18
hsa-let-7e	OSBPL3	NM_015550	6624	6637	-16.5	-899.4	-904.5	0.10	0.09	0.91	-2.94
hsa-let-7e	OSBPL3	NM_145320	3975	3984	-14.2	-902.1	-904.5	0.10	0.07	0.93	-3.33
hsa-let-7e	OSBPL3	NM_145320	6519	6538	-13.7	-900.2	-904.5	0.40	0.38	0.62	-1.18
hsa-let-7e	OSBPL3	NM_145320	6531	6544	-16.5	-899.4	-904.5	0.10	0.09	0.91	-2.94
hsa-let-7e	OSBPL3	NM_145321	3960	3969	-14.2	-902.1	-904.5	0.10	0.07	0.93	-3.33
hsa-let-7e	OSBPL3	NM_145321	6504	6523	-13.7	-900.2	-904.5	0.40	0.38	0.62	-1.18
hsa-let-7e	OSBPL3	NM_145321	6516	6529	-16.5	-899.4	-904.5	0.10	0.09	0.91	-2.94
hsa-let-7e	OSBPL3	NM_145322	3867	3876	-14.2	-902.1	-904.5	0.10	0.07	0.93	-3.33
hsa-let-7e	OSBPL3	NM_145322	6411	6430	-13.7	-900.2	-904.5	0.40	0.38	0.62	-1.18
hsa-let-7e	OSBPL3	NM_145322	6423	6436	-16.5	-899.4	-904.5	0.10	0.09	0.91	-2.94
hsa-let-7e	OSMR	NM_003999	4063	4070	-13.3	-1260.9	-1261.8	0.04	0.04	0.96	-3.91
hsa-let-7e	OTUD4	NM_199324	5301	5322	-16.6	-938.2	-943.4	0.10	0.09	0.91	-2.94
hsa-let-7e	PAPPA	NM_002581	8598	8604	-11.5	-1523.3	-1525.9	0.50	0.51	0.49	-0.83
hsa-let-7e	PAPPA	NM_002581	9579	9595	-21.0	-1521.1	-1525.9	0.00	0.00	1.00	-7.69
hsa-let-7e	PARP14	NM_017554	5231	5247	-14.4	-633.3	-634.7	0.00	0.03	0.97	-4.50
hsa-let-7e	PAX3	NM_181458	2653	2673	-16.1	-1086.6	-1094.4	0.68	0.68	0.32	-0.48
hsa-let-7e	PAX3	NM_181460	2235	2255	-16.1	-937.4	-945.2	0.68	0.68	0.32	-0.48
hsa-let-7e	PBX2	NM_002586	2098	2114	-19.2	-1254.4	-1260.8	0.03	0.03	0.97	-4.30
hsa-let-7e	PCDH19	NM_020766	3790	3807	-14.6	-1263.1	-1268.0	0.30	0.32	0.68	-1.42
hsa-let-7e	PCGF3	NM_006315	2873	2891	-19.9	-1856.8	-1856.8	0.00	0.00	1.00	-11.39
hsa-let-7e	PCSK6	NM_138323	2955	2969	-18.0	-1271.7	-1275.3	0.01	0.01	0.99	-5.89
hsa-let-7e	PCYT1B	NM_004845	2892	2898	-11.7	-1828.9	-1831.1	0.36	0.36	0.64	-1.26
hsa-let-7e	PDLIM5	NM_001011513	3895	3912	-18.2	-1626.0	-1630.6	0.02	0.02	0.98	-5.10
hsa-let-7e	PDLIM5	NM_006457	4222	4239	-18.2	-1062.9	-1069.0	0.10	0.05	0.95	-3.62
hsa-let-7e	PDLIM7	NM_213636	833	850	-19.9	-435.9	-438.8	0.00	0.00	1.00	-8.49
hsa-let-7e	PDPR	NM_017990	4143	4158	-16.4	-1461.8	-1470.0	0.70	0.70	0.30	-0.43
hsa-let-7e	PDPR	NM_017990	5512	5525	-13.3	-1465.3	-1470.0	0.60	0.59	0.41	-0.64
hsa-let-7e	PEG10	NM_001040152	4859	4866	-10.5	-1400.1	-1400.1	0.20	0.18	0.82	-2.11
hsa-let-7e	PERLD1	NM_033419	1228	1243	-20.9	-1170.7	-1178.9	0.03	0.03	0.97	-4.21
hsa-let-7e	PHACTR4	NM_001048183	2868	2879	-13.6	-1566.4	-1567.9	0.10	0.05	0.95	-3.62
hsa-let-7e	PHACTR4	NM_023923	2851	2862	-13.6	-1566.4	-1567.9	0.10	0.05	0.95	-3.62
hsa-let-7e	PHF8	NM_015107	4899	4912	-16.2	-2038.3	-2044.5	0.26	0.26	0.74	-1.67
hsa-let-7e	PIK3C2B	NM_002646	6872	6888	-24.3	-812.6	-818.1	0.00	0.00	1.00	-10.29
hsa-let-7e	PLAGL2	NM_002657	3311	3325	-19.4	-1964.8	-1964.8	0.00	0.00	1.00	-10.89
hsa-let-7e	PLCB2	NM_004573	4083	4095	-22.3	-1915.3	-1915.5	0.00	0.00	1.00	-13.59
hsa-let-7e	PLCB2	NM_004573	4334	4354	-15.3	-1909.4	-1915.5	0.43	0.43	0.57	-1.03
hsa-let-7e	PLCB4	NM_000933	4202	4219	-13.3	-1461.6	-1466.6	0.68	0.68	0.32	-0.48
hsa-let-7e	PLCXD1	NM_018390	1899	1917	-20.1	-832.1	-840.9	0.10	0.10	0.90	-2.85
hsa-let-7e	PLEKHH1	NM_020715	5998	6018	-18.0	-674.9	-678.6	0.00	0.01	0.99	-5.79
hsa-let-7e	PLGLB1	NM_001032392	2652	2668	-24.3	-844.4	-847.6	0.00	0.00	1.00	-12.59
hsa-let-7e	PLGLB2	NM_002665	2657	2673	-24.3	-847.0	-850.2	0.00	0.00	1.00	-12.59
hsa-let-7e	PLXNA1	NM_032242	8154	8168	-16.6	-1524.2	-1530.8	0.30	0.26	0.74	-1.67
hsa-let-7e	PLXNA1	NM_032242	8512	8529	-16.9	-1524.0	-1530.8	0.20	0.24	0.76	-1.75
hsa-let-7e	PLXNA2	NM_025179	9682	9702	-24.3	-1691.8	-1702.4	0.00	0.01	0.99	-5.19
hsa-let-7e	POGZ	NM_015100	4905	4912	-10.5	-567.6	-569.7	0.70	0.65	0.35	-0.53
hsa-let-7e	POGZ	NM_207171	4746	4753	-10.5	-567.6	-569.7	0.70	0.65	0.35	-0.53
hsa-let-7e	POLQ	NM_199420	7943	7964	-16.0	-210.6	-216.4	0.20	0.22	0.78	-1.84
hsa-let-7e	PON1	NM_000446	2329	2349	-21.2	-670.3	-680.3	0.11	0.11	0.89	-2.75
hsa-let-7e	POU2F2	NM_002698	4260	4267	-15.3	-1727.1	-1728.5	0.01	0.01	0.99	-5.39
hsa-let-7e	PPCDC	NM_021823	1460	1476	-17.9	-859.6	-864.9	0.04	0.04	0.96	-4.11
hsa-let-7e	PPP1R11	NM_021959	1447	1466	-21.9	-567.2	-573.6	0.00	0.00	1.00	-6.99
hsa-let-7e	PPP3CA	NM_000944	2605	2613	-13.6	-1238.9	-1240.3	0.05	0.05	0.95	-3.72
hsa-let-7e	PPT2	NM_005155	1679	1693	-20.5	-862.8	-865.2	0.00	0.00	1.00	-9.59
hsa-let-7e	PPT2	NM_138717	1232	1246	-20.5	-681.5	-683.9	0.00	0.00	1.00	-9.59
hsa-let-7e	PRDM1	NM_001198	4030	4044	-16.0	-1531.8	-1531.9	0.00	0.00	1.00	-7.39
hsa-let-7e	PREI3	NM_015387	1528	1546	-14.9	-646.9	-652.5	0.41	0.41	0.59	-1.11
hsa-let-7e	PRIM2A	NM_000947	1758	1781	-25.0	-657.3	-666.2	0.00	0.00	1.00	-7.59
hsa-let-7e	PRKAB2	NM_005399	2532	2538	-11.5	-1686.3	-1688.9	0.51	0.51	0.49	-0.83
hsa-let-7e	PRKRIP1	NM_024653	1809	1823	-22.0	-848.5	-857.5	0.03	0.03	0.97	-4.50
hsa-let-7e	PRO1853	NM_018607	1121	1134	-18.4	-596.8	-606.3	0.51	0.51	0.49	-0.83
hsa-let-7e	PRRX1	NM_006902	2464	2487	-18.8	-1129.6	-1135.0	0.02	0.02	0.98	-4.90
hsa-let-7e	PRRX1	NM_022716	2392	2415	-18.8	-1107.8	-1113.2	0.02	0.02	0.98	-4.90
hsa-let-7e	PRTG	NM_173814	3900	3920	-19.6	-137.8	-149.1	0.70	0.68	0.32	-0.48
hsa-let-7e	PRTG	NM_173814	3946	3962	-16.4	-144.5	-149.1	0.10	0.07	0.93	-3.33
hsa-let-7e	PTGES2	NM_198939	1416	1436	-19.9	-1025.2	-1036.0	0.46	0.46	0.54	-0.96
hsa-let-7e	PTPRD	NM_001040712	7487	7494	-13.1	-898.7	-901.9	0.30	0.28	0.72	-1.58
hsa-let-7e	PTPRD	NM_001040712	8672	8684	-12.5	-900.6	-901.9	0.10	0.11	0.89	-2.75
hsa-let-7e	PTPRU	NM_005704	5510	5517	-15.4	-2451.4	-2454.6	0.05	0.05	0.95	-3.72
hsa-let-7e	PVRL2	NM_001042724	2281	2304	-18.8	-1204.7	-1206.8	0.00	0.00	1.00	-8.19
hsa-let-7e	PVRL4	NM_030916	1909	1928	-17.9	-1160.9	-1167.5	0.10	0.10	0.90	-2.85
hsa-let-7e	PXDN	NM_012293	5672	5687	-16.8	-764.3	-765.0	0.00	0.00	1.00	-7.59
hsa-let-7e	RAB6B	NM_016577	3217	3230	-15.4	-2059.9	-2064.4	0.13	0.13	0.87	-2.47
hsa-let-7e	RAC1	NM_006908	2057	2076	-18.4	-672.7	-674.8	0.00	0.00	1.00	-7.79
hsa-let-7e	RAD9A	NM_004584	1508	1528	-21.3	-879.1	-883.0	0.00	0.00	1.00	-8.89
hsa-let-7e	RALB	NM_002881	1798	1821	-22.7	-690.5	-700.5	0.03	0.03	0.97	-4.21
hsa-let-7e	RANBP2	NM_006267	10500	10507	-13.3	-191.8	-194.9	0.20	0.22	0.78	-1.84
hsa-let-7e	RASGRP1	NM_005739	2990	2997	-13.3	-1398.5	-1400.5	0.10	0.10	0.90	-2.85
hsa-let-7e	RBM19	NM_016196	4057	4074	-17.7	-1598.2	-1605.3	0.17	0.17	0.83	-2.20
hsa-let-7e	RCHY1	NM_001008925	2663	2685	-23.7	-1101.3	-1112.9	0.05	0.05	0.95	-3.62
hsa-let-7e	RCHY1	NM_001009922	2638	2660	-23.7	-1098.4	-1110.0	0.05	0.05	0.95	-3.62
hsa-let-7e	RDX	NM_002906	3027	3043	-18.9	-1192.3	-1196.6	0.01	0.01	0.99	-6.09
hsa-let-7e	RECQL5	NM_001003716	1789	1807	-18.5	-1392.5	-1398.6	0.04	0.04	0.96	-3.91
hsa-let-7e	RHBDF2	NM_001005498	3234	3244	-22.3	-1494.0	-1496.4	0.00	0.00	1.00	-11.39
hsa-let-7e	RHBDF2	NM_024599	3321	3331	-22.3	-1521.4	-1523.8	0.00	0.00	1.00	-11.39
hsa-let-7e	RHD	NM_016124	1703	1723	-23.9	-933.7	-944.7	0.03	0.03	0.97	-4.40
hsa-let-7e	RHPN2	NM_033103	3028	3044	-24.3	-1142.6	-1143.6	0.00	0.00	1.00	-14.79
hsa-let-7e	RNF165	NM_152470	2544	2551	-12.8	-1575.9	-1577.3	0.10	0.09	0.91	-2.94
hsa-let-7e	RNF165	NM_152470	5037	5044	-10.3	-1576.6	-1577.3	0.30	0.34	0.66	-1.34
hsa-let-7e	RNGTT	NM_003800	2819	2838	-16.4	-1219.6	-1223.5	0.04	0.04	0.96	-4.01
hsa-let-7e	RPS6KA3	NM_004586	3673	3681	-13.2	-1411.4	-1412.6	0.10	0.06	0.94	-3.52
hsa-let-7e	RPS6KA3	NM_004586	6646	6661	-22.0	-1407.8	-1412.6	0.00	0.00	1.00	-8.69
hsa-let-7e	RTP1	NM_153708	1127	1139	-20.3	-796.5	-802.1	0.01	0.01	0.99	-6.19
hsa-let-7e	RUFY3	NM_014961	2747	2763	-18.5	-1108.9	-1114.5	0.03	0.03	0.97	-4.40
hsa-let-7e	SCD	NM_005063	5021	5039	-17.9	-1799.1	-1806.7	0.21	0.21	0.79	-1.93
hsa-let-7e	SCN11A	NM_014139	5582	5599	-18.3	-229.5	-235.7	0.10	0.05	0.95	-3.62
hsa-let-7e	SCUBE3	NM_152753	4067	4079	-20.5	-667.9	-667.9	0.00	0.00	1.00	-11.99
hsa-let-7e	SEMA4F	NM_004263	4196	4213	-17.7	-1698.7	-1705.4	0.12	0.12	0.88	-2.57
hsa-let-7e	SEPN1	NM_206926	2620	2636	-19.4	-1707.8	-1714.1	0.02	0.02	0.98	-4.60
hsa-let-7e	SERPINB9	NM_004155	2192	2209	-17.1	-1222.3	-1228.2	0.11	0.11	0.89	-2.75
hsa-let-7e	SERPINB9	NM_004155	3749	3765	-22.8	-1223.8	-1228.2	0.00	0.00	1.00	-9.89
hsa-let-7e	SF3A3	NM_006802	1899	1913	-20.6	-911.0	-923.1	0.62	0.62	0.38	-0.58
hsa-let-7e	SFRS12	NM_001077199	3516	3524	-13.6	-1076.3	-1078.2	0.07	0.07	0.93	-3.23
hsa-let-7e	SH3GLB1	NM_016009	4677	4691	-15.7	-1274.0	-1280.2	0.40	0.36	0.64	-1.26
hsa-let-7e	SIX4	NM_017420	3323	3341	-14.5	-944.8	-948.5	0.10	0.14	0.86	-2.38
hsa-let-7e	SLC16A14	NM_152527	1939	1946	-15.6	-570.3	-572.7	0.00	0.02	0.98	-4.70
hsa-let-7e	SLC22A3	NM_021977	4539	4554	-20.3	-1778.5	-1784.7	0.01	0.01	0.99	-5.59
hsa-let-7e	SLC2A12	NM_145176	2958	2965	-13.3	-818.1	-819.4	0.10	0.06	0.94	-3.52
hsa-let-7e	SLC31A1	NM_001859	2596	2602	-12.1	-1481.4	-1484.9	0.59	0.59	0.41	-0.64
hsa-let-7e	SLC35A2	NM_001032289	1448	1471	-24.6	-665.8	-680.4	0.26	0.26	0.74	-1.67
hsa-let-7e	SLC35A2	NM_001042498	2341	2364	-24.6	-1072.5	-1087.1	0.26	0.26	0.74	-1.67
hsa-let-7e	SLC35B4	NM_032826	5886	5904	-29.2	-1642.7	-1656.1	0.00	0.00	1.00	-7.29
hsa-let-7e	SLC4A4	NM_003759	4200	4208	-13.6	-1056.1	-1058.3	0.10	0.09	0.91	-2.94
hsa-let-7e	SLC4A9	NM_031467	2944	2967	-19.6	-1302.1	-1311.1	0.17	0.17	0.83	-2.20
hsa-let-7e	SLC8A2	NM_015063	3588	3600	-17.2	-1911.0	-1917.5	0.16	0.16	0.84	-2.29
hsa-let-7e	SLCO2A1	NM_005630	2147	2160	-18.4	-1469.8	-1475.7	0.04	0.04	0.96	-4.01
hsa-let-7e	SLCO2A1	NM_005630	3300	3322	-20.4	-1466.7	-1475.7	0.09	0.09	0.91	-2.94
hsa-let-7e	SMARCAD1	NM_020159	3480	3498	-16.6	-1210.2	-1211.9	0.01	0.01	0.99	-6.39
hsa-let-7e	SMC1A	NM_006306	3838	3861	-22.2	-1920.0	-1933.4	0.50	0.54	0.46	-0.76
hsa-let-7e	SMC1A	NM_006306	4695	4716	-22.4	-1926.2	-1933.4	0.00	0.00	1.00	-6.69
hsa-let-7e	SMC1A	NM_006306	6531	6544	-21.9	-1929.8	-1933.4	0.00	0.00	1.00	-9.79
hsa-let-7e	SMC1A	NM_006306	8332	8358	-21.6	-1922.1	-1933.4	0.20	0.21	0.79	-1.93
hsa-let-7e	SMCR7L	NM_019008	3390	3396	-12.1	-2018.9	-2022.2	0.54	0.54	0.46	-0.76
hsa-let-7e	SNX15	NM_013306	1195	1209	-18.2	-752.2	-760.5	0.28	0.28	0.72	-1.58
hsa-let-7e	SNX15	NM_147777	937	951	-18.2	-619.8	-628.0	0.26	0.26	0.74	-1.67
hsa-let-7e	SOCS4	NM_080867	3602	3609	-13.1	-1225.6	-1226.7	0.10	0.06	0.94	-3.52
hsa-let-7e	SOCS4	NM_080867	5418	5434	-24.6	-1222.2	-1226.7	0.00	0.00	1.00	-11.59
hsa-let-7e	SOCS4	NM_199421	3731	3738	-13.1	-1225.6	-1226.7	0.10	0.06	0.94	-3.52
hsa-let-7e	SOCS4	NM_199421	5547	5563	-24.6	-1222.2	-1226.7	0.00	0.00	1.00	-11.59
hsa-let-7e	SP140	NM_007237	2974	2990	-21.3	-1029.0	-1034.0	0.00	0.00	1.00	-7.79
hsa-let-7e	SPATA2	NM_006038	2826	2840	-20.1	-1424.9	-1429.0	0.00	0.00	1.00	-7.49
hsa-let-7e	SPTBN1	NM_003128	8378	8393	-15.3	-804.8	-810.5	0.30	0.34	0.66	-1.34
hsa-let-7e	SPTBN1	NM_003128	9238	9252	-19.5	-808.6	-810.5	0.00	0.00	1.00	-9.09
hsa-let-7e	SRGAP3	NM_001033117	5969	5984	-18.2	-1649.8	-1653.5	0.00	0.01	0.99	-5.99
hsa-let-7e	SRGAP3	NM_014850	6041	6056	-18.2	-1649.8	-1653.5	0.00	0.01	0.99	-5.99
hsa-let-7e	SSH1	NM_018984	3645	3664	-19.1	-1509.9	-1515.1	0.01	0.01	0.99	-5.39
hsa-let-7e	SSX4	NM_005636	903	916	-17.9	-354.0	-360.9	0.12	0.12	0.88	-2.57
hsa-let-7e	SSX4	NM_175729	767	780	-17.9	-304.0	-310.4	0.08	0.08	0.92	-3.04
hsa-let-7e	SSX4B	NM_001034832	903	916	-17.9	-352.3	-359.2	0.12	0.12	0.88	-2.57
hsa-let-7e	SSX4B	NM_001040612	767	780	-17.9	-302.3	-308.7	0.08	0.08	0.92	-3.04
hsa-let-7e	SSX5	NM_021015	1021	1034	-17.9	-396.3	-399.9	0.01	0.01	0.99	-5.79
hsa-let-7e	SSX5	NM_175723	898	911	-17.9	-343.4	-347.9	0.02	0.02	0.98	-4.90
hsa-let-7e	SSX6	NM_173357	967	980	-17.9	-383.6	-389.9	0.08	0.08	0.92	-3.14
hsa-let-7e	SSX7	NM_173358	1004	1017	-17.9	-377.6	-380.7	0.01	0.01	0.99	-6.29
hsa-let-7e	SSX9	NM_174962	906	919	-17.9	-336.5	-339.3	0.00	0.00	1.00	-6.59
hsa-let-7e	ST7L	NM_017744	2103	2116	-21.7	-1414.0	-1416.8	0.00	0.00	1.00	-10.39
hsa-let-7e	STAT2	NM_005419	3517	3533	-27.2	-1603.7	-1615.2	0.00	0.00	1.00	-7.19
hsa-let-7e	STX3	NM_004177	1415	1433	-20.5	-935.1	-938.9	0.00	0.00	1.00	-8.19
hsa-let-7e	STX6	NM_005819	3185	3193	-13.3	-1406.6	-1409.2	0.16	0.16	0.84	-2.29
hsa-let-7e	SUGT1	NM_006704	1159	1177	-17.1	-389.5	-392.5	0.01	0.01	0.99	-5.59
hsa-let-7e	SULF1	NM_015170	5255	5262	-10.2	-1602.5	-1603.5	0.43	0.43	0.57	-1.03
hsa-let-7e	SYPL2	NM_001040709	2473	2496	-17.9	-1435.8	-1441.0	0.03	0.03	0.97	-4.21
hsa-let-7e	SYPL2	NM_001040709	3400	3420	-19.7	-1437.4	-1441.0	0.00	0.00	1.00	-7.59
hsa-let-7e	SYT11	NM_152280	4477	4506	-26.6	-1275.2	-1288.1	0.00	0.01	0.99	-5.19
hsa-let-7e	SYT7	NM_004200	3826	3842	-19.0	-1821.9	-1827.8	0.02	0.02	0.98	-4.60
hsa-let-7e	TBKBP1	NM_014726	2797	2815	-19.3	-1972.3	-1980.0	0.08	0.08	0.92	-3.14
hsa-let-7e	TBKBP1	NM_014726	3705	3721	-14.0	-1975.9	-1980.0	0.28	0.28	0.72	-1.58
hsa-let-7e	TCEAL7	NM_152278	1075	1094	-20.0	-287.8	-295.4	0.04	0.04	0.96	-3.91
hsa-let-7e	TFCP2L1	NM_014553	1944	1961	-17.1	-1595.8	-1602.8	0.24	0.24	0.76	-1.75
hsa-let-7e	TFCP2L1	NM_014553	2109	2130	-25.5	-1595.4	-1602.8	0.00	0.00	1.00	-9.59
hsa-let-7e	TGFBR1	NM_004612	1661	1670	-14.5	-1300.8	-1305.3	0.30	0.26	0.74	-1.67
hsa-let-7e	TGFBR1	NM_004612	5476	5483	-10.3	-1304.9	-1305.3	0.30	0.28	0.72	-1.58
hsa-let-7e	TK2	NM_004614	3539	3560	-22.4	-1374.2	-1382.0	0.01	0.01	0.99	-6.09
hsa-let-7e	TMEM1	NM_003274	4209	4219	-18.5	-853.7	-862.6	0.30	0.34	0.66	-1.34
hsa-let-7e	TMEM26	NM_178505	1941	1958	-14.1	-1520.3	-1524.5	0.28	0.28	0.72	-1.58
hsa-let-7e	TNFAIP3	NM_006290	3726	3734	-16.1	-1460.3	-1461.4	0.01	0.01	0.99	-6.49
hsa-let-7e	TOB2	NM_016272	3097	3112	-15.2	-1776.2	-1782.0	0.38	0.38	0.62	-1.18
hsa-let-7e	TRHDE	NM_013381	5376	5396	-17.4	-1619.0	-1627.0	0.38	0.38	0.62	-1.18
hsa-let-7e	TRIM13	NM_001007278	2080	2100	-23.9	-1432.7	-1439.7	0.00	0.00	1.00	-8.39
hsa-let-7e	TRIM13	NM_005798	1881	1901	-23.9	-1432.7	-1439.7	0.00	0.00	1.00	-8.39
hsa-let-7e	TRIM13	NM_052811	1966	1986	-23.9	-1432.7	-1439.7	0.00	0.00	1.00	-8.39
hsa-let-7e	TRIM13	NM_213590	2416	2436	-23.9	-1432.7	-1439.7	0.00	0.00	1.00	-8.39
hsa-let-7e	TRIM33	NM_015906	6657	6664	-10.5	-1099.9	-1101.7	0.60	0.57	0.43	-0.70
hsa-let-7e	TRIM33	NM_033020	6606	6613	-10.5	-1099.9	-1101.7	0.60	0.57	0.43	-0.70
hsa-let-7e	TRIOBP	NM_001039141	7764	7776	-16.2	-1078.2	-1081.1	0.00	0.02	0.98	-4.80
hsa-let-7e	TRPM6	NM_017662	7795	7821	-20.1	-625.7	-637.0	0.50	0.54	0.46	-0.76
hsa-let-7e	TSC1	NM_000368	3937	3958	-16.2	-1611.4	-1612.8	0.00	0.01	0.99	-6.29
hsa-let-7e	TSC1	NM_000368	4445	4455	-15.5	-1608.7	-1612.8	0.10	0.09	0.91	-2.94
hsa-let-7e	TTC14	NM_001042601	3868	3887	-21.3	-1230.2	-1242.1	0.38	0.38	0.62	-1.18
hsa-let-7e	TTL	NM_153712	3946	3953	-13.3	-1259.8	-1262.2	0.10	0.13	0.87	-2.47
hsa-let-7e	TTLL4	NM_014640	3940	3947	-12.8	-1489.7	-1490.7	0.07	0.07	0.93	-3.33
hsa-let-7e	TUBB4	NM_006087	1893	1905	-20.7	-830.0	-837.4	0.02	0.02	0.98	-4.80
hsa-let-7e	TUBB4	NM_006087	2076	2095	-22.0	-833.0	-837.4	0.00	0.00	1.00	-9.09
hsa-let-7e	TXLNA	NM_175852	3787	3807	-17.1	-1839.3	-1846.8	0.34	0.34	0.66	-1.34
hsa-let-7e	UBAP2	NM_018449	3919	3940	-16.4	-1410.2	-1415.8	0.14	0.14	0.86	-2.38
hsa-let-7e	UGCGL1	NM_001025777	5375	5383	-13.8	-514.5	-516.8	0.10	0.08	0.92	-3.04
hsa-let-7e	UHRF1	NM_001048201	3688	3703	-22.1	-1481.2	-1482.8	0.00	0.00	1.00	-11.99
hsa-let-7e	UHRF1	NM_013282	3852	3867	-15.4	-1538.4	-1541.5	0.05	0.05	0.95	-3.81
hsa-let-7e	ULK2	NM_014683	5074	5091	-17.4	-1893.1	-1899.9	0.17	0.17	0.83	-2.20
hsa-let-7e	USP32	NM_032582	5524	5530	-11.5	-468.3	-470.3	0.40	0.36	0.64	-1.26
hsa-let-7e	USP47	NM_017944	5050	5070	-16.5	-828.9	-834.2	0.10	0.11	0.89	-2.75
hsa-let-7e	USP6	NM_004505	6332	6338	-11.5	-519.7	-522.5	0.60	0.57	0.43	-0.70
hsa-let-7e	UTRN	NM_007124	11985	12001	-20.0	-583.0	-588.3	0.00	0.01	0.99	-6.19
hsa-let-7e	VAV3	NM_006113	4141	4153	-16.8	-1359.7	-1365.0	0.08	0.08	0.92	-3.04
hsa-let-7e	VCL	NM_014000	4730	4754	-18.4	-1854.4	-1864.2	0.59	0.59	0.41	-0.64
hsa-let-7e	VCPIP1	NM_025054	6909	6928	-24.1	-960.9	-966.5	0.00	0.00	1.00	-9.99
hsa-let-7e	WDR26	NM_025160	3896	3914	-20.9	-1103.0	-1108.0	0.00	0.00	1.00	-7.39
hsa-let-7e	WDR37	NM_014023	2123	2129	-9.8	-1569.2	-1569.2	0.30	0.30	0.70	-1.50
hsa-let-7e	WDR37	NM_014023	2558	2573	-17.4	-1564.2	-1569.2	0.04	0.04	0.96	-3.91
hsa-let-7e	WDR42A	NM_015726	3077	3101	-25.2	-1404.3	-1411.3	0.00	0.00	1.00	-9.69
hsa-let-7e	WDR51A	NM_015426	1624	1649	-21.4	-728.5	-736.2	0.01	0.01	0.99	-5.19
hsa-let-7e	WIPI2	NM_016003	2639	2656	-17.8	-1671.5	-1673.9	0.00	0.00	1.00	-6.89
hsa-let-7e	XG	NM_175569	1026	1048	-17.7	-653.5	-662.8	0.65	0.65	0.35	-0.53
hsa-let-7e	XK	NM_021083	4418	4426	-15.8	-1450.0	-1454.9	0.13	0.13	0.87	-2.47
hsa-let-7e	XKR8	NM_018053	2038	2050	-25.0	-939.7	-943.1	0.00	0.00	1.00	-13.09
hsa-let-7e	XLKD1	NM_006691	1374	1388	-22.6	-680.1	-685.0	0.00	0.00	1.00	-9.19
hsa-let-7e	YOD1	NM_018566	1117	1130	-19.4	-1255.6	-1256.5	0.00	0.00	1.00	-9.99
hsa-let-7e	YOD1	NM_018566	2472	2484	-15.6	-1252.7	-1256.5	0.10	0.07	0.93	-3.33
hsa-let-7e	ZBTB39	NM_014830	3580	3587	-13.0	-1270.5	-1275.2	0.70	0.68	0.32	-0.48
hsa-let-7e	ZC3H3	NM_015117	2873	2890	-20.7	-1439.0	-1444.9	0.01	0.01	0.99	-6.29
hsa-let-7e	ZC3HAV1	NM_024625	2891	2914	-25.1	-1125.7	-1134.8	0.00	0.00	1.00	-7.49
hsa-let-7e	ZDHHC19	NM_001039617	1206	1226	-20.9	-509.8	-513.6	0.00	0.00	1.00	-8.59
hsa-let-7e	ZFP36L1	NM_004926	1539	1557	-15.0	-907.1	-910.3	0.07	0.07	0.93	-3.33
hsa-let-7e	ZFYVE16	NM_014733	5276	5283	-14.5	-321.1	-322.5	0.00	0.02	0.98	-4.60
hsa-let-7e	ZFYVE26	NM_015346	7990	8001	-17.9	-623.3	-631.7	0.40	0.36	0.64	-1.26
hsa-let-7e	ZNF202	NM_003455	2591	2610	-21.3	-1380.6	-1389.4	0.04	0.04	0.96	-4.01
hsa-let-7e	ZNF248	NM_021045	3588	3594	-11.9	-1336.9	-1338.6	0.22	0.22	0.78	-1.84
hsa-let-7e	ZNF273	NM_021148	3322	3330	-15.8	-1045.6	-1051.9	0.36	0.36	0.64	-1.26
hsa-let-7e	ZNF275	NM_001080485	2670	2683	-20.0	-1745.1	-1751.8	0.02	0.02	0.98	-4.80
hsa-let-7e	ZNF275	NM_001080485	4873	4896	-19.0	-1745.8	-1751.8	0.03	0.03	0.97	-4.50
hsa-let-7e	ZNF294	NM_015565	6868	6885	-14.3	-515.9	-520.7	0.40	0.36	0.64	-1.26
hsa-let-7e	ZNF318	NM_014345	7842	7861	-15.8	-263.8	-268.9	0.20	0.16	0.84	-2.29
hsa-let-7e	ZNF417	NM_152475	2157	2173	-22.0	-1055.7	-1065.3	0.00	0.04	0.96	-3.91
hsa-let-7e	ZNF417	NM_152475	2492	2510	-17.5	-1058.2	-1065.3	0.20	0.19	0.81	-2.02
hsa-let-7e	ZNF566	NM_032838	2266	2281	-18.7	-653.2	-660.6	0.10	0.10	0.90	-2.85
hsa-let-7e	ZNF587	NM_032828	2094	2112	-29.1	-1809.6	-1818.9	0.00	0.00	1.00	-11.29
hsa-let-7e	ZNF587	NM_032828	4912	4933	-21.0	-1812.5	-1818.9	0.00	0.01	0.99	-6.09
hsa-let-7e	ZNF609	NM_015042	4411	4428	-19.4	-1481.1	-1486.8	0.00	0.01	0.99	-5.19
hsa-let-7e	ZNF623	NM_014789	2281	2295	-24.2	-1601.4	-1606.0	0.00	0.00	1.00	-11.09
hsa-let-7e	ZNF623	NM_014789	3415	3433	-16.6	-1603.4	-1606.0	0.00	0.01	0.99	-5.49
hsa-let-7e	ZNF697	NM_001080470	3979	3992	-15.7	-1840.1	-1844.5	0.10	0.10	0.90	-2.85
hsa-let-7e	ZNF697	NM_001080470	4220	4234	-14.6	-1840.9	-1844.5	0.12	0.12	0.88	-2.57
hsa-let-7e	ZNF781	NM_152605	2754	2775	-17.9	-753.5	-760.4	0.12	0.12	0.88	-2.57
hsa-let-7e	ZNF91	NM_003430	5232	5256	-22.8	-1213.3	-1223.8	0.05	0.05	0.95	-3.81
hsa-let-7e	ZXDC	NM_001040653	3276	3299	-22.6	-1801.1	-1809.0	0.01	0.01	0.99	-6.19
hsa-let-7f	ABCC10	NM_033450	4850	4858	-12.5	-2200.8	-2200.8	0.04	0.04	0.96	-4.01
hsa-let-7f	ABCC5	NM_005688	5606	5626	-15.6	-2044.2	-2051.4	0.65	0.65	0.35	-0.53
hsa-let-7f	ACP1	NM_007099	890	913	-17.7	-439.5	-448.2	0.48	0.48	0.52	-0.89
hsa-let-7f	ACPP	NM_001099	1350	1363	-15.7	-924.5	-931.9	0.68	0.68	0.32	-0.48
hsa-let-7f	ACSL6	NM_001009185	2658	2679	-19.1	-1037.4	-1047.1	0.38	0.38	0.62	-1.18
hsa-let-7f	ACSL6	NM_015256	2658	2679	-19.1	-1036.9	-1046.6	0.38	0.38	0.62	-1.18
hsa-let-7f	ACVR1B	NM_004302	1749	1760	-12.3	-1683.2	-1685.0	0.18	0.18	0.82	-2.11
hsa-let-7f	ACVR2A	NM_001616	4944	4951	-10.5	-1343.9	-1344.0	0.19	0.19	0.81	-2.02
hsa-let-7f	ACVR2A	NM_001616	5005	5011	-9.1	-1343.9	-1344.0	0.48	0.48	0.52	-0.89
hsa-let-7f	ADAM11	NM_002390	2702	2708	-9.3	-2019.9	-2019.9	0.41	0.41	0.59	-1.11
hsa-let-7f	ADAMTS14	NM_080722	4862	4870	-13.9	-2324.3	-2329.3	0.51	0.51	0.49	-0.83
hsa-let-7f	ADAMTS6	NM_197941	6402	6409	-10.2	-814.0	-815.2	0.50	0.48	0.52	-0.89
hsa-let-7f	AHCTF1	NM_015446	7358	7374	-13.6	-375.9	-378.6	0.10	0.13	0.87	-2.47
hsa-let-7f	AKAP6	NM_004274	7355	7371	-14.3	-755.0	-760.9	0.70	0.65	0.35	-0.53
hsa-let-7f	AKAP6	NM_004274	9859	9866	-12.6	-758.7	-760.9	0.20	0.19	0.81	-2.02
hsa-let-7f	ALG2	NM_033087	2455	2469	-14.2	-868.8	-873.1	0.28	0.28	0.72	-1.58
hsa-let-7f	ALPK3	NM_020778	7665	7680	-14.7	-1814.8	-1817.5	0.10	0.06	0.94	-3.52
hsa-let-7f	ANKFY1	NM_016376	6441	6461	-17.8	-1371.7	-1377.8	0.10	0.07	0.93	-3.23
hsa-let-7f	ANKRA2	NM_023039	1657	1676	-14.0	-604.0	-606.5	0.08	0.08	0.92	-3.04
hsa-let-7f	ANKRD28	NM_015199	5411	5424	-13.5	-778.6	-780.3	0.10	0.07	0.93	-3.33
hsa-let-7f	ANKRD49	NM_017704	1503	1522	-17.1	-461.3	-468.9	0.36	0.36	0.64	-1.26
hsa-let-7f	ANP32E	NM_030920	2002	2019	-15.5	-834.0	-838.5	0.12	0.12	0.88	-2.57
hsa-let-7f	APC2	NM_005883	9364	9371	-13.5	-1464.2	-1466.9	0.10	0.14	0.86	-2.38
hsa-let-7f	APC2	NM_005883	9904	9912	-11.6	-1463.7	-1466.9	0.70	0.65	0.35	-0.53
hsa-let-7f	ARGFX	NM_001012659	4927	4933	-8.9	-1811.9	-1811.9	0.51	0.51	0.49	-0.83
hsa-let-7f	ARHGAP20	NM_020809	5429	5450	-19.0	-587.3	-597.2	0.50	0.46	0.54	-0.96
hsa-let-7f	ARHGAP28	NM_001010000	4705	4726	-23.1	-1379.0	-1380.9	0.00	0.00	1.00	-12.69
hsa-let-7f	ARHGAP8	NM_001017526	1550	1570	-19.4	-636.5	-639.0	0.00	0.00	1.00	-8.39
hsa-let-7f	ARHGAP8	NM_181335	1457	1477	-19.4	-605.8	-608.3	0.00	0.00	1.00	-8.39
hsa-let-7f	ARHGEF15	NM_173728	2745	2753	-14.3	-562.1	-567.2	0.40	0.43	0.57	-1.03
hsa-let-7f	ARID3B	NM_006465	1951	1958	-10.3	-1690.3	-1690.3	0.21	0.21	0.79	-1.93
hsa-let-7f	ARID3B	NM_006465	4224	4232	-12.7	-1687.6	-1690.3	0.26	0.26	0.74	-1.67
hsa-let-7f	ARPP-19	NM_006628	2797	2804	-12.7	-1377.3	-1381.1	0.51	0.51	0.49	-0.83
hsa-let-7f	ASCC3L1	NM_014014	6632	6638	-11.1	-228.1	-230.3	0.50	0.51	0.49	-0.83
hsa-let-7f	ATF3	NM_001040619	1481	1497	-14.7	-809.2	-813.6	0.21	0.21	0.79	-1.93
hsa-let-7f	ATP2A2	NM_170665	3766	3789	-21.0	-171.9	-181.5	0.10	0.09	0.91	-2.94
hsa-let-7f	ATP2B1	NM_001001323	3937	3952	-21.5	-762.7	-769.6	0.00	0.01	0.99	-6.09
hsa-let-7f	ATP2B4	NM_001001396	6728	6737	-13.2	-1295.0	-1298.3	0.30	0.28	0.72	-1.58
hsa-let-7f	ATP2B4	NM_001684	6550	6559	-13.2	-1208.8	-1212.1	0.30	0.28	0.72	-1.58
hsa-let-7f	ATP7B	NM_000053	5008	5020	-12.6	-725.5	-728.3	0.30	0.30	0.70	-1.50
hsa-let-7f	ATP7B	NM_001005918	4387	4399	-12.6	-725.5	-728.3	0.30	0.30	0.70	-1.50
hsa-let-7f	B3GNT5	NM_032047	2969	2988	-15.7	-1010.3	-1017.6	0.65	0.65	0.35	-0.53
hsa-let-7f	BAAT	NM_001701	2006	2021	-16.6	-841.4	-844.8	0.02	0.02	0.98	-4.70
hsa-let-7f	BACH1	NM_001186	4301	4314	-15.2	-1529.4	-1531.6	0.03	0.03	0.97	-4.50
hsa-let-7f	BACH1	NM_001186	4606	4614	-14.0	-1530.4	-1531.6	0.03	0.03	0.97	-4.30
hsa-let-7f	BACH1	NM_206866	4429	4442	-15.2	-1579.0	-1581.7	0.04	0.04	0.96	-4.01
hsa-let-7f	BACH1	NM_206866	4734	4742	-14.0	-1580.5	-1581.7	0.03	0.03	0.97	-4.30
hsa-let-7f	BAHD1	NM_014952	2826	2838	-11.9	-1958.8	-1961.5	0.43	0.43	0.57	-1.03
hsa-let-7f	BCAP29	NM_018844	1624	1644	-20.0	-671.4	-675.7	0.00	0.00	1.00	-7.19
hsa-let-7f	BSN	NM_003458	12785	12803	-13.0	-1556.8	-1558.8	0.10	0.12	0.88	-2.57
hsa-let-7f	C10orf46	NM_153810	2907	2925	-15.3	-1429.5	-1432.2	0.00	0.04	0.96	-4.11
hsa-let-7f	C10orf6	NM_018121	5622	5630	-14.3	-841.9	-845.5	0.20	0.16	0.84	-2.29
hsa-let-7f	C11orf11	NM_006133	3395	3402	-12.7	-2607.7	-2608.8	0.08	0.08	0.92	-3.14
hsa-let-7f	C14orf118	NM_017926	2159	2180	-17.2	-796.3	-804.0	0.36	0.36	0.64	-1.26
hsa-let-7f	C14orf118	NM_017972	2144	2165	-17.2	-792.9	-800.6	0.36	0.36	0.64	-1.26
hsa-let-7f	C14orf2	NM_004894	508	527	-13.0	-169.3	-172.9	0.38	0.38	0.62	-1.18
hsa-let-7f	C14orf28	NM_001017923	1619	1643	-18.9	-738.3	-746.3	0.13	0.13	0.87	-2.47
hsa-let-7f	C14orf43	NM_001043318	7456	7475	-16.7	-1538.4	-1543.2	0.10	0.06	0.94	-3.42
hsa-let-7f	C14orf43	NM_194278	7900	7919	-16.7	-1538.4	-1543.2	0.10	0.06	0.94	-3.42
hsa-let-7f	C1orf140	NM_001010913	2015	2032	-16.8	-1372.5	-1372.8	0.00	0.00	1.00	-7.99
hsa-let-7f	C1orf188	NM_173795	2113	2129	-18.1	-1183.6	-1188.3	0.02	0.02	0.98	-4.90
hsa-let-7f	C1orf212	NM_138428	1831	1847	-18.1	-870.3	-877.3	0.12	0.12	0.88	-2.66
hsa-let-7f	C1orf213	NM_138479	1248	1267	-19.8	-1065.6	-1072.2	0.02	0.02	0.98	-4.70
hsa-let-7f	C1orf32	NM_199351	2348	2365	-15.7	-1018.7	-1024.8	0.34	0.34	0.66	-1.34
hsa-let-7f	C1orf55	NM_152608	2034	2048	-15.7	-1201.1	-1203.6	0.02	0.02	0.98	-4.70
hsa-let-7f	C1orf96	NM_145257	1103	1115	-14.7	-1077.1	-1083.2	0.60	0.59	0.41	-0.64
hsa-let-7f	C21orf29	NM_144991	2376	2393	-17.7	-1600.8	-1600.8	0.00	0.00	1.00	-9.19
hsa-let-7f	C3orf57	NM_001040100	1218	1236	-15.7	-652.5	-655.0	0.02	0.02	0.98	-4.70
hsa-let-7f	C3orf64	NM_173654	3054	3060	-11.2	-595.2	-597.8	0.60	0.59	0.41	-0.64
hsa-let-7f	C6orf167	NM_198468	7041	7048	-12.9	-1102.1	-1104.2	0.10	0.14	0.86	-2.38
hsa-let-7f	C6orf167	NM_198468	7876	7890	-14.9	-1098.0	-1104.2	0.60	0.57	0.43	-0.70
hsa-let-7f	C6orf182	NM_173830	2374	2395	-17.0	-566.2	-572.3	0.13	0.13	0.87	-2.47
hsa-let-7f	CACNA1I	NM_001003406	6610	6624	-13.7	-1466.6	-1471.2	0.50	0.46	0.54	-0.96
hsa-let-7f	CALML4	NM_033429	3708	3729	-19.6	-1497.5	-1504.2	0.03	0.03	0.97	-4.40
hsa-let-7f	CASP3	NM_004346	1241	1257	-17.4	-743.1	-749.1	0.09	0.09	0.91	-2.94
hsa-let-7f	CASP3	NM_032991	1074	1090	-17.4	-672.6	-675.4	0.01	0.01	0.99	-6.09
hsa-let-7f	CBFA2T3	NM_005187	3452	3462	-13.4	-1649.9	-1652.9	0.19	0.19	0.81	-2.02
hsa-let-7f	CBFA2T3	NM_175931	3221	3231	-13.4	-1533.4	-1536.4	0.19	0.19	0.81	-2.02
hsa-let-7f	CBX2	NM_005189	1865	1871	-11.5	-1868.1	-1868.8	0.14	0.14	0.86	-2.38
hsa-let-7f	CCDC100	NM_153223	3201	3216	-16.6	-339.8	-343.1	0.00	0.02	0.98	-4.80
hsa-let-7f	CCDC113	NM_014157	3524	3540	-18.1	-1729.6	-1738.4	0.41	0.41	0.59	-1.11
hsa-let-7f	CCDC113	NM_014157	4447	4454	-12.5	-1737.5	-1738.4	0.08	0.08	0.92	-3.14
hsa-let-7f	CCDC4	NM_207406	1500	1515	-15.5	-1042.1	-1048.7	0.51	0.51	0.49	-0.83
hsa-let-7f	CCDC76	NM_019083	2734	2751	-15.3	-733.8	-740.7	0.65	0.65	0.35	-0.53
hsa-let-7f	CCDC93	NM_019044	5011	5030	-20.1	-1596.9	-1597.4	0.00	0.00	1.00	-11.09
hsa-let-7f	CCL3L1	NM_021006	453	467	-15.4	-250.1	-255.8	0.32	0.32	0.68	-1.42
hsa-let-7f	CCNF	NM_001761	4225	4242	-16.0	-1730.1	-1736.9	0.43	0.43	0.57	-1.03
hsa-let-7f	CCNJ	NM_019084	3451	3467	-14.8	-1220.2	-1221.0	0.01	0.01	0.99	-5.49
hsa-let-7f	CCR7	NM_001838	1363	1379	-18.3	-814.2	-815.9	0.00	0.00	1.00	-8.09
hsa-let-7f	CD46	NM_172351	2404	2421	-14.7	-913.5	-918.2	0.26	0.26	0.74	-1.67
hsa-let-7f	CD86	NM_006889	1544	1560	-16.9	-800.8	-803.8	0.01	0.01	0.99	-5.39
hsa-let-7f	CD86	NM_175862	1531	1547	-16.9	-799.1	-802.1	0.01	0.01	0.99	-5.39
hsa-let-7f	CDC14B	NM_003671	4617	4626	-14.9	-1816.5	-1822.1	0.41	0.41	0.59	-1.11
hsa-let-7f	CDC14B	NM_003671	5045	5064	-15.3	-1816.9	-1822.1	0.24	0.24	0.76	-1.75
hsa-let-7f	CDC14B	NM_033331	4734	4743	-14.9	-1847.8	-1853.4	0.41	0.41	0.59	-1.11
hsa-let-7f	CDC14B	NM_033331	5162	5181	-15.3	-1848.2	-1853.4	0.24	0.24	0.76	-1.75
hsa-let-7f	CDC25A	NM_001789	2478	2498	-15.8	-1366.1	-1373.5	0.65	0.65	0.35	-0.53
hsa-let-7f	CDC25A	NM_201567	2358	2378	-15.8	-1324.6	-1332.0	0.65	0.65	0.35	-0.53
hsa-let-7f	CDC25B	NM_021872	2404	2424	-20.0	-1403.7	-1414.1	0.34	0.34	0.66	-1.34
hsa-let-7f	CECR6	NM_031890	2635	2647	-13.0	-2228.1	-2230.2	0.13	0.13	0.87	-2.47
hsa-let-7f	CEP110	NM_007018	7044	7060	-16.0	-75.8	-78.6	0.00	0.02	0.98	-4.70
hsa-let-7f	CEP135	NM_025009	3767	3780	-13.3	-1401.4	-1405.1	0.34	0.34	0.66	-1.34
hsa-let-7f	CGNL1	NM_032866	7127	7148	-15.2	-1131.3	-1137.1	0.40	0.38	0.62	-1.18
hsa-let-7f	CHD4	NM_001273	6322	6339	-15.5	-185.4	-191.2	0.30	0.32	0.68	-1.42
hsa-let-7f	CHD7	NM_017780	10256	10264	-11.9	-230.6	-233.6	0.50	0.51	0.49	-0.83
hsa-let-7f	CHD9	NM_025134	9438	9445	-10.3	-582.7	-583.3	0.30	0.32	0.68	-1.42
hsa-let-7f	CHST3	NM_004273	2794	2801	-13.2	-1914.9	-1917.1	0.10	0.12	0.88	-2.57
hsa-let-7f	CHST3	NM_004273	4689	4702	-12.5	-1916.9	-1917.1	0.10	0.05	0.95	-3.81
hsa-let-7f	CHST3	NM_004273	6273	6280	-10.5	-1917.1	-1917.1	0.20	0.18	0.82	-2.11
hsa-let-7f	CISH	NM_145071	1957	1975	-18.6	-799.6	-802.6	0.00	0.00	1.00	-7.09
hsa-let-7f	CLDN1	NM_021101	1968	1982	-16.3	-935.2	-935.6	0.00	0.00	1.00	-7.39
hsa-let-7f	CLEC12A	NM_201623	1382	1400	-19.3	-393.2	-403.7	0.54	0.54	0.46	-0.76
hsa-let-7f	CNIH	NM_001009551	651	668	-13.6	-338.1	-338.1	0.02	0.02	0.98	-5.10
hsa-let-7f	CNIH	NM_005776	764	781	-13.6	-379.8	-379.8	0.02	0.02	0.98	-5.10
hsa-let-7f	COL19A1	NM_001858	8552	8565	-13.1	-1223.5	-1223.5	0.00	0.02	0.98	-4.60
hsa-let-7f	COL1A1	NM_000088	5309	5316	-13.8	-2457.5	-2460.5	0.14	0.14	0.86	-2.38
hsa-let-7f	COL1A2	NM_000089	4949	4957	-14.4	-2110.4	-2113.3	0.08	0.08	0.92	-3.04
hsa-let-7f	COL24A1	NM_152890	5671	5678	-13.0	-296.6	-296.6	0.00	0.03	0.97	-4.50
hsa-let-7f	COL3A1	NM_000090	4925	4933	-14.4	-2148.8	-2149.2	0.01	0.01	0.99	-5.49
hsa-let-7f	COL4A2	NM_001846	5473	5483	-14.0	-261.3	-261.3	0.00	0.01	0.99	-5.49
hsa-let-7f	COL4A6	NM_001847	5439	5458	-20.3	-393.8	-400.9	0.00	0.02	0.98	-4.70
hsa-let-7f	COL4A6	NM_033641	5560	5579	-20.3	-385.1	-395.8	0.30	0.34	0.66	-1.34
hsa-let-7f	COL5A2	NM_000393	5819	5833	-15.7	-460.3	-464.5	0.10	0.08	0.92	-3.04
hsa-let-7f	COX18	NM_173827	2185	2201	-18.4	-1224.5	-1227.6	0.00	0.00	1.00	-6.79
hsa-let-7f	CPD	NM_001304	4774	4798	-17.5	-950.9	-959.5	0.50	0.51	0.49	-0.83
hsa-let-7f	CPEB1	NM_001079533	2972	2996	-19.6	-1048.1	-1055.9	0.07	0.07	0.93	-3.33
hsa-let-7f	CPEB1	NM_001079534	2957	2981	-19.6	-1046.1	-1053.9	0.07	0.07	0.93	-3.33
hsa-let-7f	CPEB1	NM_001079535	3058	3082	-19.6	-1079.3	-1087.1	0.07	0.07	0.93	-3.33
hsa-let-7f	CPEB1	NM_030594	3064	3088	-19.6	-1062.0	-1069.7	0.06	0.06	0.94	-3.42
hsa-let-7f	CPM	NM_001005502	6564	6577	-13.5	-1729.5	-1734.3	0.60	0.57	0.43	-0.70
hsa-let-7f	CPM	NM_001874	6596	6609	-13.5	-1729.5	-1734.3	0.60	0.57	0.43	-0.70
hsa-let-7f	CRY2	NM_021117	3262	3272	-11.7	-1658.9	-1661.9	0.57	0.57	0.43	-0.70
hsa-let-7f	CTNS	NM_004937	2411	2421	-13.8	-1727.0	-1732.4	0.65	0.65	0.35	-0.53
hsa-let-7f	CTPS2	NM_019857	3340	3350	-18.2	-1157.4	-1158.9	0.00	0.00	1.00	-8.19
hsa-let-7f	CYP19A1	NM_031226	2855	2875	-15.0	-910.3	-911.7	0.02	0.02	0.98	-5.10
hsa-let-7f	DAPK1	NM_004938	4811	4831	-15.0	-2111.3	-2116.0	0.21	0.21	0.79	-1.93
hsa-let-7f	DAPK1	NM_004938	5264	5271	-13.3	-2111.1	-2116.0	0.65	0.65	0.35	-0.53
hsa-let-7f	DCN	NM_001920	2123	2140	-16.6	-603.7	-607.5	0.03	0.03	0.97	-4.30
hsa-let-7f	DCN	NM_133503	1969	1986	-16.6	-573.2	-578.1	0.07	0.07	0.93	-3.23
hsa-let-7f	DCN	NM_133506	1154	1171	-16.6	-298.9	-299.4	0.00	0.00	1.00	-7.59
hsa-let-7f	DCN	NM_133507	1041	1058	-16.6	-272.6	-273.1	0.00	0.00	1.00	-7.59
hsa-let-7f	DCT	NM_001922	2181	2188	-13.6	-699.1	-701.7	0.12	0.12	0.88	-2.57
hsa-let-7f	DCUN1D3	NM_173475	1968	1981	-17.5	-994.6	-1001.6	0.18	0.18	0.82	-2.11
hsa-let-7f	DDEF1	NM_018482	4087	4100	-13.7	-656.9	-656.9	0.00	0.01	0.99	-5.19
hsa-let-7f	DHX57	NM_198963	4320	4336	-14.0	-1455.9	-1461.0	0.51	0.51	0.49	-0.83
hsa-let-7f	DIAPH2	NM_006729	8567	8573	-11.2	-1411.3	-1413.1	0.40	0.38	0.62	-1.18
hsa-let-7f	DIAPH2	NM_006729	8971	8989	-14.0	-1407.3	-1413.1	0.70	0.70	0.30	-0.43
hsa-let-7f	DIAPH2	NM_006729	9045	9059	-14.2	-1408.2	-1413.1	0.40	0.41	0.59	-1.11
hsa-let-7f	DICER1	NM_030621	7402	7420	-13.5	-1014.6	-1016.8	0.10	0.10	0.90	-2.85
hsa-let-7f	DICER1	NM_030621	8858	8875	-13.7	-1014.4	-1016.8	0.10	0.10	0.90	-2.85
hsa-let-7f	DIO3	NM_001362	1221	1237	-18.0	-897.8	-902.5	0.02	0.02	0.98	-4.80
hsa-let-7f	DKFZP564O0823	NM_015393	4193	4214	-15.7	-1560.3	-1566.2	0.30	0.30	0.70	-1.50
hsa-let-7f	DMD	NM_000109	13312	13319	-12.1	-626.7	-628.4	0.20	0.19	0.81	-2.02
hsa-let-7f	DMD	NM_004006	13236	13243	-12.1	-626.7	-628.4	0.20	0.19	0.81	-2.02
hsa-let-7f	DMD	NM_004007	13007	13014	-12.1	-626.7	-628.4	0.20	0.19	0.81	-2.02
hsa-let-7f	DMD	NM_004009	13243	13250	-12.1	-626.7	-628.4	0.20	0.19	0.81	-2.02
hsa-let-7f	DMD	NM_004010	13325	13332	-12.1	-626.7	-628.4	0.20	0.19	0.81	-2.02
hsa-let-7f	DMD	NM_004011	9016	9023	-12.1	-626.7	-628.4	0.20	0.19	0.81	-2.02
hsa-let-7f	DMD	NM_004012	9159	9166	-12.1	-626.7	-628.4	0.20	0.19	0.81	-2.02
hsa-let-7f	DMD	NM_004013	6653	6660	-12.1	-626.7	-628.4	0.20	0.19	0.81	-2.02
hsa-let-7f	DMD	NM_004014	4732	4738	-9.1	-1586.0	-1586.6	0.62	0.62	0.38	-0.58
hsa-let-7f	DMD	NM_004014	4866	4873	-12.1	-1585.3	-1586.6	0.14	0.14	0.86	-2.38
hsa-let-7f	DMD	NM_004015	3732	3738	-9.1	-1264.0	-1264.6	0.62	0.62	0.38	-0.58
hsa-let-7f	DMD	NM_004015	3866	3873	-12.1	-1263.3	-1264.6	0.14	0.14	0.86	-2.38
hsa-let-7f	DMD	NM_004016	3700	3706	-9.1	-1253.1	-1253.7	0.62	0.62	0.38	-0.58
hsa-let-7f	DMD	NM_004016	3834	3841	-12.1	-1252.4	-1253.7	0.14	0.14	0.86	-2.38
hsa-let-7f	DMD	NM_004017	3693	3699	-9.1	-1246.5	-1247.1	0.62	0.62	0.38	-0.58
hsa-let-7f	DMD	NM_004017	3827	3834	-12.1	-1245.8	-1247.1	0.14	0.14	0.86	-2.38
hsa-let-7f	DMD	NM_004018	3661	3667	-9.1	-1235.7	-1236.3	0.62	0.62	0.38	-0.58
hsa-let-7f	DMD	NM_004018	3795	3802	-12.1	-1235.0	-1236.3	0.14	0.14	0.86	-2.38
hsa-let-7f	DMD	NM_004020	6293	6300	-12.1	-626.7	-628.4	0.20	0.19	0.81	-2.02
hsa-let-7f	DMD	NM_004022	6582	6589	-12.1	-596.4	-597.7	0.10	0.14	0.86	-2.38
hsa-let-7f	DMD	NM_004023	6291	6298	-12.1	-596.4	-597.7	0.10	0.14	0.86	-2.38
hsa-let-7f	DOCK3	NM_004947	7103	7110	-13.0	-917.3	-921.8	0.60	0.62	0.38	-0.58
hsa-let-7f	DSCAM	NM_206887	6171	6179	-11.9	-532.1	-532.1	0.10	0.06	0.94	-3.42
hsa-let-7f	DUSP6	NM_001946	2545	2564	-20.5	-962.4	-970.3	0.04	0.04	0.96	-4.11
hsa-let-7f	DUSP6	NM_022652	2107	2126	-20.5	-799.5	-807.1	0.03	0.03	0.97	-4.40
hsa-let-7f	DUXA	NM_001012729	1874	1889	-14.1	-970.7	-973.6	0.11	0.11	0.89	-2.75
hsa-let-7f	DVL3	NM_004423	5027	5041	-14.4	-1855.2	-1860.3	0.41	0.41	0.59	-1.11
hsa-let-7f	DYRK1A	NM_001396	4264	4278	-16.7	-1469.8	-1475.0	0.08	0.08	0.92	-3.04
hsa-let-7f	DYRK1A	NM_101395	4569	4583	-16.7	-1598.3	-1604.1	0.13	0.13	0.87	-2.47
hsa-let-7f	DYRK1A	NM_130436	5632	5646	-16.7	-763.1	-768.3	0.10	0.08	0.92	-3.04
hsa-let-7f	DYRK1A	NM_130437	4223	4237	-16.7	-1445.8	-1451.0	0.08	0.08	0.92	-3.04
hsa-let-7f	DYRK1A	NM_130438	4140	4154	-16.7	-1414.9	-1420.1	0.08	0.08	0.92	-3.04
hsa-let-7f	E2F2	NM_004091	1774	1785	-12.9	-2141.5	-2141.8	0.04	0.04	0.96	-4.11
hsa-let-7f	E2F2	NM_004091	2051	2060	-17.2	-2137.0	-2141.8	0.04	0.04	0.96	-3.91
hsa-let-7f	EDEM3	NM_025191	5252	5268	-16.0	-842.8	-850.6	0.70	0.70	0.30	-0.43
hsa-let-7f	EEA1	NM_003566	7106	7116	-14.3	-733.4	-737.1	0.20	0.17	0.83	-2.20
hsa-let-7f	EEF2K	NM_013302	3713	3733	-21.4	-1722.3	-1728.5	0.00	0.00	1.00	-6.69
hsa-let-7f	EFHD2	NM_024329	1442	1461	-19.2	-1024.0	-1030.5	0.03	0.03	0.97	-4.21
hsa-let-7f	EGR3	NM_004430	3116	3123	-12.4	-1511.7	-1513.3	0.14	0.14	0.86	-2.38
hsa-let-7f	EHBP1	NM_015252	4181	4199	-16.1	-1361.8	-1367.2	0.16	0.16	0.84	-2.29
hsa-let-7f	EIF2C1	NM_012199	2801	2808	-10.0	-1594.8	-1596.2	0.60	0.59	0.41	-0.64
hsa-let-7f	EIF2C4	NM_017629	3005	3022	-13.9	-1520.8	-1522.9	0.07	0.07	0.93	-3.33
hsa-let-7f	EIF2S2	NM_003908	1762	1772	-18.3	-785.9	-795.5	0.57	0.57	0.43	-0.70
hsa-let-7f	ELF4	NM_001421	3975	3985	-13.4	-1616.7	-1616.7	0.02	0.02	0.98	-4.90
hsa-let-7f	ELOVL2	NM_017770	1973	1991	-15.3	-1043.5	-1048.3	0.18	0.18	0.82	-2.11
hsa-let-7f	EPHA4	NM_004438	3041	3048	-10.3	-926.1	-926.8	0.30	0.34	0.66	-1.34
hsa-let-7f	EPN2	NM_014964	3863	3883	-16.2	-1824.3	-1827.9	0.04	0.04	0.96	-4.11
hsa-let-7f	EPN2	NM_148921	3692	3712	-16.2	-863.5	-867.1	0.00	0.04	0.96	-4.11
hsa-let-7f	ERC1	NM_015064	5097	5116	-16.4	-1205.3	-1213.3	0.70	0.65	0.35	-0.53
hsa-let-7f	ERC1	NM_015064	5644	5660	-17.2	-1209.9	-1213.3	0.00	0.01	0.99	-5.29
hsa-let-7f	ERC1	NM_178037	5229	5248	-16.4	-1205.3	-1213.3	0.70	0.65	0.35	-0.53
hsa-let-7f	ERC1	NM_178037	5776	5792	-17.2	-1209.9	-1213.3	0.00	0.01	0.99	-5.29
hsa-let-7f	ERC1	NM_178038	4248	4267	-16.4	-1205.3	-1213.3	0.70	0.65	0.35	-0.53
hsa-let-7f	ERC1	NM_178038	4795	4811	-17.2	-1209.9	-1213.3	0.00	0.01	0.99	-5.29
hsa-let-7f	ERC1	NM_178039	4987	5006	-16.4	-1087.9	-1093.5	0.10	0.14	0.86	-2.38
hsa-let-7f	ERC1	NM_178040	5071	5090	-16.4	-1087.9	-1093.5	0.10	0.14	0.86	-2.38
hsa-let-7f	ERCC6	NM_000124	4676	4693	-15.7	-1485.9	-1493.2	0.65	0.65	0.35	-0.53
hsa-let-7f	ERP29	NM_001034025	319	339	-23.8	-471.3	-478.5	0.00	0.00	1.00	-8.09
hsa-let-7f	EZH1	NM_001991	2912	2921	-14.7	-1617.6	-1623.9	0.65	0.65	0.35	-0.53
hsa-let-7f	FAM104A	NM_032837	1019	1032	-15.2	-844.6	-850.1	0.32	0.32	0.68	-1.42
hsa-let-7f	FAM122A	NM_138333	2379	2399	-18.2	-1016.6	-1018.8	0.00	0.00	1.00	-7.49
hsa-let-7f	FAM70A	NM_017938	2550	2564	-16.8	-948.9	-953.1	0.04	0.04	0.96	-4.11
hsa-let-7f	FAM84B	NM_174911	1868	1878	-15.8	-1825.6	-1831.3	0.24	0.24	0.76	-1.75
hsa-let-7f	FAM84B	NM_174911	1925	1945	-19.4	-1823.4	-1831.3	0.08	0.08	0.92	-3.04
hsa-let-7f	FCMD	NM_001079802	2742	2749	-12.7	-1517.8	-1518.7	0.10	0.07	0.93	-3.33
hsa-let-7f	FCMD	NM_001079802	6251	6266	-13.7	-1516.0	-1518.7	0.10	0.12	0.88	-2.57
hsa-let-7f	FCMD	NM_006731	2650	2657	-12.7	-1517.8	-1518.7	0.10	0.07	0.93	-3.33
hsa-let-7f	FCMD	NM_006731	6159	6174	-13.7	-1516.0	-1518.7	0.10	0.12	0.88	-2.57
hsa-let-7f	FLJ46688	NM_001004330	1759	1777	-20.2	-838.1	-843.7	0.01	0.01	0.99	-6.09
hsa-let-7f	FMO2	NM_001460	1754	1770	-19.0	-1304.4	-1309.0	0.01	0.01	0.99	-5.89
hsa-let-7f	FMO4	NM_002022	2092	2102	-18.8	-594.3	-597.4	0.00	0.00	1.00	-7.19
hsa-let-7f	FNDC3A	NM_001079673	4358	4373	-16.2	-541.1	-544.6	0.00	0.03	0.97	-4.21
hsa-let-7f	FNDC3B	NM_022763	6666	6673	-10.2	-739.3	-740.0	0.40	0.36	0.64	-1.26
hsa-let-7f	FNIP1	NM_001008738	4759	4776	-24.7	-685.3	-689.9	0.00	0.00	1.00	-11.59
hsa-let-7f	FNIP1	NM_133372	4843	4860	-24.7	-685.3	-689.9	0.00	0.00	1.00	-11.59
hsa-let-7f	FOXP1	NM_032682	5256	5277	-16.6	-964.0	-970.1	0.20	0.18	0.82	-2.11
hsa-let-7f	FRAS1	NM_025074	12241	12262	-17.2	-923.8	-932.3	0.60	0.57	0.43	-0.70
hsa-let-7f	FZD5	NM_003468	3535	3549	-16.8	-1271.6	-1278.0	0.20	0.19	0.81	-2.02
hsa-let-7f	GAB2	NM_012296	2486	2493	-13.6	-1530.2	-1532.0	0.10	0.07	0.93	-3.33
hsa-let-7f	GAB2	NM_012296	4913	4920	-12.6	-1528.1	-1532.0	0.60	0.57	0.43	-0.70
hsa-let-7f	GABBR2	NM_005458	4608	4615	-12.4	-2111.2	-2112.7	0.13	0.13	0.87	-2.47
hsa-let-7f	GAD1	NM_000817	2424	2443	-18.6	-1102.9	-1109.6	0.06	0.06	0.94	-3.42
hsa-let-7f	GALC	NM_000153	3061	3068	-13.2	-1250.3	-1253.2	0.21	0.21	0.79	-1.93
hsa-let-7f	GALR1	NM_001480	2426	2444	-20.7	-1089.4	-1094.5	0.00	0.00	1.00	-7.09
hsa-let-7f	GAN	NM_022041	3063	3084	-19.7	-1376.3	-1386.5	0.36	0.36	0.64	-1.26
hsa-let-7f	GDAP2	NM_017686	2529	2549	-24.7	-822.7	-826.6	0.00	0.00	1.00	-12.29
hsa-let-7f	GDAP2	NM_017686	2706	2724	-15.7	-820.8	-826.6	0.28	0.28	0.72	-1.58
hsa-let-7f	GDPD1	NM_182569	1188	1204	-15.0	-561.4	-565.8	0.17	0.17	0.83	-2.20
hsa-let-7f	GNS	NM_002076	3579	3596	-15.7	-1602.7	-1609.2	0.43	0.43	0.57	-1.03
hsa-let-7f	GOLGA8E	NM_001012423	4583	4607	-18.4	-1582.4	-1591.3	0.36	0.36	0.64	-1.26
hsa-let-7f	GPR63	NM_030784	1648	1662	-15.6	-549.9	-554.9	0.17	0.17	0.83	-2.20
hsa-let-7f	GRPEL2	NM_152407	1986	2004	-17.1	-824.5	-827.3	0.00	0.01	0.99	-5.79
hsa-let-7f	GRSF1	NM_002092	2723	2744	-16.0	-825.2	-829.3	0.06	0.06	0.94	-3.42
hsa-let-7f	GTF2I	NM_001518	4339	4356	-14.8	-1368.5	-1373.3	0.26	0.26	0.74	-1.67
hsa-let-7f	HBEGF	NM_001945	913	930	-19.4	-807.6	-815.0	0.06	0.06	0.94	-3.52
hsa-let-7f	HDAC2	NM_001527	6025	6032	-10.5	-1287.1	-1289.3	0.70	0.68	0.32	-0.48
hsa-let-7f	HDHD1A	NM_012080	1543	1555	-18.2	-640.0	-644.5	0.01	0.01	0.99	-5.19
hsa-let-7f	HIC2	NM_015094	2621	2627	-11.5	-1995.8	-1995.8	0.10	0.08	0.92	-3.04
hsa-let-7f	HIC2	NM_015094	3220	3242	-19.9	-1985.7	-1995.8	0.30	0.30	0.70	-1.50
hsa-let-7f	HIST1H2BK	NM_080593	497	513	-14.8	-243.2	-244.3	0.01	0.01	0.99	-5.19
hsa-let-7f	HLF	NM_002126	4102	4108	-12.0	-1686.3	-1688.3	0.26	0.26	0.74	-1.67
hsa-let-7f	HMGA2	NM_003483	1150	1169	-18.0	-1189.4	-1193.5	0.01	0.01	0.99	-5.39
hsa-let-7f	HMGA2	NM_003483	2386	2403	-18.0	-1191.5	-1193.5	0.00	0.00	1.00	-7.49
hsa-let-7f	HMGA2	NM_003483	2796	2815	-16.0	-1188.7	-1193.5	0.11	0.11	0.89	-2.75
hsa-let-7f	HMGA2	NM_003483	3654	3668	-18.5	-1192.9	-1193.5	0.00	0.00	1.00	-9.39
hsa-let-7f	HOMER1	NM_004272	2387	2399	-12.6	-1207.6	-1208.3	0.06	0.06	0.94	-3.42
hsa-let-7f	HOOK1	NM_015888	4406	4413	-13.3	-1541.4	-1544.9	0.30	0.30	0.70	-1.50
hsa-let-7f	HOXA1	NM_153620	863	875	-17.1	-701.0	-704.4	0.01	0.01	0.99	-5.19
hsa-let-7f	HS2ST1	NM_012262	2749	2756	-12.4	-1318.9	-1321.9	0.40	0.38	0.62	-1.18
hsa-let-7f	HTR4	NM_000870	2564	2585	-25.0	-998.8	-1005.4	0.00	0.00	1.00	-9.89
hsa-let-7f	HTR4	NM_001040172	2606	2627	-25.0	-1013.7	-1020.3	0.00	0.00	1.00	-9.89
hsa-let-7f	HTR4	NM_001040173	2684	2705	-25.0	-1045.0	-1052.0	0.00	0.00	1.00	-9.49
hsa-let-7f	IGF2BP3	NM_006547	2565	2573	-14.4	-1129.1	-1131.2	0.05	0.05	0.95	-3.81
hsa-let-7f	IL13	NM_002188	1008	1029	-24.1	-478.9	-484.7	0.00	0.00	1.00	-9.79
hsa-let-7f	IRF4	NM_002460	3826	3833	-12.6	-1630.5	-1634.2	0.51	0.51	0.49	-0.83
hsa-let-7f	IRS2	NM_003749	4971	4991	-18.2	-647.5	-654.8	0.10	0.13	0.87	-2.47
hsa-let-7f	ITGB3	NM_000212	2721	2729	-11.9	-1783.0	-1783.5	0.09	0.09	0.91	-2.94
hsa-let-7f	ITGB3	NM_000212	3435	3456	-16.9	-1777.5	-1783.5	0.13	0.13	0.87	-2.47
hsa-let-7f	ITGB8	NM_002214	4619	4627	-14.3	-1288.5	-1293.3	0.40	0.36	0.64	-1.26
hsa-let-7f	ITK	NM_005546	2571	2587	-17.3	-1379.9	-1388.5	0.57	0.57	0.43	-0.70
hsa-let-7f	ITSN1	NM_001001132	4094	4101	-10.3	-1684.4	-1686.2	0.62	0.62	0.38	-0.59
hsa-let-7f	JMJD1A	NM_018433	4202	4209	-10.1	-1415.2	-1416.0	0.41	0.41	0.59	-1.11
hsa-let-7f	KATNAL1	NM_001014380	5250	5257	-12.6	-1497.3	-1497.3	0.00	0.04	0.96	-4.11
hsa-let-7f	KATNAL1	NM_001014380	6711	6724	-12.7	-1495.8	-1497.3	0.10	0.11	0.89	-2.75
hsa-let-7f	KCNA6	NM_002235	4158	4165	-12.5	-1819.8	-1820.8	0.08	0.08	0.92	-3.04
hsa-let-7f	KCNK6	NM_004823	2123	2143	-19.9	-1103.4	-1112.5	0.14	0.14	0.86	-2.38
hsa-let-7f	KCTD10	NM_031954	2328	2334	-11.1	-1326.3	-1326.9	0.18	0.18	0.82	-2.11
hsa-let-7f	KIAA0737	NM_014828	3277	3284	-12.0	-1441.9	-1445.7	0.70	0.70	0.30	-0.43
hsa-let-7f	KIAA1219	NM_020336	5867	5882	-19.8	-1096.7	-1102.5	0.00	0.01	0.99	-5.49
hsa-let-7f	KIAA1274	NM_014431	4468	4487	-16.3	-2015.6	-2018.8	0.02	0.02	0.98	-4.60
hsa-let-7f	KIAA1600	NM_020940	4214	4229	-16.5	-1400.9	-1407.6	0.30	0.30	0.70	-1.50
hsa-let-7f	KIAA1609	NM_020947	3292	3309	-17.5	-1424.0	-1426.8	0.01	0.01	0.99	-6.19
hsa-let-7f	KIAA1755	NM_001029864	5505	5518	-11.9	-988.8	-990.9	0.30	0.30	0.70	-1.50
hsa-let-7f	KIAA2022	NM_001008537	5300	5307	-10.3	-1548.2	-1548.7	0.30	0.30	0.70	-1.50
hsa-let-7f	KIF21B	NM_017596	7976	7984	-14.4	-1937.9	-1940.5	0.10	0.07	0.93	-3.33
hsa-let-7f	KLF9	NM_001206	3991	4004	-14.1	-1722.2	-1723.7	0.04	0.04	0.96	-4.11
hsa-let-7f	KLHL6	NM_130446	2113	2128	-13.4	-1576.3	-1578.6	0.10	0.12	0.88	-2.66
hsa-let-7f	KPNA1	NM_002264	6677	6684	-10.5	-1315.8	-1316.7	0.30	0.34	0.66	-1.34
hsa-let-7f	KRAS	NM_004985	1020	1038	-16.5	-1386.3	-1389.9	0.03	0.03	0.97	-4.40
hsa-let-7f	KREMEN1	NM_001039570	3514	3520	-11.1	-1951.2	-1953.8	0.60	0.62	0.38	-0.58
hsa-let-7f	KREMEN1	NM_001039571	3463	3469	-11.1	-1951.2	-1953.8	0.60	0.62	0.38	-0.58
hsa-let-7f	KREMEN1	NM_153379	3508	3514	-11.1	-1951.2	-1953.8	0.60	0.62	0.38	-0.58
hsa-let-7f	L2HGDH	NM_024884	3807	3815	-14.5	-1453.3	-1457.1	0.20	0.16	0.84	-2.29
hsa-let-7f	LBH	NM_030915	2099	2117	-15.6	-1083.4	-1087.6	0.09	0.09	0.91	-2.94
hsa-let-7f	LBR	NM_194442	2829	2840	-17.4	-1007.2	-1012.8	0.07	0.07	0.93	-3.33
hsa-let-7f	LDB3	NM_001080114	2398	2419	-15.8	-1683.9	-1689.5	0.22	0.22	0.78	-1.84
hsa-let-7f	LEPROTL1	NM_015344	1017	1038	-15.3	-699.8	-706.4	0.57	0.57	0.43	-0.70
hsa-let-7f	LIN28B	NM_001004317	992	1007	-15.6	-1482.6	-1486.2	0.06	0.06	0.94	-3.52
hsa-let-7f	LOC162427	NM_178126	2324	2340	-18.1	-1452.2	-1455.1	0.00	0.00	1.00	-6.69
hsa-let-7f	LOC220594	NM_145809	2710	2724	-15.8	-513.7	-519.2	0.20	0.21	0.79	-1.93
hsa-let-7f	LOC285636	NM_175921	1711	1723	-16.2	-1264.1	-1269.5	0.14	0.14	0.86	-2.38
hsa-let-7f	LOC285636	NM_175921	3304	3318	-14.2	-1268.7	-1269.5	0.02	0.02	0.98	-4.90
hsa-let-7f	LOC348262	NM_207368	1904	1918	-21.1	-1437.7	-1444.8	0.01	0.01	0.99	-5.49
hsa-let-7f	LOC387646	NM_001006604	3152	3159	-12.7	-988.8	-988.8	0.03	0.03	0.97	-4.21
hsa-let-7f	LOC389936	NM_001013656	1754	1775	-18.5	-1034.3	-1039.4	0.02	0.02	0.98	-4.90
hsa-let-7f	LOC400464	NM_001013670	1304	1326	-17.8	-792.3	-800.4	0.32	0.32	0.68	-1.42
hsa-let-7f	LOC401720	NM_001013690	4212	4219	-12.5	-2147.1	-2147.6	0.06	0.06	0.94	-3.52
hsa-let-7f	LOC401720	NM_001013690	4376	4396	-18.9	-2146.0	-2147.6	0.00	0.00	1.00	-8.79
hsa-let-7f	LOC401720	NM_001013690	4454	4471	-21.1	-2140.3	-2147.6	0.01	0.01	0.99	-5.29
hsa-let-7f	LOC553158	NM_181334	1577	1597	-19.4	-637.3	-641.1	0.00	0.00	1.00	-7.09
hsa-let-7f	LOC57228	NM_001031628	956	975	-17.6	-337.2	-345.3	0.36	0.36	0.64	-1.26
hsa-let-7f	LOC57228	NM_001033873	945	964	-17.6	-349.7	-357.2	0.24	0.24	0.76	-1.75
hsa-let-7f	LPGAT1	NM_014873	2912	2928	-16.7	-1339.8	-1342.1	0.00	0.01	0.99	-5.89
hsa-let-7f	LRIG2	NM_014813	3438	3458	-21.1	-1235.9	-1237.3	0.00	0.00	1.00	-11.19
hsa-let-7f	LRIG3	NM_153377	3628	3646	-17.4	-65.6	-66.5	0.00	0.00	1.00	-7.99
hsa-let-7f	LRRC17	NM_005824	1397	1417	-19.5	-556.5	-561.9	0.01	0.01	0.99	-5.59
hsa-let-7f	MAN2A2	NM_006122	5150	5158	-11.6	-926.8	-928.0	0.20	0.19	0.81	-2.02
hsa-let-7f	MAN2A2	NM_006122	5611	5632	-19.0	-922.9	-928.0	0.00	0.01	0.99	-5.39
hsa-let-7f	MAP3K3	NM_002401	4185	4192	-10.2	-1938.1	-1938.7	0.34	0.34	0.66	-1.34
hsa-let-7f	MAP3K3	NM_203351	4278	4285	-10.2	-1955.2	-1955.8	0.34	0.34	0.66	-1.34
hsa-let-7f	MAP4K3	NM_003618	3820	3839	-16.6	-1071.4	-1074.9	0.02	0.02	0.98	-4.60
hsa-let-7f	MAP4K4	NM_004834	4517	4524	-12.5	-957.6	-961.7	0.70	0.65	0.35	-0.53
hsa-let-7f	MAP4K4	NM_145686	4979	4986	-12.5	-957.6	-961.7	0.70	0.65	0.35	-0.53
hsa-let-7f	MAP4K4	NM_145687	4655	4662	-12.5	-957.6	-961.7	0.70	0.65	0.35	-0.53
hsa-let-7f	MAPK6	NM_002748	3409	3416	-12.4	-1117.0	-1117.0	0.04	0.04	0.96	-3.91
hsa-let-7f	MASP1	NM_001879	2724	2742	-18.4	-1520.6	-1523.5	0.00	0.00	1.00	-6.99
hsa-let-7f	MCPH1	NM_024596	4283	4301	-16.0	-1627.8	-1634.7	0.50	0.46	0.54	-0.96
hsa-let-7f	MCPH1	NM_024596	6078	6097	-13.1	-1634.1	-1634.7	0.00	0.04	0.96	-4.01
hsa-let-7f	MEF2D	NM_005920	3167	3186	-16.8	-2349.2	-2355.4	0.17	0.17	0.83	-2.20
hsa-let-7f	MEF2D	NM_005920	4222	4235	-13.3	-2352.0	-2355.4	0.28	0.28	0.72	-1.58
hsa-let-7f	MGC13057	NM_001042521	2090	2096	-11.2	-1011.9	-1013.4	0.32	0.32	0.68	-1.42
hsa-let-7f	MGC24039	NM_144973	4889	4909	-23.5	-1511.8	-1520.3	0.00	0.01	0.99	-6.49
hsa-let-7f	MGC24039	NM_144973	7746	7754	-12.0	-1518.8	-1520.3	0.20	0.18	0.82	-2.11
hsa-let-7f	MGLL	NM_001003794	2531	2538	-10.3	-1708.1	-1708.9	0.36	0.36	0.64	-1.26
hsa-let-7f	MLLT10	NM_001009569	4383	4390	-10.3	-1350.8	-1351.8	0.41	0.41	0.59	-1.11
hsa-let-7f	MMP1	NM_002421	1594	1615	-17.5	-591.3	-592.1	0.00	0.00	1.00	-8.19
hsa-let-7f	MOBKL2B	NM_024761	2790	2806	-18.8	-1415.3	-1417.9	0.00	0.00	1.00	-7.69
hsa-let-7f	MRAS	NM_012219	2285	2301	-14.5	-1318.3	-1323.4	0.38	0.38	0.62	-1.18
hsa-let-7f	MRS2L	NM_020662	3173	3189	-16.5	-955.8	-956.8	0.00	0.00	1.00	-6.99
hsa-let-7f	MTAP	NM_002451	3807	3817	-18.6	-1449.8	-1458.2	0.22	0.22	0.78	-1.84
hsa-let-7f	MTMR2	NM_016156	4124	4142	-16.7	-1196.7	-1203.7	0.32	0.32	0.68	-1.42
hsa-let-7f	MTMR2	NM_201278	4319	4337	-16.7	-1269.8	-1273.7	0.03	0.03	0.97	-4.30
hsa-let-7f	MTMR2	NM_201281	4196	4214	-16.7	-1210.7	-1217.2	0.22	0.22	0.78	-1.84
hsa-let-7f	MUC4	NM_004532	4011	4019	-14.8	-1859.4	-1862.3	0.06	0.06	0.94	-3.42
hsa-let-7f	MUC4	NM_018406	6977	6998	-17.2	-103.9	-112.8	0.70	0.68	0.32	-0.48
hsa-let-7f	MYD88	NM_002468	1167	1184	-20.1	-1073.0	-1075.6	0.00	0.00	1.00	-8.99
hsa-let-7f	NAB1	NM_005966	4301	4315	-15.2	-1296.8	-1302.7	0.41	0.41	0.59	-1.11
hsa-let-7f	NARG1	NM_057175	4790	4801	-13.4	-1463.8	-1467.3	0.28	0.28	0.72	-1.58
hsa-let-7f	NCOA3	NM_006534	7049	7070	-17.6	-906.0	-914.6	0.50	0.48	0.52	-0.89
hsa-let-7f	NCOA3	NM_181659	7061	7082	-17.6	-906.0	-914.6	0.50	0.48	0.52	-0.89
hsa-let-7f	NEK7	NM_133494	1001	1018	-14.1	-286.0	-291.0	0.46	0.46	0.54	-0.96
hsa-let-7f	NLK	NM_016231	3420	3428	-12.3	-1214.7	-1215.4	0.08	0.08	0.92	-3.14
hsa-let-7f	NLRC3	NM_178844	4688	4705	-17.7	-884.2	-893.4	0.60	0.62	0.38	-0.58
hsa-let-7f	NOPE	NM_020962	4795	4814	-17.1	-766.1	-768.6	0.00	0.01	0.99	-6.09
hsa-let-7f	NPEPL1	NM_024663	1696	1709	-14.2	-993.9	-997.8	0.21	0.21	0.79	-1.93
hsa-let-7f	NPHP3	NM_153240	4794	4814	-18.3	-332.4	-335.7	0.00	0.01	0.99	-6.49
hsa-let-7f	NPHP3	NM_153240	5143	5150	-10.5	-335.7	-335.7	0.20	0.18	0.82	-2.11
hsa-let-7f	NR2F2	NM_021005	2216	2232	-15.1	-970.8	-975.3	0.17	0.17	0.83	-2.20
hsa-let-7f	NRAS	NM_002524	3409	3422	-12.5	-1227.6	-1228.9	0.11	0.11	0.89	-2.75
hsa-let-7f	NUDT15	NM_018283	1567	1583	-18.4	-635.6	-642.5	0.08	0.08	0.92	-3.04
hsa-let-7f	NUMBL	NM_004756	2615	2630	-11.9	-1487.6	-1489.8	0.32	0.32	0.68	-1.42
hsa-let-7f	OBSCN	NM_052843	20038	20045	-10.2	-223.2	-223.2	0.20	0.22	0.78	-1.84
hsa-let-7f	OLFM4	NM_006418	2231	2248	-20.5	-833.0	-838.8	0.01	0.01	0.99	-6.19
hsa-let-7f	OLR1	NM_002543	1233	1253	-15.9	-656.6	-662.7	0.30	0.30	0.70	-1.50
hsa-let-7f	OSBPL3	NM_015550	4071	4077	-11.2	-904.5	-904.5	0.10	0.11	0.89	-2.75
hsa-let-7f	OSBPL3	NM_145320	3978	3984	-11.2	-904.5	-904.5	0.10	0.11	0.89	-2.75
hsa-let-7f	OSBPL3	NM_145321	3963	3969	-11.2	-904.5	-904.5	0.10	0.11	0.89	-2.75
hsa-let-7f	OSBPL3	NM_145322	3870	3876	-11.2	-904.5	-904.5	0.10	0.11	0.89	-2.75
hsa-let-7f	OSMR	NM_003999	4062	4070	-14.5	-1260.9	-1261.8	0.02	0.02	0.98	-5.10
hsa-let-7f	OTUD4	NM_199324	5315	5322	-10.5	-942.5	-943.4	0.30	0.34	0.66	-1.34
hsa-let-7f	PAPPA	NM_002581	8587	8604	-13.8	-1520.4	-1525.9	0.70	0.68	0.32	-0.48
hsa-let-7f	PAPPA	NM_002581	9579	9595	-17.1	-1521.1	-1525.9	0.10	0.05	0.95	-3.81
hsa-let-7f	PAX3	NM_181457	2505	2525	-16.7	-1039.0	-1046.8	0.51	0.51	0.49	-0.83
hsa-let-7f	PAX3	NM_181458	2653	2673	-16.7	-1086.6	-1094.4	0.51	0.51	0.49	-0.83
hsa-let-7f	PAX3	NM_181459	2482	2502	-16.7	-1029.2	-1037.0	0.51	0.51	0.49	-0.83
hsa-let-7f	PAX3	NM_181460	2235	2255	-16.7	-937.4	-945.2	0.51	0.51	0.49	-0.83
hsa-let-7f	PCDH19	NM_020766	3790	3807	-19.2	-1263.1	-1268.0	0.00	0.01	0.99	-5.79
hsa-let-7f	PCGF3	NM_006315	2873	2891	-15.8	-1856.8	-1856.8	0.00	0.00	1.00	-7.29
hsa-let-7f	PCSK6	NM_138323	2955	2969	-15.1	-1271.7	-1275.3	0.08	0.08	0.92	-3.04
hsa-let-7f	PCYT1B	NM_004845	2891	2898	-12.8	-1828.9	-1831.1	0.17	0.17	0.83	-2.20
hsa-let-7f	PDLIM7	NM_213636	835	850	-16.6	-435.9	-438.8	0.01	0.01	0.99	-5.19
hsa-let-7f	PDPR	NM_017990	6885	6892	-10.5	-1469.7	-1470.0	0.20	0.22	0.78	-1.84
hsa-let-7f	PEG10	NM_001040152	4859	4866	-10.5	-1400.1	-1400.1	0.20	0.18	0.82	-2.11
hsa-let-7f	PHACTR4	NM_001048183	2868	2879	-15.9	-1566.4	-1567.9	0.00	0.01	0.99	-5.89
hsa-let-7f	PHACTR4	NM_023923	2851	2862	-15.9	-1566.4	-1567.9	0.00	0.01	0.99	-5.89
hsa-let-7f	PHF8	NM_015107	4902	4912	-13.4	-2039.6	-2044.5	0.62	0.62	0.38	-0.58
hsa-let-7f	PIK3C2B	NM_002646	6872	6888	-18.1	-812.6	-818.1	0.00	0.04	0.96	-4.11
hsa-let-7f	PLAGL2	NM_002657	3311	3325	-13.9	-1964.8	-1964.8	0.01	0.01	0.99	-5.39
hsa-let-7f	PLCB4	NM_000933	4202	4219	-15.2	-1461.6	-1466.6	0.22	0.22	0.78	-1.84
hsa-let-7f	PLEKHH1	NM_020715	5998	6018	-15.9	-674.9	-678.6	0.10	0.05	0.95	-3.72
hsa-let-7f	PLGLB1	NM_001032392	2652	2668	-18.1	-844.4	-847.6	0.01	0.01	0.99	-6.39
hsa-let-7f	PLGLB2	NM_002665	2657	2673	-18.1	-847.0	-850.2	0.01	0.01	0.99	-6.39
hsa-let-7f	PLXNA2	NM_025179	9682	9702	-18.8	-1691.8	-1702.4	0.70	0.70	0.30	-0.43
hsa-let-7f	POGZ	NM_015100	4905	4912	-10.5	-567.6	-569.7	0.70	0.65	0.35	-0.53
hsa-let-7f	POGZ	NM_207171	4746	4753	-10.5	-567.6	-569.7	0.70	0.65	0.35	-0.53
hsa-let-7f	POU2F2	NM_002698	4261	4267	-11.5	-1727.1	-1728.5	0.24	0.24	0.76	-1.75
hsa-let-7f	PPIL4	NM_139126	2232	2252	-20.4	-595.7	-602.7	0.02	0.02	0.98	-4.90
hsa-let-7f	PPP1R11	NM_021959	1452	1466	-14.9	-567.2	-573.6	0.62	0.62	0.38	-0.58
hsa-let-7f	PPP1R16B	NM_015568	3539	3546	-12.8	-1672.1	-1672.1	0.00	0.03	0.97	-4.30
hsa-let-7f	PPP3CA	NM_000944	2606	2613	-10.5	-1238.9	-1240.3	0.46	0.46	0.54	-0.96
hsa-let-7f	PRDM1	NM_001198	4037	4044	-10.1	-1531.8	-1531.9	0.26	0.26	0.74	-1.67
hsa-let-7f	PRKAB2	NM_005399	2524	2538	-16.5	-1685.5	-1688.9	0.02	0.02	0.98	-4.60
hsa-let-7f	PRRX1	NM_006902	2480	2487	-12.4	-1132.2	-1135.0	0.34	0.34	0.66	-1.34
hsa-let-7f	PTPLAD2	NM_001010915	1546	1553	-10.5	-1080.9	-1080.9	0.18	0.18	0.82	-2.11
hsa-let-7f	PTPRD	NM_001040712	7486	7494	-14.8	-898.7	-901.9	0.10	0.08	0.92	-3.14
hsa-let-7f	PTPRD	NM_001040712	8672	8684	-13.0	-900.6	-901.9	0.10	0.07	0.93	-3.23
hsa-let-7f	RAB6B	NM_016577	3223	3230	-9.8	-2063.4	-2064.4	0.54	0.54	0.46	-0.76
hsa-let-7f	RANBP2	NM_006267	10491	10507	-20.2	-188.4	-194.9	0.00	0.01	0.99	-5.19
hsa-let-7f	RAP2B	NM_002886	2753	2765	-12.6	-1433.6	-1435.5	0.20	0.16	0.84	-2.29
hsa-let-7f	RAPGEF5	NM_012294	3419	3437	-19.2	-1226.1	-1230.1	0.00	0.00	1.00	-6.69
hsa-let-7f	RAPH1	NM_203365	2743	2764	-15.0	-865.9	-870.5	0.19	0.19	0.81	-2.02
hsa-let-7f	RASGRP1	NM_005739	2989	2997	-14.2	-1398.5	-1400.5	0.05	0.05	0.95	-3.72
hsa-let-7f	RDX	NM_002906	3027	3043	-18.1	-1192.3	-1196.6	0.01	0.01	0.99	-5.29
hsa-let-7f	RFESD	NM_173362	2352	2377	-20.0	-749.8	-756.7	0.02	0.02	0.98	-4.60
hsa-let-7f	RGS16	NM_002928	1385	1405	-15.4	-910.0	-915.5	0.28	0.28	0.72	-1.58
hsa-let-7f	RHPN2	NM_033103	3028	3044	-18.1	-1142.6	-1143.6	0.00	0.00	1.00	-8.59
hsa-let-7f	RNF165	NM_152470	2541	2551	-18.5	-1570.6	-1577.3	0.10	0.07	0.93	-3.33
hsa-let-7f	RNF165	NM_152470	5029	5044	-17.0	-1573.3	-1577.3	0.00	0.03	0.97	-4.50
hsa-let-7f	RNMT	NM_003799	4603	4627	-18.7	-1345.4	-1350.4	0.00	0.01	0.99	-5.19
hsa-let-7f	RNMT	NM_003799	5975	5988	-16.8	-1347.0	-1350.4	0.00	0.02	0.98	-4.90
hsa-let-7f	RPL34	NM_000995	468	476	-14.4	-248.5	-253.8	0.46	0.46	0.54	-0.96
hsa-let-7f	RPL34	NM_033625	553	561	-14.4	-277.2	-282.0	0.34	0.34	0.66	-1.34
hsa-let-7f	RPS6KA3	NM_004586	3674	3681	-10.3	-1411.5	-1412.6	0.40	0.43	0.57	-1.03
hsa-let-7f	RPS6KA3	NM_004586	6649	6661	-11.9	-1409.6	-1412.6	0.50	0.51	0.49	-0.83
hsa-let-7f	RUFY3	NM_014961	2747	2763	-15.2	-1108.9	-1114.5	0.34	0.34	0.66	-1.34
hsa-let-7f	SCN11A	NM_014139	5592	5599	-12.5	-233.9	-235.7	0.20	0.16	0.84	-2.29
hsa-let-7f	SCUBE3	NM_152753	4073	4079	-11.5	-667.9	-667.9	0.10	0.08	0.92	-3.04
hsa-let-7f	SEC14L1	NM_001039573	2822	2840	-13.9	-968.9	-973.5	0.41	0.41	0.59	-1.11
hsa-let-7f	SERPINB9	NM_004155	2192	2209	-18.0	-1222.3	-1228.2	0.05	0.05	0.95	-3.62
hsa-let-7f	SERPINB9	NM_004155	3749	3765	-19.3	-1223.8	-1228.2	0.01	0.01	0.99	-6.39
hsa-let-7f	SFRS12	NM_001077199	3517	3524	-10.3	-1076.3	-1078.2	0.65	0.65	0.35	-0.53
hsa-let-7f	SHANK2	NM_012309	6126	6143	-17.1	-1458.8	-1466.8	0.50	0.46	0.54	-0.96
hsa-let-7f	SLC10A2	NM_000452	2325	2346	-17.6	-1058.2	-1063.0	0.03	0.03	0.97	-4.30
hsa-let-7f	SLC12A9	NM_020246	3167	3187	-18.5	-1581.4	-1590.6	0.41	0.41	0.59	-1.11
hsa-let-7f	SLC16A14	NM_152527	1940	1946	-12.0	-572.7	-572.7	0.10	0.06	0.94	-3.52
hsa-let-7f	SLC16A14	NM_152527	3547	3564	-16.3	-568.9	-572.7	0.00	0.04	0.96	-4.01
hsa-let-7f	SLC16A9	NM_194298	2231	2243	-13.6	-993.9	-997.6	0.28	0.28	0.72	-1.58
hsa-let-7f	SLC22A7	NM_006672	2383	2392	-17.2	-1104.1	-1108.3	0.03	0.03	0.97	-4.50
hsa-let-7f	SLC22A7	NM_153320	2389	2398	-17.2	-1106.4	-1110.6	0.03	0.03	0.97	-4.50
hsa-let-7f	SLC26A9	NM_052934	3181	3188	-13.1	-1704.5	-1708.7	0.51	0.51	0.49	-0.83
hsa-let-7f	SLC2A12	NM_145176	2954	2965	-15.7	-818.1	-819.4	0.00	0.01	0.99	-5.89
hsa-let-7f	SLC30A4	NM_013309	1836	1857	-16.2	-1370.5	-1377.9	0.54	0.54	0.46	-0.76
hsa-let-7f	SLC31A1	NM_001859	2586	2602	-14.4	-1481.1	-1484.9	0.17	0.17	0.83	-2.20
hsa-let-7f	SLC35B4	NM_032826	5886	5904	-24.9	-1642.7	-1656.1	0.10	0.08	0.92	-3.04
hsa-let-7f	SLC35D2	NM_007001	1164	1183	-17.1	-489.8	-497.0	0.28	0.28	0.72	-1.58
hsa-let-7f	SLC4A4	NM_003759	4194	4208	-13.7	-1055.6	-1058.3	0.10	0.12	0.88	-2.57
hsa-let-7f	SLC8A2	NM_015063	3593	3600	-13.0	-1913.5	-1917.5	0.48	0.48	0.52	-0.89
hsa-let-7f	SMAP1	NM_021940	2889	2909	-17.5	-926.3	-934.4	0.38	0.38	0.62	-1.18
hsa-let-7f	SMARCAD1	NM_020159	3492	3498	-10.8	-1211.8	-1211.9	0.16	0.16	0.84	-2.29
hsa-let-7f	SMC1A	NM_006306	4695	4716	-19.2	-1926.2	-1933.4	0.10	0.06	0.94	-3.52
hsa-let-7f	SMC1A	NM_006306	6526	6544	-13.0	-1929.0	-1933.4	0.60	0.59	0.41	-0.64
hsa-let-7f	SMC1A	NM_006306	8351	8358	-12.7	-1929.8	-1933.4	0.50	0.46	0.54	-0.96
hsa-let-7f	SMCR7L	NM_019008	3389	3396	-13.3	-2018.2	-2022.2	0.41	0.41	0.59	-1.11
hsa-let-7f	SNX22	NM_024798	2571	2588	-15.7	-1612.9	-1620.4	0.70	0.70	0.30	-0.43
hsa-let-7f	SNX5	NM_014426	1507	1524	-16.1	-584.6	-587.0	0.01	0.01	0.99	-5.19
hsa-let-7f	SNX5	NM_152227	1601	1618	-16.1	-629.1	-631.5	0.01	0.01	0.99	-5.19
hsa-let-7f	SOCS4	NM_080867	3593	3609	-16.6	-1219.0	-1226.7	0.50	0.51	0.49	-0.83
hsa-let-7f	SOCS4	NM_080867	4577	4585	-11.9	-1224.4	-1226.7	0.30	0.34	0.66	-1.34
hsa-let-7f	SOCS4	NM_080867	5418	5434	-18.4	-1222.2	-1226.7	0.00	0.01	0.99	-5.39
hsa-let-7f	SOCS4	NM_199421	3722	3738	-16.6	-1219.0	-1226.7	0.50	0.51	0.49	-0.83
hsa-let-7f	SOCS4	NM_199421	4706	4714	-11.9	-1224.4	-1226.7	0.30	0.34	0.66	-1.34
hsa-let-7f	SOCS4	NM_199421	5547	5563	-18.4	-1222.2	-1226.7	0.00	0.01	0.99	-5.39
hsa-let-7f	SOX13	NM_005686	3152	3165	-15.7	-1713.5	-1720.0	0.43	0.43	0.57	-1.03
hsa-let-7f	SPATA2	NM_006038	2826	2840	-16.2	-1424.9	-1429.0	0.05	0.05	0.95	-3.62
hsa-let-7f	SRGAP3	NM_001033117	5977	5984	-13.5	-1652.9	-1653.5	0.00	0.03	0.97	-4.40
hsa-let-7f	SRGAP3	NM_014850	6049	6056	-13.5	-1652.9	-1653.5	0.00	0.03	0.97	-4.40
hsa-let-7f	SSH1	NM_018984	3654	3664	-12.7	-1514.4	-1515.1	0.06	0.06	0.94	-3.52
hsa-let-7f	SSX5	NM_021015	1021	1034	-14.0	-396.3	-399.9	0.19	0.19	0.81	-2.02
hsa-let-7f	SSX5	NM_175723	898	911	-14.0	-343.4	-347.9	0.36	0.36	0.64	-1.26
hsa-let-7f	SSX7	NM_173358	1004	1017	-14.0	-377.6	-380.7	0.13	0.13	0.87	-2.47
hsa-let-7f	ST7L	NM_017744	2099	2116	-15.4	-1412.1	-1416.8	0.16	0.16	0.84	-2.29
hsa-let-7f	STARD13	NM_052851	5713	5729	-13.3	-1863.6	-1868.3	0.59	0.59	0.41	-0.64
hsa-let-7f	SUCLG2	NM_003848	1944	1959	-12.0	-660.1	-663.4	0.57	0.57	0.43	-0.70
hsa-let-7f	SUGT1	NM_006704	1159	1177	-18.0	-389.5	-392.5	0.01	0.01	0.99	-6.49
hsa-let-7f	SULF1	NM_015170	5254	5262	-11.9	-1601.4	-1603.5	0.30	0.30	0.70	-1.50
hsa-let-7f	SYNC1	NM_030786	1274	1285	-12.7	-620.4	-622.2	0.13	0.13	0.87	-2.47
hsa-let-7f	SYNJ2	NM_003898	6160	6177	-16.6	-574.8	-579.1	0.10	0.05	0.95	-3.81
hsa-let-7f	SYT15	NM_031912	2826	2845	-16.3	-1669.6	-1674.2	0.07	0.07	0.93	-3.23
hsa-let-7f	SYT7	NM_004200	3826	3842	-16.3	-1821.9	-1827.8	0.19	0.19	0.81	-2.02
hsa-let-7f	TAP2	NM_000544	3577	3592	-15.3	-1992.7	-1996.7	0.10	0.10	0.90	-2.85
hsa-let-7f	TBKBP1	NM_014726	3714	3721	-12.4	-1976.3	-1980.0	0.57	0.57	0.43	-0.70
hsa-let-7f	TDO2	NM_005651	1421	1436	-16.6	-440.5	-444.2	0.03	0.03	0.97	-4.40
hsa-let-7f	TFCP2L1	NM_014553	2115	2130	-17.0	-1596.8	-1602.8	0.12	0.12	0.88	-2.57
hsa-let-7f	TFEC	NM_001018058	5934	5942	-14.3	-1191.0	-1191.8	0.00	0.02	0.98	-5.00
hsa-let-7f	TGFBR1	NM_004612	1655	1670	-16.3	-1300.4	-1305.3	0.10	0.09	0.91	-2.94
hsa-let-7f	TGFBR1	NM_004612	5476	5483	-10.3	-1304.9	-1305.3	0.30	0.28	0.72	-1.58
hsa-let-7f	TMC7	NM_024847	3064	3081	-17.8	-1124.7	-1128.1	0.01	0.01	0.99	-5.89
hsa-let-7f	TMEM143	NM_018273	2136	2151	-16.0	-893.1	-898.3	0.14	0.14	0.86	-2.38
hsa-let-7f	TMEM2	NM_013390	5755	5778	-22.2	-503.3	-510.2	0.00	0.00	1.00	-6.79
hsa-let-7f	TNFAIP3	NM_006290	3728	3734	-11.1	-1460.8	-1461.4	0.18	0.18	0.82	-2.11
hsa-let-7f	TP53INP2	NM_021202	1305	1318	-18.2	-1524.9	-1531.4	0.07	0.07	0.93	-3.23
hsa-let-7f	TRIM33	NM_015906	6656	6664	-12.1	-1099.9	-1101.7	0.20	0.21	0.79	-1.93
hsa-let-7f	TRIM33	NM_033020	6605	6613	-12.1	-1099.9	-1101.7	0.20	0.21	0.79	-1.93
hsa-let-7f	TRIM71	NM_001039111	2911	2929	-17.1	-1325.6	-1328.5	0.01	0.01	0.99	-5.69
hsa-let-7f	TRIOBP	NM_001039141	7765	7776	-11.8	-1078.2	-1081.1	0.50	0.51	0.49	-0.83
hsa-let-7f	TRPM6	NM_017662	7814	7821	-12.0	-636.0	-637.0	0.10	0.12	0.88	-2.57
hsa-let-7f	TSC1	NM_000368	3948	3958	-10.3	-1611.4	-1612.8	0.50	0.51	0.49	-0.83
hsa-let-7f	TSC1	NM_000368	4448	4455	-13.0	-1611.1	-1612.8	0.10	0.10	0.90	-2.85
hsa-let-7f	TSPAN2	NM_005725	1685	1706	-15.9	-838.6	-846.3	0.70	0.70	0.30	-0.43
hsa-let-7f	TTL	NM_153712	3934	3953	-16.2	-1254.2	-1262.2	0.70	0.70	0.30	-0.43
hsa-let-7f	TTLL4	NM_014640	3939	3947	-14.4	-1489.7	-1490.7	0.02	0.02	0.98	-4.90
hsa-let-7f	TXLNA	NM_175852	3787	3807	-15.9	-1839.3	-1846.8	0.65	0.65	0.35	-0.53
hsa-let-7f	UGCGL1	NM_001025777	5376	5383	-10.5	-515.7	-516.8	0.40	0.38	0.62	-1.18
hsa-let-7f	UHRF2	NM_152896	3019	3035	-15.4	-1127.2	-1133.5	0.46	0.46	0.54	-0.96
hsa-let-7f	ULK2	NM_014683	5074	5091	-17.0	-1893.1	-1899.9	0.22	0.22	0.78	-1.84
hsa-let-7f	USP32	NM_032582	5522	5530	-13.9	-468.0	-470.3	0.10	0.08	0.92	-3.14
hsa-let-7f	USP47	NM_017944	5050	5070	-15.9	-828.9	-834.2	0.20	0.17	0.83	-2.20
hsa-let-7f	USP6	NM_004505	6331	6338	-12.9	-519.7	-522.5	0.20	0.24	0.76	-1.75
hsa-let-7f	UST	NM_005715	1659	1680	-17.3	-1347.7	-1351.6	0.02	0.02	0.98	-4.90
hsa-let-7f	UTRN	NM_007124	11990	12001	-13.3	-583.8	-588.3	0.50	0.54	0.46	-0.76
hsa-let-7f	VASH2	NM_024749	1685	1699	-17.2	-1056.7	-1060.2	0.01	0.01	0.99	-5.19
hsa-let-7f	VCPIP1	NM_025054	6909	6928	-18.1	-960.9	-966.5	0.00	0.04	0.96	-4.01
hsa-let-7f	WDR37	NM_014023	2123	2129	-9.8	-1569.2	-1569.2	0.30	0.30	0.70	-1.50
hsa-let-7f	WDR37	NM_014023	2560	2573	-15.5	-1565.5	-1569.2	0.07	0.07	0.93	-3.33
hsa-let-7f	WDR42A	NM_015726	3077	3101	-19.0	-1404.3	-1411.3	0.06	0.06	0.94	-3.52
hsa-let-7f	XG	NM_175569	1026	1048	-19.0	-653.5	-662.8	0.32	0.32	0.68	-1.42
hsa-let-7f	XK	NM_021083	4419	4426	-12.4	-1450.8	-1454.9	0.68	0.68	0.32	-0.48
hsa-let-7f	XRN1	NM_001042604	8039	8047	-12.1	-1235.9	-1237.3	0.20	0.16	0.84	-2.29
hsa-let-7f	XRN1	NM_019001	8078	8086	-12.1	-1235.9	-1237.3	0.20	0.16	0.84	-2.29
hsa-let-7f	YOD1	NM_018566	1120	1130	-18.5	-1255.6	-1256.5	0.00	0.00	1.00	-9.09
hsa-let-7f	YOD1	NM_018566	2472	2484	-13.9	-1252.7	-1256.5	0.20	0.24	0.76	-1.75
hsa-let-7f	ZBTB39	NM_014830	3573	3587	-16.3	-1268.5	-1275.2	0.30	0.34	0.66	-1.34
hsa-let-7f	ZCCHC9	NM_032280	3982	4003	-20.5	-1563.4	-1566.8	0.00	0.00	1.00	-8.59
hsa-let-7f	ZFP36L1	NM_004926	1539	1557	-14.5	-907.1	-910.3	0.10	0.10	0.90	-2.85
hsa-let-7f	ZFYVE16	NM_014733	5277	5283	-11.1	-321.1	-322.5	0.30	0.32	0.68	-1.42
hsa-let-7f	ZNF155	NM_003445	1894	1915	-17.1	-825.9	-834.1	0.51	0.51	0.49	-0.83
hsa-let-7f	ZNF202	NM_003455	2474	2481	-10.7	-1387.9	-1389.4	0.43	0.43	0.57	-1.03
hsa-let-7f	ZNF202	NM_003455	2603	2610	-12.2	-1386.6	-1389.4	0.38	0.38	0.62	-1.18
hsa-let-7f	ZNF248	NM_021045	3380	3387	-13.2	-1334.2	-1338.6	0.54	0.54	0.46	-0.76
hsa-let-7f	ZNF248	NM_021045	3587	3594	-13.5	-1336.6	-1338.6	0.08	0.08	0.92	-3.04
hsa-let-7f	ZNF275	NM_001080485	2677	2683	-11.1	-1748.9	-1751.8	0.70	0.70	0.30	-0.43
hsa-let-7f	ZNF275	NM_001080485	4873	4896	-19.9	-1745.8	-1751.8	0.01	0.01	0.99	-5.39
hsa-let-7f	ZNF294	NM_015565	6868	6885	-18.2	-515.9	-520.7	0.00	0.02	0.98	-4.90
hsa-let-7f	ZNF313	NM_018683	2042	2058	-19.1	-798.1	-807.0	0.22	0.22	0.78	-1.84
hsa-let-7f	ZNF318	NM_014345	7842	7861	-14.4	-263.8	-268.9	0.40	0.41	0.59	-1.11
hsa-let-7f	ZNF341	NM_032819	3196	3216	-25.3	-1346.5	-1355.6	0.00	0.00	1.00	-7.69
hsa-let-7f	ZNF557	NM_001044387	3835	3853	-18.7	-2354.7	-2362.1	0.10	0.10	0.90	-2.85
hsa-let-7f	ZNF557	NM_001044388	3826	3844	-18.7	-2352.2	-2359.6	0.10	0.10	0.90	-2.85
hsa-let-7f	ZNF557	NM_024341	3847	3865	-18.7	-1747.3	-1754.7	0.10	0.10	0.90	-2.85
hsa-let-7f	ZNF566	NM_032838	2266	2281	-15.6	-653.2	-660.6	0.70	0.70	0.30	-0.43
hsa-let-7f	ZNF587	NM_032828	2094	2112	-20.8	-1809.6	-1818.9	0.10	0.08	0.92	-3.04
hsa-let-7f	ZNF587	NM_032828	4912	4933	-16.9	-1812.5	-1818.9	0.20	0.18	0.82	-2.11
hsa-let-7f	ZNF605	NM_183238	5321	5331	-16.2	-1049.7	-1051.7	0.00	0.01	0.99	-5.69
hsa-let-7f	ZNF623	NM_014789	2289	2295	-11.5	-1604.7	-1606.0	0.20	0.22	0.78	-1.84
hsa-let-7f	ZNF623	NM_014789	3415	3433	-18.9	-1603.4	-1606.0	0.00	0.00	1.00	-7.79
hsa-let-7f	ZNF644	NM_016620	1264	1281	-18.9	-484.2	-489.3	0.01	0.01	0.99	-5.29
hsa-let-7f	ZNF644	NM_032186	1188	1205	-18.9	-473.8	-478.9	0.01	0.01	0.99	-5.29
hsa-let-7f	ZNF644	NM_201269	4832	4849	-18.9	-1382.5	-1387.6	0.01	0.01	0.99	-5.29
hsa-let-7f	ZNF697	NM_001080470	3979	3992	-14.1	-1840.1	-1844.5	0.32	0.32	0.68	-1.42
hsa-let-7f	ZNF781	NM_152605	2754	2775	-17.3	-753.5	-760.4	0.19	0.19	0.81	-2.02
hsa-let-7f	ZNF792	NM_175872	3150	3164	-16.7	-1086.7	-1090.3	0.02	0.02	0.98	-4.60
hsa-let-7f	ZNF91	NM_003430	5232	5256	-19.1	-1213.3	-1223.8	0.59	0.59	0.41	-0.64
hsa-let-7f	ZXDC	NM_001040653	3276	3299	-19.9	-1801.1	-1809.0	0.06	0.06	0.94	-3.52
hsa-let-7g	ABCC10	NM_033450	4852	4858	-11.2	-2200.8	-2200.8	0.11	0.11	0.89	-2.75
hsa-let-7g	ABCC5	NM_005688	5606	5626	-19.1	-2044.2	-2051.4	0.06	0.06	0.94	-3.42
hsa-let-7g	ACVR1B	NM_004302	1624	1643	-16.4	-1677.1	-1685.0	0.62	0.62	0.38	-0.58
hsa-let-7g	ACVR2A	NM_001616	4944	4951	-10.5	-1343.9	-1344.0	0.19	0.19	0.81	-2.02
hsa-let-7g	ACVR2A	NM_001616	5005	5011	-9.1	-1343.9	-1344.0	0.48	0.48	0.52	-0.89
hsa-let-7g	ADAMTS14	NM_080722	4862	4870	-13.9	-2324.3	-2329.3	0.51	0.51	0.49	-0.83
hsa-let-7g	ADAMTS6	NM_197941	6402	6409	-10.2	-814.0	-815.2	0.50	0.48	0.52	-0.89
hsa-let-7g	ADRB1	NM_000684	2212	2231	-17.5	-1150.8	-1159.9	0.65	0.65	0.35	-0.53
hsa-let-7g	AGXT2L1	NM_031279	1928	1945	-15.6	-594.2	-601.1	0.57	0.57	0.43	-0.70
hsa-let-7g	AHCTF1	NM_015446	7358	7374	-14.1	-375.9	-378.6	0.10	0.09	0.91	-2.94
hsa-let-7g	AKAP6	NM_004274	7355	7371	-16.2	-755.0	-760.9	0.20	0.21	0.79	-1.93
hsa-let-7g	AKAP6	NM_004274	9852	9866	-14.9	-758.5	-760.9	0.00	0.04	0.96	-4.01
hsa-let-7g	ALPK3	NM_020778	7665	7680	-15.6	-1814.8	-1817.5	0.00	0.03	0.97	-4.40
hsa-let-7g	ANGPTL2	NM_012098	3434	3449	-19.9	-1290.7	-1297.5	0.02	0.02	0.98	-4.60
hsa-let-7g	ANKFY1	NM_016376	6452	6461	-13.4	-1375.0	-1377.8	0.20	0.17	0.83	-2.20
hsa-let-7g	ANKRA2	NM_023039	1657	1676	-16.2	-604.0	-606.5	0.01	0.01	0.99	-5.19
hsa-let-7g	ANKRD28	NM_015199	5413	5424	-15.6	-780.1	-780.3	0.00	0.00	1.00	-6.89
hsa-let-7g	APC2	NM_005883	9364	9371	-13.5	-1464.2	-1466.9	0.10	0.14	0.86	-2.38
hsa-let-7g	APC2	NM_005883	9892	9912	-15.7	-1460.9	-1466.9	0.30	0.32	0.68	-1.42
hsa-let-7g	ARGFX	NM_001012659	4927	4933	-8.9	-1811.9	-1811.9	0.51	0.51	0.49	-0.83
hsa-let-7g	ARHGAP20	NM_020809	5444	5450	-11.5	-595.2	-597.2	0.40	0.36	0.64	-1.26
hsa-let-7g	ARHGAP28	NM_001010000	4718	4726	-14.1	-1380.9	-1380.9	0.01	0.01	0.99	-5.59
hsa-let-7g	ARHGAP8	NM_001017526	1550	1570	-17.1	-636.5	-639.0	0.01	0.01	0.99	-6.09
hsa-let-7g	ARHGAP8	NM_181335	1457	1477	-17.1	-605.8	-608.3	0.01	0.01	0.99	-6.09
hsa-let-7g	ARHGEF15	NM_173728	2731	2753	-20.4	-555.6	-567.2	0.50	0.54	0.46	-0.76
hsa-let-7g	ARHGEF7	NM_003899	2661	2668	-10.1	-1695.8	-1695.8	0.24	0.24	0.76	-1.75
hsa-let-7g	ARID3B	NM_006465	1941	1958	-15.6	-1690.3	-1690.3	0.00	0.00	1.00	-7.09
hsa-let-7g	ARID3B	NM_006465	4218	4232	-17.6	-1685.0	-1690.3	0.05	0.05	0.95	-3.81
hsa-let-7g	ARPP-19	NM_006628	2797	2804	-12.7	-1377.3	-1381.1	0.51	0.51	0.49	-0.83
hsa-let-7g	ASCC3L1	NM_014014	6632	6638	-11.1	-228.1	-230.3	0.50	0.51	0.49	-0.83
hsa-let-7g	ATP2A2	NM_170665	3766	3789	-22.8	-171.9	-181.5	0.00	0.02	0.98	-4.70
hsa-let-7g	ATP2B1	NM_001001323	3934	3952	-21.9	-762.7	-769.6	0.00	0.01	0.99	-6.49
hsa-let-7g	ATP2B4	NM_001001396	6719	6737	-14.3	-1294.3	-1298.3	0.20	0.21	0.79	-1.93
hsa-let-7g	ATP5G3	NM_001002258	1928	1943	-23.0	-759.9	-772.4	0.18	0.18	0.82	-2.11
hsa-let-7g	ATP5G3	NM_001689	1852	1867	-23.0	-711.1	-723.6	0.18	0.18	0.82	-2.11
hsa-let-7g	ATP6V1C1	NM_001007254	2713	2732	-18.3	-1549.6	-1559.6	0.68	0.68	0.32	-0.48
hsa-let-7g	ATP6V1C1	NM_001007254	4616	4622	-11.2	-1559.6	-1559.6	0.11	0.11	0.89	-2.75
hsa-let-7g	ATP6V1C1	NM_001695	2767	2786	-18.3	-1564.1	-1574.1	0.68	0.68	0.32	-0.48
hsa-let-7g	ATP6V1C1	NM_001695	4670	4676	-11.2	-1574.1	-1574.1	0.11	0.11	0.89	-2.75
hsa-let-7g	ATP7B	NM_000053	5013	5020	-10.5	-726.7	-728.3	0.50	0.51	0.49	-0.83
hsa-let-7g	BACH1	NM_001186	4307	4314	-12.7	-1530.6	-1531.6	0.07	0.07	0.93	-3.23
hsa-let-7g	BACH1	NM_001186	4598	4614	-17.8	-1530.4	-1531.6	0.00	0.00	1.00	-8.09
hsa-let-7g	BACH1	NM_206866	4435	4442	-12.7	-1580.2	-1581.7	0.11	0.11	0.89	-2.75
hsa-let-7g	BACH1	NM_206866	4726	4742	-17.8	-1580.5	-1581.7	0.00	0.00	1.00	-8.09
hsa-let-7g	BAHD1	NM_014952	2824	2838	-14.6	-1957.2	-1961.5	0.21	0.21	0.79	-1.93
hsa-let-7g	BCAP29	NM_018844	1624	1644	-16.6	-671.4	-675.7	0.05	0.05	0.95	-3.81
hsa-let-7g	C10orf55	NM_001001791	1291	1304	-15.8	-897.2	-903.5	0.36	0.36	0.64	-1.26
hsa-let-7g	C10orf6	NM_018121	5622	5630	-14.3	-841.9	-845.5	0.20	0.16	0.84	-2.29
hsa-let-7g	C11orf11	NM_006133	3395	3402	-12.7	-2607.7	-2608.8	0.08	0.08	0.92	-3.14
hsa-let-7g	C14orf118	NM_017926	2159	2180	-19.2	-796.3	-804.0	0.08	0.08	0.92	-3.04
hsa-let-7g	C14orf118	NM_017972	2144	2165	-19.2	-792.9	-800.6	0.08	0.08	0.92	-3.04
hsa-let-7g	C14orf2	NM_004894	508	527	-17.0	-169.3	-172.9	0.02	0.02	0.98	-4.90
hsa-let-7g	C14orf28	NM_001017923	1619	1643	-19.7	-738.3	-746.3	0.07	0.07	0.93	-3.23
hsa-let-7g	C15orf2	NM_018958	5347	5353	-11.5	-1144.1	-1144.4	0.10	0.11	0.89	-2.75
hsa-let-7g	C18orf45	NM_032933	1852	1873	-17.9	-1052.8	-1059.3	0.09	0.09	0.91	-2.94
hsa-let-7g	C22orf29	NM_024627	3748	3754	-11.1	-1882.7	-1885.0	0.50	0.54	0.46	-0.76
hsa-let-7g	C22orf29	NM_024627	6073	6080	-10.9	-1884.8	-1885.0	0.20	0.16	0.84	-2.29
hsa-let-7g	C3orf64	NM_173654	3042	3060	-16.8	-590.2	-597.8	0.40	0.43	0.57	-1.03
hsa-let-7g	C6orf182	NM_173830	2374	2395	-19.5	-566.2	-572.3	0.02	0.02	0.98	-4.90
hsa-let-7g	CASP3	NM_004346	1243	1257	-15.3	-743.2	-749.1	0.38	0.38	0.62	-1.18
hsa-let-7g	CASP3	NM_032991	1076	1090	-15.3	-673.6	-675.4	0.02	0.02	0.98	-5.00
hsa-let-7g	CASZ1	NM_017766	3978	3995	-17.9	-1825.5	-1830.0	0.02	0.02	0.98	-4.90
hsa-let-7g	CBFA2T3	NM_005187	3454	3462	-12.2	-1650.4	-1652.9	0.32	0.32	0.68	-1.42
hsa-let-7g	CBFA2T3	NM_175931	3223	3231	-12.2	-1533.9	-1536.4	0.32	0.32	0.68	-1.42
hsa-let-7g	CBX2	NM_005189	1865	1871	-11.5	-1868.1	-1868.8	0.14	0.14	0.86	-2.38
hsa-let-7g	CCDC100	NM_153223	3201	3216	-16.5	-339.8	-343.1	0.00	0.02	0.98	-4.70
hsa-let-7g	CCDC113	NM_014157	3533	3540	-12.7	-1734.2	-1738.4	0.62	0.62	0.38	-0.58
hsa-let-7g	CCDC113	NM_014157	4447	4454	-12.5	-1737.5	-1738.4	0.08	0.08	0.92	-3.14
hsa-let-7g	CCDC4	NM_207406	1500	1515	-16.7	-1042.1	-1048.7	0.24	0.24	0.76	-1.75
hsa-let-7g	CCDC93	NM_019044	5020	5030	-15.8	-1596.9	-1597.4	0.00	0.00	1.00	-6.79
hsa-let-7g	CCND2	NM_001759	3115	3129	-13.0	-1592.6	-1597.1	0.60	0.62	0.38	-0.58
hsa-let-7g	CCNF	NM_001761	4235	4242	-12.4	-1733.4	-1736.9	0.51	0.51	0.49	-0.83
hsa-let-7g	CCNJ	NM_019084	3451	3467	-14.5	-1220.2	-1221.0	0.01	0.01	0.99	-5.19
hsa-let-7g	CD200R1	NM_138806	1804	1823	-16.4	-583.4	-587.6	0.05	0.05	0.95	-3.72
hsa-let-7g	CD200R1	NM_170780	1735	1754	-16.4	-569.3	-573.5	0.05	0.05	0.95	-3.72
hsa-let-7g	CD46	NM_002389	2449	2466	-14.4	-930.8	-936.2	0.48	0.48	0.52	-0.89
hsa-let-7g	CD46	NM_172351	2404	2421	-14.4	-913.5	-918.2	0.32	0.32	0.68	-1.42
hsa-let-7g	CD46	NM_172352	2359	2376	-14.4	-901.8	-907.8	0.65	0.65	0.35	-0.53
hsa-let-7g	CD46	NM_172353	2266	2283	-14.4	-876.1	-880.8	0.32	0.32	0.68	-1.42
hsa-let-7g	CD46	NM_172354	2407	2424	-14.4	-922.1	-927.5	0.48	0.48	0.52	-0.89
hsa-let-7g	CD46	NM_172355	2362	2379	-14.4	-904.8	-909.5	0.32	0.32	0.68	-1.42
hsa-let-7g	CD46	NM_172358	2274	2291	-14.4	-879.5	-883.6	0.21	0.21	0.79	-1.93
hsa-let-7g	CD46	NM_172359	2356	2373	-14.4	-902.2	-906.0	0.17	0.17	0.83	-2.20
hsa-let-7g	CD86	NM_006889	1540	1560	-20.8	-796.6	-803.8	0.02	0.02	0.98	-5.10
hsa-let-7g	CD86	NM_175862	1527	1547	-20.8	-794.9	-802.1	0.02	0.02	0.98	-5.10
hsa-let-7g	CDC14B	NM_001077181	4274	4285	-17.3	-1519.6	-1525.2	0.07	0.07	0.93	-3.23
hsa-let-7g	CDC14B	NM_001077181	4704	4723	-16.1	-1520.0	-1525.2	0.13	0.13	0.87	-2.47
hsa-let-7g	CDC14B	NM_003671	4615	4626	-17.3	-1816.5	-1822.1	0.07	0.07	0.93	-3.23
hsa-let-7g	CDC14B	NM_003671	5045	5064	-16.1	-1816.9	-1822.1	0.13	0.13	0.87	-2.47
hsa-let-7g	CDC14B	NM_033331	4732	4743	-17.3	-1847.8	-1853.4	0.07	0.07	0.93	-3.23
hsa-let-7g	CDC14B	NM_033331	5162	5181	-16.1	-1848.2	-1853.4	0.13	0.13	0.87	-2.47
hsa-let-7g	CECR6	NM_031890	2631	2647	-13.9	-2226.8	-2230.2	0.18	0.18	0.82	-2.11
hsa-let-7g	CEP110	NM_007018	7052	7060	-13.9	-76.7	-78.6	0.10	0.06	0.94	-3.52
hsa-let-7g	CEP135	NM_025009	3767	3780	-17.5	-1401.4	-1405.1	0.01	0.01	0.99	-5.29
hsa-let-7g	CGNL1	NM_032866	7135	7148	-13.8	-1133.9	-1137.1	0.20	0.17	0.83	-2.20
hsa-let-7g	CHD4	NM_001273	6318	6339	-19.4	-183.0	-191.2	0.10	0.11	0.89	-2.75
hsa-let-7g	CHD7	NM_017780	10256	10264	-11.9	-230.6	-233.6	0.50	0.51	0.49	-0.83
hsa-let-7g	CHD9	NM_025134	9426	9445	-16.1	-576.7	-583.3	0.40	0.36	0.64	-1.26
hsa-let-7g	CHST3	NM_004273	2794	2801	-13.2	-1914.9	-1917.1	0.10	0.12	0.88	-2.57
hsa-let-7g	CHST3	NM_004273	4694	4702	-12.0	-1916.9	-1917.1	0.10	0.07	0.93	-3.33
hsa-let-7g	CHST3	NM_004273	6273	6280	-10.5	-1917.1	-1917.1	0.20	0.18	0.82	-2.11
hsa-let-7g	COL19A1	NM_001858	8546	8565	-13.0	-1222.2	-1223.5	0.10	0.07	0.93	-3.23
hsa-let-7g	COL1A1	NM_000088	5292	5316	-20.0	-2453.2	-2460.5	0.03	0.03	0.97	-4.21
hsa-let-7g	COL1A2	NM_000089	4949	4957	-14.4	-2110.4	-2113.3	0.08	0.08	0.92	-3.04
hsa-let-7g	COL24A1	NM_152890	5664	5678	-16.2	-290.1	-296.6	0.30	0.32	0.68	-1.42
hsa-let-7g	COL3A1	NM_000090	4925	4933	-14.4	-2148.8	-2149.2	0.01	0.01	0.99	-5.49
hsa-let-7g	COL4A2	NM_001846	5473	5483	-13.8	-261.3	-261.3	0.00	0.01	0.99	-5.29
hsa-let-7g	COL5A2	NM_000393	5819	5833	-15.7	-460.3	-464.5	0.10	0.08	0.92	-3.04
hsa-let-7g	COL9A3	NM_001853	2224	2247	-18.4	-1270.0	-1279.2	0.43	0.43	0.57	-1.03
hsa-let-7g	CPD	NM_001304	4774	4798	-18.8	-950.9	-959.5	0.20	0.22	0.78	-1.84
hsa-let-7g	CPEB1	NM_001079533	2972	2996	-18.2	-1048.1	-1055.9	0.19	0.19	0.81	-2.02
hsa-let-7g	CPEB1	NM_001079534	2957	2981	-18.2	-1046.1	-1053.9	0.19	0.19	0.81	-2.02
hsa-let-7g	CPEB1	NM_001079535	3058	3082	-18.2	-1079.3	-1087.1	0.19	0.19	0.81	-2.02
hsa-let-7g	CPEB1	NM_030594	3064	3088	-18.2	-1062.0	-1069.7	0.18	0.18	0.82	-2.11
hsa-let-7g	CPM	NM_001005502	6570	6577	-13.3	-1729.5	-1734.3	0.60	0.62	0.38	-0.58
hsa-let-7g	CPM	NM_001874	6602	6609	-13.3	-1729.5	-1734.3	0.60	0.62	0.38	-0.58
hsa-let-7g	CPXCR1	NM_033048	1259	1276	-15.7	-384.8	-391.7	0.54	0.54	0.46	-0.76
hsa-let-7g	CRB2	NM_173689	4750	4768	-16.5	-744.7	-752.6	0.60	0.59	0.41	-0.64
hsa-let-7g	CRISPLD2	NM_031476	3950	3973	-20.8	-1575.7	-1583.1	0.02	0.02	0.98	-4.90
hsa-let-7g	CTPS2	NM_019857	3321	3350	-22.0	-1156.7	-1158.9	0.00	0.00	1.00	-11.29
hsa-let-7g	CTPS2	NM_175859	3424	3453	-22.0	-1217.1	-1219.7	0.00	0.00	1.00	-10.89
hsa-let-7g	CYP4F2	NM_001082	2229	2247	-17.3	-803.6	-807.8	0.02	0.02	0.98	-4.60
hsa-let-7g	DAPK1	NM_004938	4821	4831	-14.5	-2111.3	-2116.0	0.30	0.30	0.70	-1.50
hsa-let-7g	DAPK1	NM_004938	5264	5271	-13.3	-2111.1	-2116.0	0.65	0.65	0.35	-0.53
hsa-let-7g	DDEF1	NM_018482	4091	4100	-13.0	-656.9	-656.9	0.00	0.03	0.97	-4.50
hsa-let-7g	DDX19A	NM_018332	1621	1635	-17.9	-993.1	-998.9	0.05	0.05	0.95	-3.62
hsa-let-7g	DDX19B	NM_001014449	1579	1593	-17.9	-559.9	-565.3	0.04	0.04	0.96	-4.01
hsa-let-7g	DDX19B	NM_001014451	1589	1603	-17.9	-554.1	-562.3	0.32	0.32	0.68	-1.42
hsa-let-7g	DDX19B	NM_007242	1682	1696	-17.9	-578.3	-584.4	0.07	0.07	0.93	-3.33
hsa-let-7g	DEFB119	NM_173460	285	301	-16.0	-146.4	-151.6	0.14	0.14	0.86	-2.38
hsa-let-7g	DHX57	NM_198963	4320	4336	-16.6	-1455.9	-1461.0	0.08	0.08	0.92	-3.04
hsa-let-7g	DIAPH2	NM_006729	8554	8573	-18.9	-1411.3	-1413.1	0.00	0.00	1.00	-8.59
hsa-let-7g	DIAPH2	NM_006729	8971	8989	-14.1	-1407.3	-1413.1	0.70	0.68	0.32	-0.48
hsa-let-7g	DIAPH2	NM_006729	9039	9059	-20.0	-1405.8	-1413.1	0.00	0.03	0.97	-4.21
hsa-let-7g	DICER1	NM_030621	7402	7420	-17.4	-1014.6	-1016.8	0.00	0.00	1.00	-6.69
hsa-let-7g	DICER1	NM_030621	8858	8875	-17.2	-1014.4	-1016.8	0.00	0.01	0.99	-6.29
hsa-let-7g	DICER1	NM_177438	7458	7476	-17.4	-1014.6	-1016.8	0.00	0.00	1.00	-6.69
hsa-let-7g	DICER1	NM_177438	8914	8931	-17.2	-1014.4	-1016.8	0.00	0.01	0.99	-6.29
hsa-let-7g	DKFZP564O0823	NM_015393	4193	4214	-15.7	-1560.3	-1566.2	0.30	0.30	0.70	-1.50
hsa-let-7g	DKK3	NM_013253	1815	1834	-16.4	-1020.5	-1027.1	0.30	0.30	0.70	-1.50
hsa-let-7g	DMD	NM_000109	13163	13184	-15.0	-624.8	-628.4	0.10	0.09	0.91	-2.94
hsa-let-7g	DMD	NM_000109	13312	13319	-12.1	-626.7	-628.4	0.20	0.19	0.81	-2.02
hsa-let-7g	DMD	NM_004006	13087	13108	-15.0	-624.8	-628.4	0.10	0.09	0.91	-2.94
hsa-let-7g	DMD	NM_004006	13236	13243	-12.1	-626.7	-628.4	0.20	0.19	0.81	-2.02
hsa-let-7g	DMD	NM_004007	12858	12879	-15.0	-624.8	-628.4	0.10	0.09	0.91	-2.94
hsa-let-7g	DMD	NM_004007	13007	13014	-12.1	-626.7	-628.4	0.20	0.19	0.81	-2.02
hsa-let-7g	DMD	NM_004009	13094	13115	-15.0	-624.8	-628.4	0.10	0.09	0.91	-2.94
hsa-let-7g	DMD	NM_004009	13243	13250	-12.1	-626.7	-628.4	0.20	0.19	0.81	-2.02
hsa-let-7g	DMD	NM_004010	13176	13197	-15.0	-624.8	-628.4	0.10	0.09	0.91	-2.94
hsa-let-7g	DMD	NM_004010	13325	13332	-12.1	-626.7	-628.4	0.20	0.19	0.81	-2.02
hsa-let-7g	DMD	NM_004011	8867	8888	-15.0	-624.8	-628.4	0.10	0.09	0.91	-2.94
hsa-let-7g	DMD	NM_004011	9016	9023	-12.1	-626.7	-628.4	0.20	0.19	0.81	-2.02
hsa-let-7g	DMD	NM_004012	9010	9031	-15.0	-624.8	-628.4	0.10	0.09	0.91	-2.94
hsa-let-7g	DMD	NM_004012	9159	9166	-12.1	-626.7	-628.4	0.20	0.19	0.81	-2.02
hsa-let-7g	DMD	NM_004013	6504	6525	-15.0	-624.8	-628.4	0.10	0.09	0.91	-2.94
hsa-let-7g	DMD	NM_004013	6653	6660	-12.1	-626.7	-628.4	0.20	0.19	0.81	-2.02
hsa-let-7g	DMD	NM_004014	4717	4738	-15.0	-1580.6	-1586.6	0.48	0.48	0.52	-0.89
hsa-let-7g	DMD	NM_004014	4866	4873	-12.1	-1585.3	-1586.6	0.14	0.14	0.86	-2.38
hsa-let-7g	DMD	NM_004015	3717	3738	-15.0	-1258.6	-1264.6	0.48	0.48	0.52	-0.89
hsa-let-7g	DMD	NM_004015	3866	3873	-12.1	-1263.3	-1264.6	0.14	0.14	0.86	-2.38
hsa-let-7g	DMD	NM_004016	3685	3706	-15.0	-1247.7	-1253.7	0.48	0.48	0.52	-0.89
hsa-let-7g	DMD	NM_004016	3834	3841	-12.1	-1252.4	-1253.7	0.14	0.14	0.86	-2.38
hsa-let-7g	DMD	NM_004017	3678	3699	-15.0	-1241.1	-1247.1	0.48	0.48	0.52	-0.89
hsa-let-7g	DMD	NM_004017	3827	3834	-12.1	-1245.8	-1247.1	0.14	0.14	0.86	-2.38
hsa-let-7g	DMD	NM_004018	3646	3667	-15.0	-1230.3	-1236.3	0.48	0.48	0.52	-0.89
hsa-let-7g	DMD	NM_004018	3795	3802	-12.1	-1235.0	-1236.3	0.14	0.14	0.86	-2.38
hsa-let-7g	DMD	NM_004020	6144	6165	-15.0	-624.8	-628.4	0.10	0.09	0.91	-2.94
hsa-let-7g	DMD	NM_004020	6293	6300	-12.1	-626.7	-628.4	0.20	0.19	0.81	-2.02
hsa-let-7g	DMD	NM_004022	6433	6454	-15.0	-592.3	-597.7	0.30	0.34	0.66	-1.34
hsa-let-7g	DMD	NM_004022	6582	6589	-12.1	-596.4	-597.7	0.10	0.14	0.86	-2.38
hsa-let-7g	DMD	NM_004023	6142	6163	-15.0	-592.3	-597.7	0.30	0.34	0.66	-1.34
hsa-let-7g	DMD	NM_004023	6291	6298	-12.1	-596.4	-597.7	0.10	0.14	0.86	-2.38
hsa-let-7g	DOCK3	NM_004947	7100	7110	-14.2	-917.6	-921.8	0.30	0.26	0.74	-1.67
hsa-let-7g	DSCAM	NM_206887	6160	6179	-14.6	-525.9	-532.1	0.70	0.65	0.35	-0.53
hsa-let-7g	DUXA	NM_001012729	1874	1889	-16.5	-970.7	-973.6	0.02	0.02	0.98	-5.10
hsa-let-7g	DYRK1A	NM_001396	4264	4278	-14.6	-1469.8	-1475.0	0.38	0.38	0.62	-1.18
hsa-let-7g	DYRK1A	NM_101395	4569	4583	-14.6	-1598.3	-1604.1	0.54	0.54	0.46	-0.76
hsa-let-7g	DYRK1A	NM_130436	5632	5646	-14.6	-763.1	-768.3	0.40	0.38	0.62	-1.18
hsa-let-7g	DYRK1A	NM_130437	4223	4237	-14.6	-1445.8	-1451.0	0.38	0.38	0.62	-1.18
hsa-let-7g	DYRK1A	NM_130438	4140	4154	-14.6	-1414.9	-1420.1	0.38	0.38	0.62	-1.18
hsa-let-7g	E2F2	NM_004091	1775	1785	-14.4	-2141.5	-2141.8	0.01	0.01	0.99	-5.59
hsa-let-7g	E2F2	NM_004091	2051	2060	-16.7	-2137.0	-2141.8	0.06	0.06	0.94	-3.42
hsa-let-7g	EEA1	NM_003566	7102	7116	-14.3	-732.3	-737.1	0.40	0.36	0.64	-1.26
hsa-let-7g	EEF2K	NM_013302	3724	3733	-14.9	-1724.6	-1728.5	0.10	0.12	0.88	-2.57
hsa-let-7g	EFHD2	NM_024329	1442	1461	-22.1	-1024.0	-1030.5	0.00	0.00	1.00	-7.09
hsa-let-7g	EGR3	NM_004430	3116	3123	-12.4	-1511.7	-1513.3	0.14	0.14	0.86	-2.38
hsa-let-7g	EHBP1	NM_015252	4181	4199	-19.8	-1361.8	-1367.2	0.01	0.01	0.99	-5.89
hsa-let-7g	EIF2C1	NM_012199	2801	2808	-10.0	-1594.8	-1596.2	0.60	0.59	0.41	-0.64
hsa-let-7g	EIF2C4	NM_017629	3015	3022	-10.5	-1520.8	-1522.9	0.65	0.65	0.35	-0.53
hsa-let-7g	EIF2S2	NM_003908	1756	1772	-19.7	-785.9	-795.5	0.24	0.24	0.76	-1.75
hsa-let-7g	ELAVL1	NM_001419	4763	4775	-15.8	-1465.7	-1467.8	0.00	0.01	0.99	-5.19
hsa-let-7g	ELF4	NM_001421	3978	3985	-12.8	-1616.7	-1616.7	0.03	0.03	0.97	-4.30
hsa-let-7g	EPHA4	NM_004438	3041	3048	-10.3	-926.1	-926.8	0.30	0.34	0.66	-1.34
hsa-let-7g	ERCC6	NM_000124	4686	4693	-12.4	-1490.4	-1493.2	0.34	0.34	0.66	-1.34
hsa-let-7g	ERO1L	NM_014584	3107	3121	-15.9	-933.0	-935.5	0.02	0.02	0.98	-4.90
hsa-let-7g	EZH1	NM_001991	2906	2921	-16.6	-1615.7	-1623.9	0.65	0.65	0.35	-0.53
hsa-let-7g	FAM84B	NM_174911	1855	1878	-18.2	-1824.6	-1831.3	0.08	0.08	0.92	-3.04
hsa-let-7g	FAM84B	NM_174911	1925	1945	-21.2	-1823.4	-1831.3	0.02	0.02	0.98	-4.80
hsa-let-7g	FAS	NM_152871	1842	1852	-15.5	-690.9	-695.8	0.17	0.17	0.83	-2.20
hsa-let-7g	FAS	NM_152872	1880	1890	-15.5	-707.2	-712.1	0.17	0.17	0.83	-2.20
hsa-let-7g	FAS	NM_152873	1796	1806	-15.5	-686.8	-691.7	0.17	0.17	0.83	-2.20
hsa-let-7g	FAS	NM_152874	1713	1723	-15.5	-674.0	-678.9	0.17	0.17	0.83	-2.20
hsa-let-7g	FAS	NM_152875	1733	1743	-15.5	-666.6	-669.7	0.04	0.04	0.96	-3.91
hsa-let-7g	FAS	NM_152876	1595	1605	-15.5	-617.8	-622.7	0.17	0.17	0.83	-2.20
hsa-let-7g	FAS	NM_152877	1658	1668	-15.5	-640.7	-645.6	0.17	0.17	0.83	-2.20
hsa-let-7g	FGF13	NM_004114	1421	1440	-17.1	-877.8	-881.9	0.03	0.03	0.97	-4.50
hsa-let-7g	FGF13	NM_033642	687	706	-17.1	-525.3	-529.4	0.03	0.03	0.97	-4.50
hsa-let-7g	FNDC3A	NM_001079673	4356	4373	-16.8	-541.1	-544.6	0.00	0.02	0.98	-4.80
hsa-let-7g	FNDC3B	NM_022763	6666	6673	-10.2	-739.3	-740.0	0.40	0.36	0.64	-1.26
hsa-let-7g	FNIP1	NM_133372	4844	4860	-20.3	-685.3	-689.9	0.00	0.00	1.00	-7.19
hsa-let-7g	FOXP1	NM_032682	5256	5277	-17.2	-964.0	-970.1	0.10	0.12	0.88	-2.66
hsa-let-7g	FRAS1	NM_025074	12241	12262	-17.2	-923.8	-932.3	0.60	0.57	0.43	-0.70
hsa-let-7g	FZD5	NM_003468	3535	3549	-18.4	-1271.6	-1278.0	0.10	0.06	0.94	-3.52
hsa-let-7g	GAB2	NM_012296	2486	2493	-13.6	-1530.2	-1532.0	0.10	0.07	0.93	-3.33
hsa-let-7g	GAB2	NM_012296	4913	4920	-12.6	-1528.1	-1532.0	0.60	0.57	0.43	-0.70
hsa-let-7g	GABBR2	NM_005458	4599	4615	-15.9	-2106.9	-2112.7	0.24	0.24	0.76	-1.75
hsa-let-7g	GABRB3	NM_000814	5396	5403	-11.0	-1683.1	-1685.4	0.57	0.57	0.43	-0.70
hsa-let-7g	GAD1	NM_000817	2424	2443	-19.1	-1102.9	-1109.6	0.04	0.04	0.96	-3.91
hsa-let-7g	GALC	NM_000153	3061	3068	-13.2	-1250.3	-1253.2	0.21	0.21	0.79	-1.93
hsa-let-7g	GAN	NM_022041	3063	3084	-20.4	-1376.3	-1386.5	0.22	0.22	0.78	-1.84
hsa-let-7g	GCNT4	NM_016591	2737	2751	-18.2	-915.0	-922.3	0.13	0.13	0.87	-2.47
hsa-let-7g	GDAP2	NM_017686	2529	2549	-18.5	-822.7	-826.6	0.01	0.01	0.99	-6.09
hsa-let-7g	GDF6	NM_001001557	3554	3569	-18.6	-1399.4	-1409.2	0.54	0.54	0.46	-0.76
hsa-let-7g	GPR63	NM_030784	1648	1662	-16.2	-549.9	-554.9	0.11	0.11	0.89	-2.75
hsa-let-7g	GPX7	NM_015696	918	940	-18.2	-400.8	-407.5	0.08	0.08	0.92	-3.04
hsa-let-7g	GRPEL2	NM_152407	1986	2004	-19.1	-824.5	-827.3	0.00	0.00	1.00	-7.79
hsa-let-7g	GRSF1	NM_002092	2723	2744	-21.8	-825.2	-829.3	0.00	0.00	1.00	-9.19
hsa-let-7g	HBEGF	NM_001945	913	930	-24.3	-807.6	-815.0	0.00	0.00	1.00	-8.39
hsa-let-7g	HDAC2	NM_001527	6025	6032	-10.5	-1287.1	-1289.3	0.70	0.68	0.32	-0.48
hsa-let-7g	HGF	NM_001010934	1068	1091	-19.0	-507.7	-512.0	0.01	0.01	0.99	-6.19
hsa-let-7g	HIC2	NM_015094	2621	2627	-11.5	-1995.8	-1995.8	0.10	0.08	0.92	-3.04
hsa-let-7g	HIC2	NM_015094	3225	3242	-18.3	-1986.7	-1995.8	0.40	0.43	0.57	-1.03
hsa-let-7g	HLF	NM_002126	4091	4108	-15.3	-1684.6	-1688.3	0.08	0.08	0.92	-3.14
hsa-let-7g	HMGA2	NM_003483	1153	1169	-15.2	-1189.4	-1193.5	0.12	0.12	0.88	-2.66
hsa-let-7g	HMGA2	NM_003483	2388	2403	-16.5	-1191.5	-1193.5	0.01	0.01	0.99	-5.99
hsa-let-7g	HMGA2	NM_003483	2796	2815	-17.2	-1188.7	-1193.5	0.04	0.04	0.96	-3.91
hsa-let-7g	HMGA2	NM_003483	3654	3668	-21.4	-1192.9	-1193.5	0.00	0.00	1.00	-12.29
hsa-let-7g	HMGCS1	NM_002130	1873	1891	-18.1	-955.6	-959.6	0.01	0.01	0.99	-5.59
hsa-let-7g	HOOK1	NM_015888	4406	4413	-13.3	-1541.4	-1544.9	0.30	0.30	0.70	-1.50
hsa-let-7g	HS2ST1	NM_012262	2749	2756	-12.4	-1318.9	-1321.9	0.40	0.38	0.62	-1.18
hsa-let-7g	IGF2BP2	NM_001007225	3044	3061	-17.4	-1105.5	-1107.5	0.00	0.00	1.00	-6.89
hsa-let-7g	IGF2BP2	NM_006548	3173	3190	-17.4	-1146.8	-1148.8	0.00	0.00	1.00	-6.89
hsa-let-7g	IGF2BP3	NM_006547	2550	2573	-18.5	-1127.1	-1131.2	0.01	0.01	0.99	-5.89
hsa-let-7g	IKZF1	NM_006060	3371	3390	-13.0	-1385.1	-1389.4	0.57	0.57	0.43	-0.70
hsa-let-7g	IL13	NM_002188	1008	1029	-25.4	-478.9	-484.7	0.00	0.00	1.00	-11.09
hsa-let-7g	IL1RN	NM_000577	1386	1408	-17.9	-593.3	-599.9	0.10	0.10	0.90	-2.85
hsa-let-7g	IL1RN	NM_173841	1449	1471	-17.9	-623.9	-630.5	0.10	0.10	0.90	-2.85
hsa-let-7g	IL1RN	NM_173842	1378	1400	-17.9	-577.1	-581.8	0.02	0.02	0.98	-4.70
hsa-let-7g	IL1RN	NM_173843	1557	1579	-17.9	-640.4	-647.0	0.10	0.10	0.90	-2.85
hsa-let-7g	INPP5B	NM_005540	3732	3753	-17.9	-1679.0	-1686.5	0.19	0.19	0.81	-2.02
hsa-let-7g	IRAK2	NM_001570	2288	2305	-16.8	-1269.4	-1274.8	0.09	0.09	0.91	-2.94
hsa-let-7g	IRF4	NM_002460	3826	3833	-12.6	-1630.5	-1634.2	0.51	0.51	0.49	-0.83
hsa-let-7g	IRS2	NM_003749	4984	4991	-12.7	-650.4	-654.8	0.70	0.68	0.32	-0.48
hsa-let-7g	ISG20L1	NM_022767	2325	2339	-15.9	-1257.5	-1264.6	0.54	0.54	0.46	-0.76
hsa-let-7g	ITGB3	NM_000212	2721	2729	-11.9	-1783.0	-1783.5	0.09	0.09	0.91	-2.94
hsa-let-7g	ITGB3	NM_000212	3435	3456	-20.0	-1777.5	-1783.5	0.01	0.01	0.99	-5.49
hsa-let-7g	ITGB8	NM_002214	4605	4627	-19.0	-1287.2	-1293.3	0.00	0.03	0.97	-4.40
hsa-let-7g	ITK	NM_005546	2573	2587	-21.4	-1379.9	-1388.5	0.03	0.03	0.97	-4.30
hsa-let-7g	ITPKC	NM_025194	3170	3192	-19.9	-1499.7	-1508.3	0.10	0.10	0.90	-2.85
hsa-let-7g	ITSN1	NM_001001132	4081	4101	-16.7	-1680.0	-1686.2	0.18	0.18	0.82	-2.11
hsa-let-7g	JMJD1A	NM_018433	4202	4209	-10.1	-1415.2	-1416.0	0.41	0.41	0.59	-1.11
hsa-let-7g	KATNAL1	NM_001014380	5242	5257	-15.6	-1492.7	-1497.3	0.10	0.12	0.88	-2.57
hsa-let-7g	KATNAL1	NM_001014380	6717	6724	-12.4	-1495.8	-1497.3	0.10	0.13	0.87	-2.47
hsa-let-7g	KCNA6	NM_002235	4158	4165	-12.5	-1819.8	-1820.8	0.08	0.08	0.92	-3.04
hsa-let-7g	KCNE3	NM_005472	1488	1505	-15.7	-1178.4	-1180.9	0.02	0.02	0.98	-4.70
hsa-let-7g	KCTD10	NM_031954	2328	2334	-11.1	-1326.3	-1326.9	0.18	0.18	0.82	-2.11
hsa-let-7g	KIAA0286	NM_015257	2842	2850	-14.4	-1547.8	-1550.5	0.07	0.07	0.93	-3.23
hsa-let-7g	KIAA1274	NM_014431	4469	4487	-15.2	-2015.6	-2018.8	0.06	0.06	0.94	-3.52
hsa-let-7g	KIAA2022	NM_001008537	5286	5307	-16.1	-1547.8	-1548.7	0.00	0.00	1.00	-6.69
hsa-let-7g	KIF21B	NM_017596	7976	7984	-14.4	-1937.9	-1940.5	0.10	0.07	0.93	-3.33
hsa-let-7g	KIF2A	NM_004520	2453	2468	-16.5	-714.7	-718.8	0.04	0.04	0.96	-3.91
hsa-let-7g	KLF9	NM_001206	3991	4004	-13.1	-1722.2	-1723.7	0.08	0.08	0.92	-3.14
hsa-let-7g	KLHL6	NM_130446	2113	2128	-15.0	-1576.3	-1578.6	0.00	0.03	0.97	-4.21
hsa-let-7g	KLHL9	NM_018847	2800	2819	-15.4	-1280.6	-1286.2	0.30	0.30	0.70	-1.50
hsa-let-7g	KPNA1	NM_002264	6664	6684	-15.7	-1312.3	-1316.7	0.10	0.10	0.90	-2.85
hsa-let-7g	KREMEN1	NM_001039570	3514	3520	-11.1	-1951.2	-1953.8	0.60	0.62	0.38	-0.58
hsa-let-7g	KRT82	NM_033033	2570	2587	-18.6	-1046.1	-1052.9	0.07	0.07	0.93	-3.33
hsa-let-7g	L2HGDH	NM_024884	3795	3815	-15.5	-1451.0	-1457.1	0.40	0.38	0.62	-1.18
hsa-let-7g	LIN28B	NM_001004317	992	1007	-16.8	-1482.6	-1486.2	0.02	0.02	0.98	-4.70
hsa-let-7g	LOC153222	NM_153607	3844	3865	-21.6	-758.5	-771.0	0.50	0.46	0.54	-0.96
hsa-let-7g	LOC220594	NM_145809	2716	2724	-13.9	-513.7	-519.2	0.70	0.65	0.35	-0.53
hsa-let-7g	LOC285636	NM_175921	1712	1723	-14.2	-1265.1	-1269.5	0.30	0.30	0.70	-1.50
hsa-let-7g	LOC285636	NM_175921	3312	3318	-11.5	-1267.7	-1269.5	0.32	0.32	0.68	-1.42
hsa-let-7g	LOC387646	NM_001006604	3142	3159	-17.0	-985.6	-988.8	0.01	0.01	0.99	-5.29
hsa-let-7g	LOC389936	NM_001013656	1758	1775	-18.5	-1035.0	-1039.4	0.01	0.01	0.99	-5.59
hsa-let-7g	LOC401720	NM_001013690	4212	4219	-12.5	-2147.1	-2147.6	0.06	0.06	0.94	-3.52
hsa-let-7g	LOC401720	NM_001013690	4376	4396	-20.4	-2146.0	-2147.6	0.00	0.00	1.00	-10.29
hsa-let-7g	LOC553158	NM_181334	1577	1597	-17.1	-637.3	-641.1	0.02	0.02	0.98	-4.80
hsa-let-7g	LPGAT1	NM_014873	2912	2928	-17.0	-1339.8	-1342.1	0.00	0.01	0.99	-6.19
hsa-let-7g	LRIG2	NM_014813	3438	3458	-19.6	-1235.9	-1237.3	0.00	0.00	1.00	-9.69
hsa-let-7g	LRIG3	NM_153377	3629	3646	-17.6	-65.6	-66.5	0.00	0.00	1.00	-8.19
hsa-let-7g	LRRC17	NM_005824	1400	1417	-16.0	-558.1	-561.9	0.05	0.05	0.95	-3.72
hsa-let-7g	LSM11	NM_173491	2535	2550	-19.4	-938.2	-938.8	0.00	0.00	1.00	-10.29
hsa-let-7g	MAN2A2	NM_006122	5150	5158	-11.6	-926.8	-928.0	0.20	0.19	0.81	-2.02
hsa-let-7g	MAN2A2	NM_006122	5616	5632	-16.4	-922.9	-928.0	0.10	0.10	0.90	-2.85
hsa-let-7g	MAP3K3	NM_002401	4185	4192	-10.2	-1938.1	-1938.7	0.34	0.34	0.66	-1.34
hsa-let-7g	MAP3K3	NM_203351	4278	4285	-10.2	-1955.2	-1955.8	0.34	0.34	0.66	-1.34
hsa-let-7g	MAP4K3	NM_003618	3829	3839	-15.7	-1071.4	-1074.9	0.05	0.05	0.95	-3.72
hsa-let-7g	MAP4K4	NM_004834	4517	4524	-12.5	-957.6	-961.7	0.70	0.65	0.35	-0.53
hsa-let-7g	MAP4K4	NM_145686	4979	4986	-12.5	-957.6	-961.7	0.70	0.65	0.35	-0.53
hsa-let-7g	MAP4K4	NM_145687	4655	4662	-12.5	-957.6	-961.7	0.70	0.65	0.35	-0.53
hsa-let-7g	MAPK6	NM_002748	3409	3416	-12.4	-1117.0	-1117.0	0.04	0.04	0.96	-3.91
hsa-let-7g	MASP1	NM_001879	2736	2742	-12.0	-1522.0	-1523.5	0.18	0.18	0.82	-2.11
hsa-let-7g	MCPH1	NM_024596	4283	4301	-16.1	-1627.8	-1634.7	0.40	0.43	0.57	-1.03
hsa-let-7g	MCPH1	NM_024596	6078	6097	-14.6	-1634.1	-1634.7	0.00	0.01	0.99	-5.49
hsa-let-7g	MEF2D	NM_005920	3169	3186	-14.5	-2350.4	-2355.4	0.36	0.36	0.64	-1.26
hsa-let-7g	MEF2D	NM_005920	4229	4235	-11.5	-2352.7	-2355.4	0.54	0.54	0.46	-0.76
hsa-let-7g	MGC13057	NM_001042521	2076	2096	-16.4	-1007.8	-1013.4	0.14	0.14	0.86	-2.38
hsa-let-7g	MGC24039	NM_144973	4889	4909	-24.4	-1511.8	-1520.3	0.00	0.00	1.00	-7.39
hsa-let-7g	MGC24039	NM_144973	7734	7754	-17.1	-1515.9	-1520.3	0.00	0.03	0.97	-4.21
hsa-let-7g	MGLL	NM_001003794	2531	2538	-10.3	-1708.1	-1708.9	0.36	0.36	0.64	-1.26
hsa-let-7g	MOBKL2B	NM_024761	2790	2806	-19.7	-1415.3	-1417.9	0.00	0.00	1.00	-8.59
hsa-let-7g	MPPED1	NM_001044370	1424	1447	-21.7	-1050.2	-1061.8	0.24	0.24	0.76	-1.75
hsa-let-7g	MRAS	NM_012219	2285	2301	-15.8	-1318.3	-1323.4	0.16	0.16	0.84	-2.29
hsa-let-7g	MTR	NM_000254	6680	6700	-16.5	-851.1	-855.0	0.00	0.04	0.96	-4.11
hsa-let-7g	MTUS1	NM_001001925	5096	5111	-17.6	-561.3	-565.1	0.00	0.01	0.99	-5.29
hsa-let-7g	MTUS1	NM_001001925	5495	5508	-14.2	-563.5	-565.1	0.00	0.04	0.96	-4.11
hsa-let-7g	MTUS1	NM_001001927	5319	5334	-17.6	-991.7	-996.3	0.00	0.03	0.97	-4.50
hsa-let-7g	MTUS1	NM_001001927	5718	5731	-14.2	-996.3	-996.3	0.00	0.01	0.99	-5.69
hsa-let-7g	MTUS1	NM_020749	2605	2620	-17.6	-1019.8	-1021.7	0.00	0.00	1.00	-7.19
hsa-let-7g	MUC4	NM_004532	4011	4019	-14.8	-1859.4	-1862.3	0.06	0.06	0.94	-3.42
hsa-let-7g	MUC4	NM_018406	6977	6998	-19.1	-103.9	-112.8	0.20	0.22	0.78	-1.84
hsa-let-7g	MYD88	NM_002468	1167	1184	-20.2	-1073.0	-1075.6	0.00	0.00	1.00	-9.09
hsa-let-7g	NAB1	NM_005966	4308	4315	-10.3	-1300.6	-1302.7	0.70	0.70	0.30	-0.43
hsa-let-7g	NCAM1	NM_001076682	2766	2786	-16.1	-1728.2	-1734.8	0.36	0.36	0.64	-1.26
hsa-let-7g	NCOA3	NM_006534	7049	7070	-21.2	-906.0	-914.6	0.00	0.04	0.96	-4.11
hsa-let-7g	NCOA3	NM_181659	7061	7082	-21.2	-906.0	-914.6	0.00	0.04	0.96	-4.11
hsa-let-7g	NEDD4	NM_006154	3111	3117	-9.3	-1495.9	-1497.0	0.70	0.70	0.30	-0.43
hsa-let-7g	NEK7	NM_133494	1001	1018	-17.3	-286.0	-291.0	0.05	0.05	0.95	-3.81
hsa-let-7g	NLK	NM_016231	3422	3428	-10.8	-1214.7	-1215.4	0.24	0.24	0.76	-1.75
hsa-let-7g	NLRC3	NM_178844	4688	4705	-20.6	-884.2	-893.4	0.10	0.09	0.91	-2.94
hsa-let-7g	NOPE	NM_020962	4798	4814	-16.4	-766.1	-768.6	0.00	0.01	0.99	-5.39
hsa-let-7g	NPHP3	NM_153240	4794	4814	-17.1	-332.4	-335.7	0.00	0.01	0.99	-5.29
hsa-let-7g	NPHP3	NM_153240	5143	5150	-10.5	-335.7	-335.7	0.20	0.18	0.82	-2.11
hsa-let-7g	OBSCN	NM_052843	20038	20045	-10.2	-223.2	-223.2	0.20	0.22	0.78	-1.84
hsa-let-7g	OLFML2A	NM_182487	5708	5715	-13.6	-1683.7	-1687.4	0.30	0.28	0.72	-1.58
hsa-let-7g	OSBPL3	NM_015550	4071	4077	-11.2	-904.5	-904.5	0.10	0.11	0.89	-2.75
hsa-let-7g	OSBPL3	NM_145320	3978	3984	-11.2	-904.5	-904.5	0.10	0.11	0.89	-2.75
hsa-let-7g	OSBPL3	NM_145321	3963	3969	-11.2	-904.5	-904.5	0.10	0.11	0.89	-2.75
hsa-let-7g	OSBPL3	NM_145322	3870	3876	-11.2	-904.5	-904.5	0.10	0.11	0.89	-2.75
hsa-let-7g	OSMR	NM_003999	4062	4070	-14.5	-1260.9	-1261.8	0.02	0.02	0.98	-5.10
hsa-let-7g	OTUD4	NM_199324	5315	5322	-10.5	-942.5	-943.4	0.30	0.34	0.66	-1.34
hsa-let-7g	PAPPA	NM_002581	8587	8604	-17.2	-1520.4	-1525.9	0.10	0.07	0.93	-3.23
hsa-let-7g	PAPPA	NM_002581	9578	9595	-13.5	-1521.1	-1525.9	0.60	0.57	0.43	-0.70
hsa-let-7g	PARD6G	NM_032510	3087	3106	-18.9	-1596.1	-1603.0	0.06	0.06	0.94	-3.52
hsa-let-7g	PAX3	NM_181457	2505	2525	-18.2	-1039.0	-1046.8	0.19	0.19	0.81	-2.02
hsa-let-7g	PAX3	NM_181458	2653	2673	-18.2	-1086.6	-1094.4	0.19	0.19	0.81	-2.02
hsa-let-7g	PAX3	NM_181459	2482	2502	-18.2	-1029.2	-1037.0	0.19	0.19	0.81	-2.02
hsa-let-7g	PAX3	NM_181460	2235	2255	-18.2	-937.4	-945.2	0.19	0.19	0.81	-2.02
hsa-let-7g	PCDH19	NM_020766	3790	3807	-21.2	-1263.1	-1268.0	0.00	0.00	1.00	-7.79
hsa-let-7g	PCGF3	NM_006315	2884	2891	-12.4	-1856.8	-1856.8	0.04	0.04	0.96	-3.91
hsa-let-7g	PCYT1B	NM_004845	2891	2898	-12.8	-1828.9	-1831.1	0.17	0.17	0.83	-2.20
hsa-let-7g	PDPR	NM_017990	5513	5525	-14.5	-1465.3	-1470.0	0.30	0.30	0.70	-1.50
hsa-let-7g	PDPR	NM_017990	6885	6892	-10.5	-1469.7	-1470.0	0.20	0.22	0.78	-1.84
hsa-let-7g	PEG10	NM_001040152	4859	4866	-10.5	-1400.1	-1400.1	0.20	0.18	0.82	-2.11
hsa-let-7g	PHF8	NM_015107	4905	4912	-13.2	-2042.0	-2044.5	0.16	0.16	0.84	-2.29
hsa-let-7g	PLAGL2	NM_002657	3311	3325	-16.8	-1964.8	-1964.8	0.00	0.00	1.00	-8.29
hsa-let-7g	PLCB2	NM_004573	4334	4354	-16.0	-1909.4	-1915.5	0.28	0.28	0.72	-1.58
hsa-let-7g	PLCB4	NM_000933	4202	4219	-13.4	-1461.6	-1466.6	0.65	0.65	0.35	-0.53
hsa-let-7g	PLEKHH1	NM_020715	5998	6018	-17.3	-674.9	-678.6	0.00	0.02	0.98	-5.10
hsa-let-7g	PLXNA2	NM_025179	9682	9702	-23.1	-1691.8	-1702.4	0.00	0.04	0.96	-4.01
hsa-let-7g	POGZ	NM_015100	4905	4912	-10.5	-567.6	-569.7	0.70	0.65	0.35	-0.53
hsa-let-7g	POGZ	NM_207171	4746	4753	-10.5	-567.6	-569.7	0.70	0.65	0.35	-0.53
hsa-let-7g	POLQ	NM_199420	7957	7964	-12.7	-212.8	-216.4	0.50	0.46	0.54	-0.96
hsa-let-7g	POM121	NM_172020	5766	5787	-18.3	-701.1	-708.0	0.10	0.09	0.91	-2.94
hsa-let-7g	POU2F2	NM_002698	4261	4267	-11.5	-1727.1	-1728.5	0.24	0.24	0.76	-1.75
hsa-let-7g	PPIL2	NM_148175	1649	1667	-19.3	-1026.4	-1037.0	0.57	0.57	0.43	-0.70
hsa-let-7g	PPIL4	NM_139126	2232	2252	-18.7	-595.7	-602.7	0.07	0.07	0.93	-3.23
hsa-let-7g	PPP1R11	NM_021959	1447	1466	-16.3	-567.2	-573.6	0.28	0.28	0.72	-1.58
hsa-let-7g	PPP1R16B	NM_015568	3539	3546	-12.8	-1672.1	-1672.1	0.00	0.03	0.97	-4.30
hsa-let-7g	PPP3CA	NM_000944	2591	2613	-22.8	-1236.5	-1240.3	0.00	0.00	1.00	-10.49
hsa-let-7g	PPT2	NM_005155	1676	1693	-13.4	-862.4	-865.2	0.17	0.17	0.83	-2.20
hsa-let-7g	PRDM1	NM_001198	4037	4044	-10.1	-1531.8	-1531.9	0.26	0.26	0.74	-1.67
hsa-let-7g	PREI3	NM_015387	1528	1546	-19.2	-646.9	-652.5	0.02	0.02	0.98	-5.10
hsa-let-7g	PREI3	NM_199482	1517	1535	-19.2	-633.3	-640.2	0.05	0.05	0.95	-3.81
hsa-let-7g	PRKAB2	NM_005399	2522	2538	-14.4	-1685.5	-1688.9	0.12	0.12	0.88	-2.57
hsa-let-7g	PRRX1	NM_006902	2473	2487	-14.1	-1130.7	-1135.0	0.30	0.30	0.70	-1.50
hsa-let-7g	PRTG	NM_173814	3900	3920	-20.4	-137.8	-149.1	0.50	0.46	0.54	-0.96
hsa-let-7g	PSKH1	NM_006742	2160	2179	-19.2	-1482.7	-1487.6	0.01	0.01	0.99	-5.79
hsa-let-7g	PTPRD	NM_001040712	7475	7494	-18.4	-898.7	-901.9	0.00	0.00	1.00	-6.69
hsa-let-7g	PTPRD	NM_001040712	8677	8684	-10.9	-900.6	-901.9	0.30	0.34	0.66	-1.34
hsa-let-7g	PVRL2	NM_001042724	2281	2304	-17.7	-1204.7	-1206.8	0.00	0.00	1.00	-7.09
hsa-let-7g	RAB6B	NM_016577	3215	3230	-15.5	-2059.3	-2064.4	0.19	0.19	0.81	-2.02
hsa-let-7g	RANBP2	NM_006267	10491	10507	-20.7	-188.4	-194.9	0.00	0.01	0.99	-5.69
hsa-let-7g	RASGRP1	NM_005739	2989	2997	-14.2	-1398.5	-1400.5	0.05	0.05	0.95	-3.72
hsa-let-7g	RCCD1	NM_001017919	1873	1891	-18.1	-1060.3	-1063.6	0.01	0.01	0.99	-6.29
hsa-let-7g	RCCD1	NM_033544	1957	1975	-18.1	-1087.1	-1091.1	0.01	0.01	0.99	-5.59
hsa-let-7g	RDX	NM_002906	3027	3043	-18.1	-1192.3	-1196.6	0.01	0.01	0.99	-5.29
hsa-let-7g	RFESD	NM_173362	2360	2377	-19.3	-750.9	-756.7	0.02	0.02	0.98	-5.00
hsa-let-7g	RFFL	NM_001017368	3175	3182	-10.5	-1326.7	-1327.2	0.26	0.26	0.74	-1.67
hsa-let-7g	RFFL	NM_001017368	3459	3465	-8.9	-1327.2	-1327.2	0.51	0.51	0.49	-0.83
hsa-let-7g	RFFL	NM_057178	3181	3188	-10.5	-1355.5	-1356.0	0.26	0.26	0.74	-1.67
hsa-let-7g	RFFL	NM_057178	3465	3471	-8.9	-1356.0	-1356.0	0.51	0.51	0.49	-0.83
hsa-let-7g	RNF165	NM_152470	2541	2551	-18.0	-1570.6	-1577.3	0.10	0.10	0.90	-2.85
hsa-let-7g	RNF165	NM_152470	5029	5044	-16.9	-1573.3	-1577.3	0.00	0.03	0.97	-4.40
hsa-let-7g	RNMT	NM_003799	4603	4627	-18.0	-1345.4	-1350.4	0.00	0.03	0.97	-4.50
hsa-let-7g	RNMT	NM_003799	5410	5427	-13.5	-1348.4	-1350.4	0.10	0.08	0.92	-3.04
hsa-let-7g	RNMT	NM_003799	5975	5988	-13.7	-1347.0	-1350.4	0.20	0.21	0.79	-1.93
hsa-let-7g	RPL34	NM_000995	459	481	-18.9	-243.5	-253.8	0.59	0.59	0.41	-0.64
hsa-let-7g	RPL34	NM_033625	544	566	-18.9	-272.2	-282.0	0.46	0.46	0.54	-0.96
hsa-let-7g	RPS6KA3	NM_004586	3674	3681	-10.3	-1411.5	-1412.6	0.40	0.43	0.57	-1.03
hsa-let-7g	RPS6KA3	NM_004586	6646	6661	-14.1	-1407.8	-1412.6	0.40	0.41	0.59	-1.11
hsa-let-7g	RSAD1	NM_018346	1698	1713	-17.2	-1029.4	-1036.6	0.26	0.26	0.74	-1.67
hsa-let-7g	RSPO2	NM_178565	2498	2514	-17.2	-864.7	-868.0	0.01	0.01	0.99	-5.39
hsa-let-7g	RUFY3	NM_014961	2747	2763	-15.4	-1108.9	-1114.5	0.30	0.30	0.70	-1.50
hsa-let-7g	SAMD3	NM_001017373	1905	1924	-17.0	-558.0	-562.4	0.04	0.04	0.96	-4.11
hsa-let-7g	SBK1	NM_001024401	4376	4394	-16.8	-2290.6	-2297.4	0.26	0.26	0.74	-1.67
hsa-let-7g	SCN11A	NM_014139	5588	5599	-13.6	-231.8	-235.7	0.30	0.32	0.68	-1.42
hsa-let-7g	SCUBE3	NM_152753	4063	4079	-14.1	-663.7	-667.9	0.30	0.28	0.72	-1.58
hsa-let-7g	SEC14L1	NM_001039573	2822	2840	-16.7	-968.9	-973.5	0.05	0.05	0.95	-3.62
hsa-let-7g	SERBP1	NM_001018067	4843	4864	-18.4	-1445.4	-1455.3	0.60	0.62	0.38	-0.58
hsa-let-7g	SERBP1	NM_001018068	4825	4846	-18.4	-1445.4	-1455.3	0.60	0.62	0.38	-0.58
hsa-let-7g	SERBP1	NM_001018069	4798	4819	-18.4	-1445.4	-1455.3	0.60	0.62	0.38	-0.58
hsa-let-7g	SERBP1	NM_015640	4780	4801	-18.4	-1445.4	-1455.3	0.60	0.62	0.38	-0.58
hsa-let-7g	SERPINB9	NM_004155	2192	2209	-18.6	-1222.3	-1228.2	0.03	0.03	0.97	-4.21
hsa-let-7g	SERPINB9	NM_004155	3758	3765	-12.7	-1225.5	-1228.2	0.26	0.26	0.74	-1.67
hsa-let-7g	SERPING1	NM_000062	1716	1729	-19.5	-654.4	-664.2	0.32	0.32	0.68	-1.42
hsa-let-7g	SERPING1	NM_001032295	1564	1577	-19.5	-612.3	-619.7	0.05	0.05	0.95	-3.62
hsa-let-7g	SH3PXD2B	NM_001017995	6800	6821	-15.7	-1777.8	-1781.7	0.10	0.07	0.93	-3.33
hsa-let-7g	SLC10A2	NM_000452	2325	2346	-18.3	-1058.2	-1063.0	0.02	0.02	0.98	-5.00
hsa-let-7g	SLC11A2	NM_000617	2898	2905	-13.6	-1254.6	-1258.1	0.24	0.24	0.76	-1.75
hsa-let-7g	SLC12A9	NM_020246	3167	3187	-19.0	-1581.4	-1590.6	0.30	0.30	0.70	-1.50
hsa-let-7g	SLC16A14	NM_152527	1940	1946	-12.0	-572.7	-572.7	0.10	0.06	0.94	-3.52
hsa-let-7g	SLC16A14	NM_152527	3549	3564	-13.7	-568.9	-572.7	0.30	0.28	0.72	-1.58
hsa-let-7g	SLC22A3	NM_021977	4539	4554	-19.0	-1778.5	-1784.7	0.03	0.03	0.97	-4.30
hsa-let-7g	SLC22A7	NM_006672	2376	2392	-20.5	-1098.2	-1108.3	0.19	0.19	0.81	-2.02
hsa-let-7g	SLC22A7	NM_153320	2382	2398	-20.5	-1102.7	-1110.6	0.04	0.04	0.96	-4.11
hsa-let-7g	SLC25A32	NM_030780	1243	1257	-16.0	-806.5	-812.0	0.18	0.18	0.82	-2.11
hsa-let-7g	SLC26A9	NM_052934	3177	3188	-13.8	-1703.9	-1708.7	0.48	0.48	0.52	-0.89
hsa-let-7g	SLC2A12	NM_145176	2957	2965	-14.2	-818.1	-819.4	0.00	0.03	0.97	-4.40
hsa-let-7g	SLC31A1	NM_001859	2586	2602	-16.2	-1481.1	-1484.9	0.04	0.04	0.96	-3.91
hsa-let-7g	SLC35B4	NM_032826	5886	5904	-26.7	-1642.7	-1656.1	0.00	0.02	0.98	-4.80
hsa-let-7g	SLC45A4	NM_001080431	3006	3019	-16.1	-1459.2	-1466.3	0.48	0.48	0.52	-0.89
hsa-let-7g	SLC4A4	NM_003759	4202	4208	-11.2	-1057.3	-1058.3	0.20	0.22	0.78	-1.84
hsa-let-7g	SLC4A7	NM_003615	6124	6140	-15.7	-894.1	-900.3	0.40	0.36	0.64	-1.26
hsa-let-7g	SLC8A2	NM_015063	3593	3600	-13.0	-1913.5	-1917.5	0.48	0.48	0.52	-0.89
hsa-let-7g	SMARCAD1	NM_020159	3480	3498	-15.9	-1210.2	-1211.9	0.01	0.01	0.99	-5.69
hsa-let-7g	SMC1A	NM_006306	4695	4716	-17.0	-1926.2	-1933.4	0.30	0.30	0.70	-1.50
hsa-let-7g	SMC1A	NM_006306	6529	6544	-16.1	-1929.8	-1933.4	0.00	0.04	0.96	-4.01
hsa-let-7g	SMC1A	NM_006306	8351	8358	-12.7	-1929.8	-1933.4	0.50	0.46	0.54	-0.96
hsa-let-7g	SMCR7L	NM_019008	3389	3396	-13.3	-2018.2	-2022.2	0.41	0.41	0.59	-1.11
hsa-let-7g	SMYD4	NM_052928	3983	3999	-17.2	-1549.2	-1555.9	0.18	0.18	0.82	-2.11
hsa-let-7g	SNN	NM_003498	2448	2469	-17.8	-1248.7	-1254.8	0.07	0.07	0.93	-3.23
hsa-let-7g	SNX27	NM_030918	3831	3850	-13.5	-1723.1	-1728.4	0.70	0.70	0.30	-0.43
hsa-let-7g	SNX5	NM_014426	1507	1524	-16.7	-584.6	-587.0	0.01	0.01	0.99	-5.79
hsa-let-7g	SOCS4	NM_080867	3600	3609	-15.3	-1224.5	-1226.7	0.00	0.02	0.98	-4.60
hsa-let-7g	SOCS4	NM_080867	4577	4585	-11.9	-1224.4	-1226.7	0.30	0.34	0.66	-1.34
hsa-let-7g	SOCS4	NM_080867	5418	5434	-16.7	-1222.2	-1226.7	0.10	0.05	0.95	-3.72
hsa-let-7g	SOCS4	NM_199421	3729	3738	-15.3	-1224.5	-1226.7	0.00	0.02	0.98	-4.60
hsa-let-7g	SOCS4	NM_199421	4706	4714	-11.9	-1224.4	-1226.7	0.30	0.34	0.66	-1.34
hsa-let-7g	SOCS4	NM_199421	5547	5563	-16.7	-1222.2	-1226.7	0.10	0.05	0.95	-3.72
hsa-let-7g	SOX13	NM_005686	3145	3165	-21.7	-1708.6	-1720.0	0.21	0.21	0.79	-1.93
hsa-let-7g	SP140	NM_007237	2975	2990	-15.6	-1029.0	-1034.0	0.17	0.17	0.83	-2.20
hsa-let-7g	SPATA2	NM_006038	2834	2840	-11.1	-1426.9	-1429.0	0.48	0.48	0.52	-0.89
hsa-let-7g	SSH1	NM_018984	3658	3664	-11.5	-1514.4	-1515.1	0.14	0.14	0.86	-2.38
hsa-let-7g	SSTR2	NM_001050	1648	1667	-17.7	-1044.7	-1048.1	0.01	0.01	0.99	-5.79
hsa-let-7g	SSX4	NM_175729	760	780	-17.1	-302.5	-310.4	0.43	0.43	0.57	-1.03
hsa-let-7g	SSX4B	NM_001034832	896	916	-17.1	-350.5	-359.2	0.65	0.65	0.35	-0.53
hsa-let-7g	SSX4B	NM_001040612	760	780	-17.1	-300.8	-308.7	0.43	0.43	0.57	-1.03
hsa-let-7g	SSX5	NM_021015	1014	1034	-17.1	-392.9	-399.9	0.24	0.24	0.76	-1.75
hsa-let-7g	SSX5	NM_175723	891	911	-17.1	-341.2	-347.9	0.19	0.19	0.81	-2.02
hsa-let-7g	SSX6	NM_173357	960	980	-17.1	-382.1	-389.9	0.41	0.41	0.59	-1.11
hsa-let-7g	SSX7	NM_173358	997	1017	-17.1	-371.8	-380.7	0.70	0.70	0.30	-0.43
hsa-let-7g	SSX9	NM_174962	899	919	-17.1	-331.4	-339.3	0.43	0.43	0.57	-1.03
hsa-let-7g	STARD13	NM_052851	5713	5729	-15.2	-1863.6	-1868.3	0.18	0.18	0.82	-2.11
hsa-let-7g	STARD13	NM_178006	5815	5831	-15.2	-1910.3	-1916.5	0.48	0.48	0.52	-0.89
hsa-let-7g	STARD13	NM_178007	5739	5755	-15.2	-1878.2	-1883.8	0.34	0.34	0.66	-1.34
hsa-let-7g	STRBP	NM_018387	2644	2662	-16.6	-878.8	-885.0	0.19	0.19	0.81	-2.02
hsa-let-7g	STX17	NM_017919	2046	2070	-20.5	-756.6	-761.8	0.00	0.00	1.00	-6.79
hsa-let-7g	STX3	NM_004177	1415	1433	-20.0	-935.1	-938.9	0.00	0.00	1.00	-7.69
hsa-let-7g	SULF1	NM_015170	5254	5262	-11.9	-1601.4	-1603.5	0.30	0.30	0.70	-1.50
hsa-let-7g	SYT16	NM_031914	2707	2726	-14.6	-938.3	-942.2	0.16	0.16	0.84	-2.29
hsa-let-7g	TAP2	NM_000544	3577	3592	-17.2	-1992.7	-1996.7	0.02	0.02	0.98	-4.70
hsa-let-7g	TBKBP1	NM_014726	3705	3721	-17.2	-1975.9	-1980.0	0.02	0.02	0.98	-4.60
hsa-let-7g	TCF21	NM_198392	1851	1867	-16.0	-1067.7	-1073.2	0.18	0.18	0.82	-2.11
hsa-let-7g	TFCP2L1	NM_014553	2115	2130	-18.9	-1596.8	-1602.8	0.03	0.03	0.97	-4.40
hsa-let-7g	TGFBR1	NM_004612	5470	5483	-14.1	-1300.1	-1305.3	0.50	0.51	0.49	-0.83
hsa-let-7g	TICAM2	NM_021649	2494	2509	-15.1	-981.3	-984.8	0.08	0.08	0.92	-3.14
hsa-let-7g	TK2	NM_004614	3539	3560	-19.6	-1374.2	-1382.0	0.07	0.07	0.93	-3.33
hsa-let-7g	TMEM143	NM_018273	2136	2151	-17.8	-893.1	-898.3	0.04	0.04	0.96	-4.11
hsa-let-7g	TMEM2	NM_013390	5755	5778	-22.1	-503.3	-510.2	0.00	0.00	1.00	-6.69
hsa-let-7g	TMEM66	NM_016127	1573	1593	-20.9	-612.6	-621.3	0.05	0.05	0.95	-3.72
hsa-let-7g	TNFAIP3	NM_006290	3728	3734	-11.1	-1460.8	-1461.4	0.18	0.18	0.82	-2.11
hsa-let-7g	TRIM33	NM_015906	6656	6664	-12.1	-1099.9	-1101.7	0.20	0.21	0.79	-1.93
hsa-let-7g	TRIM33	NM_033020	6605	6613	-12.1	-1099.9	-1101.7	0.20	0.21	0.79	-1.93
hsa-let-7g	TRIM65	NM_173547	2610	2630	-17.9	-1539.0	-1546.2	0.16	0.16	0.84	-2.29
hsa-let-7g	TRIOBP	NM_001039141	7765	7776	-11.3	-1078.2	-1081.1	0.70	0.65	0.35	-0.53
hsa-let-7g	TRPM6	NM_017662	7814	7821	-12.0	-636.0	-637.0	0.10	0.12	0.88	-2.57
hsa-let-7g	TSC1	NM_000368	4448	4455	-13.0	-1611.1	-1612.8	0.10	0.10	0.90	-2.85
hsa-let-7g	TSPAN18	NM_130783	2022	2041	-16.8	-1118.1	-1124.5	0.19	0.19	0.81	-2.02
hsa-let-7g	TSPAN2	NM_005725	1685	1706	-18.7	-838.6	-846.3	0.12	0.12	0.88	-2.57
hsa-let-7g	TTL	NM_153712	3934	3953	-16.9	-1254.2	-1262.2	0.50	0.51	0.49	-0.83
hsa-let-7g	TTLL4	NM_014640	3926	3947	-17.9	-1482.5	-1490.7	0.32	0.32	0.68	-1.42
hsa-let-7g	UGCGL1	NM_001025777	5376	5383	-10.5	-515.7	-516.8	0.40	0.38	0.62	-1.18
hsa-let-7g	ULK2	NM_014683	5355	5371	-14.7	-1895.0	-1899.9	0.30	0.30	0.70	-1.50
hsa-let-7g	USP32	NM_032582	5522	5530	-13.9	-468.0	-470.3	0.10	0.08	0.92	-3.14
hsa-let-7g	USP47	NM_017944	5050	5070	-20.7	-828.9	-834.2	0.00	0.00	1.00	-6.89
hsa-let-7g	USP6	NM_004505	6331	6338	-12.9	-519.7	-522.5	0.20	0.24	0.76	-1.75
hsa-let-7g	UST	NM_005715	1659	1680	-17.6	-1347.7	-1351.6	0.01	0.01	0.99	-5.19
hsa-let-7g	VAV3	NM_006113	4140	4153	-14.1	-1359.7	-1365.0	0.54	0.54	0.46	-0.76
hsa-let-7g	VCPIP1	NM_025054	6921	6928	-10.5	-965.2	-966.5	0.40	0.43	0.57	-1.03
hsa-let-7g	WDR37	NM_014023	2123	2129	-9.8	-1569.2	-1569.2	0.30	0.30	0.70	-1.50
hsa-let-7g	WDR37	NM_014023	2560	2573	-16.3	-1565.5	-1569.2	0.04	0.04	0.96	-4.11
hsa-let-7g	XK	NM_021083	4419	4426	-12.4	-1450.8	-1454.9	0.68	0.68	0.32	-0.48
hsa-let-7g	XPO4	NM_022459	8023	8042	-15.9	-1236.1	-1243.1	0.50	0.51	0.49	-0.83
hsa-let-7g	XRN1	NM_001042604	8039	8047	-12.1	-1235.9	-1237.3	0.20	0.16	0.84	-2.29
hsa-let-7g	XRN1	NM_019001	8078	8086	-12.1	-1235.9	-1237.3	0.20	0.16	0.84	-2.29
hsa-let-7g	YOD1	NM_018566	1112	1130	-18.8	-1253.8	-1256.5	0.00	0.00	1.00	-7.59
hsa-let-7g	ZBTB39	NM_014830	3578	3587	-15.2	-1270.5	-1275.2	0.20	0.18	0.82	-2.11
hsa-let-7g	ZFYVE16	NM_014733	5277	5283	-11.1	-321.1	-322.5	0.30	0.32	0.68	-1.42
hsa-let-7g	ZNF202	NM_003455	2474	2481	-10.7	-1387.9	-1389.4	0.43	0.43	0.57	-1.03
hsa-let-7g	ZNF202	NM_003455	2591	2610	-19.6	-1380.6	-1389.4	0.14	0.14	0.86	-2.38
hsa-let-7g	ZNF248	NM_021045	3380	3387	-13.2	-1334.2	-1338.6	0.54	0.54	0.46	-0.76
hsa-let-7g	ZNF248	NM_021045	3587	3594	-13.5	-1336.6	-1338.6	0.08	0.08	0.92	-3.04
hsa-let-7g	ZNF273	NM_021148	3313	3330	-20.1	-1041.0	-1051.9	0.43	0.43	0.57	-1.03
hsa-let-7g	ZNF275	NM_001080485	2677	2683	-11.1	-1748.9	-1751.8	0.70	0.70	0.30	-0.43
hsa-let-7g	ZNF275	NM_001080485	4873	4896	-19.8	-1745.8	-1751.8	0.01	0.01	0.99	-5.29
hsa-let-7g	ZNF294	NM_015565	6868	6885	-17.8	-515.9	-520.7	0.00	0.03	0.97	-4.50
hsa-let-7g	ZNF313	NM_018683	2042	2058	-20.2	-798.1	-807.0	0.10	0.10	0.90	-2.85
hsa-let-7g	ZNF341	NM_032819	3196	3216	-24.9	-1346.5	-1355.6	0.00	0.00	1.00	-7.29
hsa-let-7g	ZNF410	NM_021188	1839	1860	-19.3	-707.8	-715.5	0.08	0.08	0.92	-3.14
hsa-let-7g	ZNF417	NM_152475	2492	2510	-15.4	-1058.2	-1065.3	0.70	0.68	0.32	-0.48
hsa-let-7g	ZNF447	NM_023926	2412	2432	-15.1	-1267.0	-1270.3	0.07	0.07	0.93	-3.33
hsa-let-7g	ZNF644	NM_016620	1264	1281	-20.8	-484.2	-489.3	0.00	0.00	1.00	-7.19
hsa-let-7g	ZNF644	NM_032186	1188	1205	-20.8	-473.8	-478.9	0.00	0.00	1.00	-7.19
hsa-let-7g	ZNF644	NM_201269	4832	4849	-20.8	-1382.5	-1387.6	0.00	0.00	1.00	-7.19
hsa-let-7g	ZNF697	NM_001080470	3979	3992	-16.0	-1840.1	-1844.5	0.08	0.08	0.92	-3.14
hsa-let-7g	ZNF781	NM_152605	2754	2775	-16.7	-753.5	-760.4	0.30	0.30	0.70	-1.50
hsa-let-7g	ZNF792	NM_175872	3150	3164	-17.8	-1086.7	-1090.3	0.01	0.01	0.99	-5.69
hsa-let-7g	ZXDC	NM_001040653	3276	3299	-20.2	-1801.1	-1809.0	0.05	0.05	0.95	-3.81
hsa-let-7i	ABCC10	NM_033450	4849	4858	-14.3	-2199.8	-2200.8	0.02	0.02	0.98	-4.80
hsa-let-7i	ABCC5	NM_005688	5619	5626	-12.7	-2048.4	-2051.4	0.32	0.32	0.68	-1.42
hsa-let-7i	ACSS2	NM_001076552	2359	2381	-22.9	-1057.3	-1070.8	0.38	0.38	0.62	-1.18
hsa-let-7i	ACSS2	NM_018677	2425	2447	-22.9	-1120.5	-1130.1	0.02	0.02	0.98	-4.80
hsa-let-7i	ACVR1B	NM_004302	1736	1760	-18.4	-1679.7	-1685.0	0.02	0.02	0.98	-4.60
hsa-let-7i	ACVR2A	NM_001616	4944	4951	-10.5	-1343.9	-1344.0	0.19	0.19	0.81	-2.02
hsa-let-7i	ACVR2A	NM_001616	5005	5011	-9.1	-1343.9	-1344.0	0.48	0.48	0.52	-0.89
hsa-let-7i	ADAMTS14	NM_080722	4849	4870	-20.9	-2317.2	-2329.3	0.54	0.54	0.46	-0.76
hsa-let-7i	ADAMTS6	NM_197941	6402	6409	-10.2	-814.0	-815.2	0.50	0.48	0.52	-0.89
hsa-let-7i	AGBL2	NM_024783	3087	3105	-25.7	-926.5	-935.7	0.00	0.00	1.00	-7.99
hsa-let-7i	AHCTF1	NM_015446	7367	7374	-12.4	-377.9	-378.6	0.10	0.07	0.93	-3.23
hsa-let-7i	AIM1	NM_001624	6380	6403	-20.4	-502.4	-510.9	0.10	0.06	0.94	-3.42
hsa-let-7i	AKAP6	NM_004274	7364	7371	-13.5	-757.3	-760.9	0.30	0.28	0.72	-1.58
hsa-let-7i	AKAP6	NM_004274	9854	9866	-14.2	-758.5	-760.9	0.10	0.07	0.93	-3.33
hsa-let-7i	AMOT	NM_133265	4361	4380	-17.0	-1055.3	-1061.2	0.10	0.12	0.88	-2.66
hsa-let-7i	ANKFY1	NM_016376	6447	6461	-13.6	-1375.0	-1377.8	0.10	0.14	0.86	-2.38
hsa-let-7i	ANKRD28	NM_015199	5417	5424	-12.1	-780.3	-780.3	0.10	0.05	0.95	-3.62
hsa-let-7i	APBB3	NM_006051	2089	2107	-21.3	-920.7	-933.4	0.59	0.59	0.41	-0.64
hsa-let-7i	APBB3	NM_133172	2083	2101	-21.3	-918.2	-930.9	0.59	0.59	0.41	-0.64
hsa-let-7i	APBB3	NM_133173	2068	2086	-21.3	-922.4	-935.1	0.59	0.59	0.41	-0.64
hsa-let-7i	APBB3	NM_133174	2062	2080	-21.3	-915.8	-928.5	0.59	0.59	0.41	-0.64
hsa-let-7i	APC2	NM_005883	9364	9371	-13.5	-1464.2	-1466.9	0.10	0.14	0.86	-2.38
hsa-let-7i	APC2	NM_005883	9898	9912	-17.3	-1463.6	-1466.9	0.00	0.01	0.99	-5.49
hsa-let-7i	ARHGAP20	NM_020809	5428	5450	-19.1	-587.3	-597.2	0.40	0.43	0.57	-1.03
hsa-let-7i	ARHGAP28	NM_001010000	4718	4726	-14.1	-1380.9	-1380.9	0.01	0.01	0.99	-5.59
hsa-let-7i	ARHGEF15	NM_173728	2736	2753	-19.0	-557.5	-567.2	0.40	0.41	0.59	-1.11
hsa-let-7i	ARID3B	NM_006465	1942	1958	-21.0	-1690.3	-1690.3	0.00	0.00	1.00	-12.49
hsa-let-7i	ARID3B	NM_006465	3526	3544	-17.4	-1681.6	-1690.3	0.57	0.57	0.43	-0.70
hsa-let-7i	ARID3B	NM_006465	4218	4232	-17.7	-1685.0	-1690.3	0.04	0.04	0.96	-3.91
hsa-let-7i	ARPP-19	NM_006628	2797	2804	-12.7	-1377.3	-1381.1	0.51	0.51	0.49	-0.83
hsa-let-7i	ATF3	NM_001030287	1016	1035	-20.1	-613.8	-625.7	0.70	0.70	0.30	-0.43
hsa-let-7i	ATF3	NM_001040619	1478	1497	-20.1	-805.4	-813.6	0.06	0.06	0.94	-3.42
hsa-let-7i	ATF3	NM_001674	1166	1185	-20.1	-677.6	-689.5	0.70	0.70	0.30	-0.43
hsa-let-7i	ATF3	NM_004024	1387	1406	-20.1	-766.8	-777.6	0.41	0.41	0.59	-1.11
hsa-let-7i	ATP2A2	NM_170665	3770	3789	-21.9	-171.9	-181.5	0.10	0.05	0.95	-3.81
hsa-let-7i	ATP2B1	NM_001001323	3926	3952	-20.4	-761.1	-769.6	0.10	0.06	0.94	-3.42
hsa-let-7i	ATP2B4	NM_001001396	6719	6737	-14.3	-1294.3	-1298.3	0.20	0.21	0.79	-1.93
hsa-let-7i	ATP6V1C1	NM_001007254	2711	2732	-18.7	-1549.6	-1559.6	0.57	0.57	0.43	-0.70
hsa-let-7i	ATP6V1C1	NM_001007254	4616	4622	-11.2	-1559.6	-1559.6	0.11	0.11	0.89	-2.75
hsa-let-7i	ATP6V1C1	NM_001695	2765	2786	-18.7	-1564.1	-1574.1	0.57	0.57	0.43	-0.70
hsa-let-7i	ATP6V1C1	NM_001695	4670	4676	-11.2	-1574.1	-1574.1	0.11	0.11	0.89	-2.75
hsa-let-7i	ATP7B	NM_000053	5008	5020	-13.5	-725.5	-728.3	0.20	0.16	0.84	-2.29
hsa-let-7i	B3GAT1	NM_018644	1929	1946	-18.3	-1509.0	-1517.3	0.26	0.26	0.74	-1.67
hsa-let-7i	B3GAT1	NM_054025	2061	2078	-18.3	-1569.3	-1577.6	0.26	0.26	0.74	-1.67
hsa-let-7i	BACH1	NM_001186	4307	4314	-12.7	-1530.6	-1531.6	0.07	0.07	0.93	-3.23
hsa-let-7i	BACH1	NM_001186	4597	4614	-18.8	-1530.4	-1531.6	0.00	0.00	1.00	-9.09
hsa-let-7i	BACH1	NM_206866	4435	4442	-12.7	-1580.2	-1581.7	0.11	0.11	0.89	-2.75
hsa-let-7i	BACH1	NM_206866	4725	4742	-18.8	-1580.5	-1581.7	0.00	0.00	1.00	-9.09
hsa-let-7i	BAHD1	NM_014952	2823	2838	-16.2	-1957.1	-1961.5	0.07	0.07	0.93	-3.33
hsa-let-7i	BDNF	NM_170734	3217	3237	-19.2	-1147.8	-1150.4	0.00	0.00	1.00	-8.09
hsa-let-7i	BTF3L4	NM_152265	1792	1813	-16.8	-575.7	-581.1	0.09	0.09	0.91	-2.94
hsa-let-7i	BTN2A1	NM_007049	2536	2555	-17.6	-999.8	-1007.7	0.32	0.32	0.68	-1.42
hsa-let-7i	BTN2A1	NM_078476	2765	2784	-17.6	-1095.2	-1103.1	0.32	0.32	0.68	-1.42
hsa-let-7i	C10orf55	NM_001001791	1282	1304	-21.8	-892.5	-903.5	0.14	0.14	0.86	-2.38
hsa-let-7i	C10orf6	NM_018121	5622	5630	-14.3	-841.9	-845.5	0.20	0.16	0.84	-2.29
hsa-let-7i	C11orf11	NM_006133	3395	3402	-12.7	-2607.7	-2608.8	0.08	0.08	0.92	-3.14
hsa-let-7i	C11orf57	NM_018195	3122	3143	-21.3	-1139.6	-1147.2	0.01	0.01	0.99	-5.19
hsa-let-7i	C18orf45	NM_032933	1851	1873	-20.2	-1052.8	-1059.3	0.01	0.01	0.99	-5.19
hsa-let-7i	C1orf119	NM_020141	587	608	-17.1	-750.1	-755.3	0.06	0.06	0.94	-3.42
hsa-let-7i	C20orf54	NM_033409	2047	2067	-20.0	-1042.1	-1045.4	0.00	0.00	1.00	-8.19
hsa-let-7i	C3orf64	NM_173654	3040	3060	-19.5	-590.2	-597.8	0.10	0.06	0.94	-3.42
hsa-let-7i	C6orf182	NM_173830	2379	2395	-16.7	-567.8	-572.3	0.05	0.05	0.95	-3.72
hsa-let-7i	C6orf78	NM_153036	964	981	-19.6	-352.7	-358.3	0.01	0.01	0.99	-5.49
hsa-let-7i	CACNA1I	NM_001003406	6609	6624	-13.3	-1466.6	-1471.2	0.60	0.57	0.43	-0.70
hsa-let-7i	CBFA2T3	NM_005187	3442	3462	-18.9	-1642.3	-1652.9	0.68	0.68	0.32	-0.48
hsa-let-7i	CBFA2T3	NM_175931	3211	3231	-18.9	-1525.8	-1536.4	0.68	0.68	0.32	-0.48
hsa-let-7i	CCDC100	NM_153223	3201	3216	-16.2	-339.8	-343.1	0.00	0.03	0.97	-4.40
hsa-let-7i	CCDC4	NM_207406	1499	1515	-17.4	-1041.4	-1048.7	0.24	0.24	0.76	-1.75
hsa-let-7i	CCDC93	NM_019044	5008	5030	-18.5	-1591.9	-1597.4	0.00	0.03	0.97	-4.50
hsa-let-7i	CCND1	NM_053056	3958	3976	-18.8	-1478.6	-1486.5	0.13	0.13	0.87	-2.47
hsa-let-7i	CCND2	NM_001759	3109	3129	-17.5	-1589.0	-1597.1	0.40	0.38	0.62	-1.18
hsa-let-7i	CCNF	NM_001761	4224	4242	-18.0	-1728.9	-1736.9	0.26	0.26	0.74	-1.67
hsa-let-7i	CCNJ	NM_019084	3449	3467	-17.7	-1217.3	-1221.0	0.01	0.01	0.99	-5.49
hsa-let-7i	CD109	NM_133493	7548	7563	-17.7	-1260.0	-1265.1	0.00	0.04	0.96	-4.11
hsa-let-7i	CDC14B	NM_003671	4607	4626	-21.5	-1811.8	-1822.1	0.11	0.11	0.89	-2.75
hsa-let-7i	CEBPD	NM_005195	923	942	-19.4	-607.6	-610.2	0.00	0.00	1.00	-8.29
hsa-let-7i	CECR6	NM_031890	2634	2647	-16.2	-2228.0	-2230.2	0.01	0.01	0.99	-5.49
hsa-let-7i	CEP110	NM_007018	7045	7060	-14.1	-75.8	-78.6	0.10	0.10	0.90	-2.85
hsa-let-7i	CEP135	NM_025009	3761	3780	-22.1	-1397.3	-1405.1	0.01	0.01	0.99	-5.79
hsa-let-7i	CGNL1	NM_032866	7141	7148	-13.1	-1135.8	-1137.1	0.10	0.07	0.93	-3.33
hsa-let-7i	CHD4	NM_001273	6321	6339	-18.4	-183.0	-191.2	0.20	0.22	0.78	-1.84
hsa-let-7i	CHD7	NM_017780	10250	10264	-17.2	-227.9	-233.6	0.10	0.08	0.92	-3.04
hsa-let-7i	CHD9	NM_025134	9438	9445	-10.3	-582.7	-583.3	0.30	0.32	0.68	-1.42
hsa-let-7i	CHST3	NM_004273	2794	2801	-13.2	-1914.9	-1917.1	0.10	0.12	0.88	-2.57
hsa-let-7i	CHST3	NM_004273	4694	4702	-12.0	-1916.9	-1917.1	0.10	0.07	0.93	-3.33
hsa-let-7i	CHST3	NM_004273	6273	6280	-10.5	-1917.1	-1917.1	0.20	0.18	0.82	-2.11
hsa-let-7i	CLCA3	NM_004921	882	901	-16.2	-849.5	-852.1	0.02	0.02	0.98	-5.10
hsa-let-7i	CLCN6	NM_001286	4730	4751	-16.3	-2012.3	-2013.9	0.01	0.01	0.99	-6.19
hsa-let-7i	CLCN6	NM_021736	3182	3203	-18.0	-1457.4	-1459.0	0.00	0.00	1.00	-7.89
hsa-let-7i	CLCN6	NM_021737	3047	3068	-18.0	-1412.1	-1413.7	0.00	0.00	1.00	-7.89
hsa-let-7i	COL19A1	NM_001858	8558	8565	-10.3	-1223.5	-1223.5	0.20	0.21	0.79	-1.93
hsa-let-7i	COL1A1	NM_000088	5309	5316	-13.8	-2457.5	-2460.5	0.14	0.14	0.86	-2.38
hsa-let-7i	COL1A2	NM_000089	4949	4957	-14.4	-2110.4	-2113.3	0.08	0.08	0.92	-3.04
hsa-let-7i	COL24A1	NM_152890	5662	5678	-16.8	-289.5	-296.6	0.30	0.32	0.68	-1.42
hsa-let-7i	COL3A1	NM_000090	4925	4933	-14.4	-2148.8	-2149.2	0.01	0.01	0.99	-5.49
hsa-let-7i	COL4A2	NM_001846	5473	5483	-13.8	-261.3	-261.3	0.00	0.01	0.99	-5.29
hsa-let-7i	COL5A2	NM_000393	5817	5833	-21.2	-460.3	-464.5	0.00	0.00	1.00	-8.49
hsa-let-7i	CPD	NM_001304	4780	4798	-18.2	-952.3	-959.5	0.10	0.12	0.88	-2.57
hsa-let-7i	CPM	NM_001005502	6563	6577	-17.4	-1729.5	-1734.3	0.00	0.04	0.96	-4.11
hsa-let-7i	CPM	NM_001874	6595	6609	-17.4	-1729.5	-1734.3	0.00	0.04	0.96	-4.11
hsa-let-7i	CPSF1	NM_013291	4429	4447	-23.6	-1924.1	-1928.4	0.00	0.00	1.00	-10.79
hsa-let-7i	CRB2	NM_173689	4749	4768	-23.3	-741.0	-752.6	0.10	0.07	0.93	-3.23
hsa-let-7i	CROP	NM_016424	2026	2046	-21.8	-903.7	-907.5	0.00	0.00	1.00	-9.49
hsa-let-7i	CRTAM	NM_019604	1470	1490	-19.7	-680.9	-689.0	0.08	0.08	0.92	-3.14
hsa-let-7i	CRY2	NM_021117	3262	3272	-11.2	-1658.9	-1661.9	0.70	0.70	0.30	-0.43
hsa-let-7i	CYP4F2	NM_001082	2226	2247	-18.8	-802.7	-807.8	0.01	0.01	0.99	-5.19
hsa-let-7i	DAPK1	NM_004938	4821	4831	-14.5	-2111.3	-2116.0	0.30	0.30	0.70	-1.50
hsa-let-7i	DAPK1	NM_004938	5264	5271	-13.3	-2111.1	-2116.0	0.65	0.65	0.35	-0.53
hsa-let-7i	DCLRE1B	NM_022836	2376	2398	-18.9	-1132.0	-1138.2	0.03	0.03	0.97	-4.21
hsa-let-7i	DDEF1	NM_018482	4091	4100	-13.0	-656.9	-656.9	0.00	0.03	0.97	-4.50
hsa-let-7i	DHX57	NM_198963	4316	4336	-24.9	-1455.9	-1461.0	0.00	0.00	1.00	-11.29
hsa-let-7i	DIAPH2	NM_006729	8556	8573	-15.2	-1411.3	-1413.1	0.00	0.02	0.98	-4.90
hsa-let-7i	DIAPH2	NM_006729	9036	9059	-24.0	-1405.8	-1413.1	0.00	0.00	1.00	-8.19
hsa-let-7i	DICER1	NM_030621	7400	7420	-18.0	-1013.4	-1016.8	0.00	0.01	0.99	-6.09
hsa-let-7i	DICER1	NM_030621	8857	8875	-17.9	-1012.2	-1016.8	0.00	0.02	0.98	-4.80
hsa-let-7i	DKFZP564O0823	NM_015393	4193	4214	-19.3	-1560.3	-1566.2	0.02	0.02	0.98	-4.90
hsa-let-7i	DMD	NM_000109	13169	13184	-13.4	-624.8	-628.4	0.30	0.30	0.70	-1.50
hsa-let-7i	DMD	NM_000109	13312	13319	-12.1	-626.7	-628.4	0.20	0.19	0.81	-2.02
hsa-let-7i	DMD	NM_004006	13093	13108	-13.4	-624.8	-628.4	0.30	0.30	0.70	-1.50
hsa-let-7i	DMD	NM_004006	13236	13243	-12.1	-626.7	-628.4	0.20	0.19	0.81	-2.02
hsa-let-7i	DMD	NM_004007	12864	12879	-13.4	-624.8	-628.4	0.30	0.30	0.70	-1.50
hsa-let-7i	DMD	NM_004007	13007	13014	-12.1	-626.7	-628.4	0.20	0.19	0.81	-2.02
hsa-let-7i	DMD	NM_004009	13100	13115	-13.4	-624.8	-628.4	0.30	0.30	0.70	-1.50
hsa-let-7i	DMD	NM_004009	13243	13250	-12.1	-626.7	-628.4	0.20	0.19	0.81	-2.02
hsa-let-7i	DMD	NM_004010	13182	13197	-13.4	-624.8	-628.4	0.30	0.30	0.70	-1.50
hsa-let-7i	DMD	NM_004010	13325	13332	-12.1	-626.7	-628.4	0.20	0.19	0.81	-2.02
hsa-let-7i	DMD	NM_004011	8873	8888	-13.4	-624.8	-628.4	0.30	0.30	0.70	-1.50
hsa-let-7i	DMD	NM_004011	9016	9023	-12.1	-626.7	-628.4	0.20	0.19	0.81	-2.02
hsa-let-7i	DMD	NM_004012	9016	9031	-13.4	-624.8	-628.4	0.30	0.30	0.70	-1.50
hsa-let-7i	DMD	NM_004012	9159	9166	-12.1	-626.7	-628.4	0.20	0.19	0.81	-2.02
hsa-let-7i	DMD	NM_004013	6510	6525	-13.4	-624.8	-628.4	0.30	0.30	0.70	-1.50
hsa-let-7i	DMD	NM_004013	6653	6660	-12.1	-626.7	-628.4	0.20	0.19	0.81	-2.02
hsa-let-7i	DMD	NM_004014	4732	4738	-9.1	-1586.0	-1586.6	0.62	0.62	0.38	-0.58
hsa-let-7i	DMD	NM_004014	4866	4873	-12.1	-1585.3	-1586.6	0.14	0.14	0.86	-2.38
hsa-let-7i	DMD	NM_004015	3732	3738	-9.1	-1264.0	-1264.6	0.62	0.62	0.38	-0.58
hsa-let-7i	DMD	NM_004015	3866	3873	-12.1	-1263.3	-1264.6	0.14	0.14	0.86	-2.38
hsa-let-7i	DMD	NM_004016	3700	3706	-9.1	-1253.1	-1253.7	0.62	0.62	0.38	-0.58
hsa-let-7i	DMD	NM_004016	3834	3841	-12.1	-1252.4	-1253.7	0.14	0.14	0.86	-2.38
hsa-let-7i	DMD	NM_004017	3693	3699	-9.1	-1246.5	-1247.1	0.62	0.62	0.38	-0.58
hsa-let-7i	DMD	NM_004017	3827	3834	-12.1	-1245.8	-1247.1	0.14	0.14	0.86	-2.38
hsa-let-7i	DMD	NM_004018	3661	3667	-9.1	-1235.7	-1236.3	0.62	0.62	0.38	-0.58
hsa-let-7i	DMD	NM_004018	3795	3802	-12.1	-1235.0	-1236.3	0.14	0.14	0.86	-2.38
hsa-let-7i	DMD	NM_004020	6150	6165	-13.4	-624.8	-628.4	0.30	0.30	0.70	-1.50
hsa-let-7i	DMD	NM_004020	6293	6300	-12.1	-626.7	-628.4	0.20	0.19	0.81	-2.02
hsa-let-7i	DMD	NM_004022	6582	6589	-12.1	-596.4	-597.7	0.10	0.14	0.86	-2.38
hsa-let-7i	DMD	NM_004023	6291	6298	-12.1	-596.4	-597.7	0.10	0.14	0.86	-2.38
hsa-let-7i	DOCK3	NM_004947	7099	7110	-15.9	-915.4	-921.8	0.40	0.36	0.64	-1.26
hsa-let-7i	DPH1	NM_001383	1824	1842	-22.2	-897.6	-905.3	0.01	0.01	0.99	-5.99
hsa-let-7i	DSCAM	NM_206887	6171	6179	-11.9	-532.1	-532.1	0.10	0.06	0.94	-3.42
hsa-let-7i	DUSP2	NM_004418	1126	1143	-25.0	-778.9	-792.1	0.07	0.07	0.93	-3.33
hsa-let-7i	DUXA	NM_001012729	1873	1889	-17.5	-970.7	-973.6	0.01	0.01	0.99	-6.09
hsa-let-7i	DYRK1A	NM_001396	4263	4278	-15.5	-1470.1	-1475.0	0.17	0.17	0.83	-2.20
hsa-let-7i	DYRK1A	NM_101395	4568	4583	-15.5	-1598.3	-1604.1	0.32	0.32	0.68	-1.42
hsa-let-7i	DYRK1A	NM_130436	5631	5646	-15.5	-763.4	-768.3	0.20	0.17	0.83	-2.20
hsa-let-7i	DYRK1A	NM_130437	4222	4237	-15.5	-1446.1	-1451.0	0.17	0.17	0.83	-2.20
hsa-let-7i	DYRK1A	NM_130438	4139	4154	-15.5	-1415.2	-1420.1	0.17	0.17	0.83	-2.20
hsa-let-7i	E2F2	NM_004091	1761	1785	-20.0	-2135.3	-2141.8	0.02	0.02	0.98	-5.00
hsa-let-7i	E2F2	NM_004091	2047	2060	-17.4	-2132.7	-2141.8	0.68	0.68	0.32	-0.48
hsa-let-7i	EEA1	NM_003566	7109	7116	-13.2	-733.9	-737.1	0.30	0.26	0.74	-1.67
hsa-let-7i	EEF2K	NM_013302	3716	3733	-22.6	-1723.3	-1728.5	0.00	0.00	1.00	-8.89
hsa-let-7i	EFHD2	NM_024329	1440	1461	-20.3	-1024.0	-1030.5	0.01	0.01	0.99	-5.29
hsa-let-7i	EGR3	NM_004430	3116	3123	-12.4	-1511.7	-1513.3	0.14	0.14	0.86	-2.38
hsa-let-7i	EIF2C1	NM_012199	2789	2808	-16.3	-1593.2	-1596.2	0.00	0.02	0.98	-4.80
hsa-let-7i	EIF2C4	NM_017629	3015	3022	-10.5	-1520.8	-1522.9	0.65	0.65	0.35	-0.53
hsa-let-7i	EIF2S2	NM_003908	1752	1772	-21.6	-783.8	-795.5	0.28	0.28	0.72	-1.58
hsa-let-7i	ELF4	NM_001421	3978	3985	-12.8	-1616.7	-1616.7	0.03	0.03	0.97	-4.30
hsa-let-7i	ENPP4	NM_014936	2604	2623	-18.5	-1047.7	-1050.8	0.00	0.00	1.00	-6.89
hsa-let-7i	EPHA4	NM_004438	3041	3048	-10.3	-926.1	-926.8	0.30	0.34	0.66	-1.34
hsa-let-7i	ERCC6	NM_000124	4677	4693	-18.9	-1485.9	-1493.2	0.08	0.08	0.92	-3.14
hsa-let-7i	EZH1	NM_001991	2901	2921	-20.5	-1615.4	-1623.9	0.06	0.06	0.94	-3.52
hsa-let-7i	FAM84B	NM_174911	1852	1878	-20.8	-1822.6	-1831.3	0.05	0.05	0.95	-3.62
hsa-let-7i	FAM84B	NM_174911	1924	1945	-19.3	-1823.4	-1831.3	0.09	0.09	0.91	-2.94
hsa-let-7i	FBXO22	NM_147188	2556	2577	-26.2	-839.5	-849.2	0.00	0.00	1.00	-7.99
hsa-let-7i	FKRP	NM_001039885	3009	3035	-20.2	-1597.3	-1604.9	0.04	0.04	0.96	-4.11
hsa-let-7i	FKRP	NM_024301	2790	2816	-20.2	-1492.2	-1495.2	0.00	0.00	1.00	-8.69
hsa-let-7i	FLJ20674	NM_019086	2549	2566	-19.9	-1081.8	-1087.5	0.01	0.01	0.99	-5.69
hsa-let-7i	FLJ90709	NM_173514	2281	2301	-17.5	-652.4	-657.5	0.04	0.04	0.96	-3.91
hsa-let-7i	FNDC3A	NM_001079673	4354	4373	-17.7	-541.1	-544.6	0.00	0.01	0.99	-5.69
hsa-let-7i	FNDC3B	NM_022763	4903	4918	-14.4	-736.0	-740.0	0.20	0.19	0.81	-2.02
hsa-let-7i	FNDC3B	NM_022763	6654	6673	-13.4	-738.0	-740.0	0.10	0.09	0.91	-2.94
hsa-let-7i	FNIP1	NM_133372	4841	4860	-20.6	-685.3	-689.9	0.00	0.00	1.00	-7.49
hsa-let-7i	FOXP1	NM_032682	5262	5277	-15.0	-965.6	-970.1	0.20	0.18	0.82	-2.11
hsa-let-7i	FRAS1	NM_025074	12241	12262	-19.4	-923.8	-932.3	0.10	0.13	0.87	-2.47
hsa-let-7i	FRS2	NM_001042555	5084	5106	-18.7	-1179.9	-1185.0	0.00	0.02	0.98	-5.10
hsa-let-7i	FRS2	NM_006654	5091	5113	-18.7	-1179.9	-1185.0	0.00	0.02	0.98	-5.10
hsa-let-7i	FZD5	NM_003468	3533	3549	-21.6	-1270.2	-1278.0	0.00	0.01	0.99	-5.29
hsa-let-7i	GAB2	NM_012296	2486	2493	-13.6	-1530.2	-1532.0	0.10	0.07	0.93	-3.33
hsa-let-7i	GAB2	NM_012296	4913	4920	-12.6	-1528.1	-1532.0	0.60	0.57	0.43	-0.70
hsa-let-7i	GABBR2	NM_005458	4596	4615	-15.5	-2106.9	-2112.7	0.32	0.32	0.68	-1.42
hsa-let-7i	GALC	NM_000153	3061	3068	-13.2	-1250.3	-1253.2	0.21	0.21	0.79	-1.93
hsa-let-7i	GAN	NM_022041	3063	3084	-18.8	-1376.3	-1386.5	0.59	0.59	0.41	-0.64
hsa-let-7i	GCNT4	NM_016591	2733	2751	-19.1	-914.9	-922.3	0.07	0.07	0.93	-3.23
hsa-let-7i	GDF6	NM_001001557	3554	3569	-18.6	-1399.4	-1409.2	0.54	0.54	0.46	-0.76
hsa-let-7i	GPR114	NM_153837	2275	2290	-20.2	-1531.2	-1534.9	0.00	0.00	1.00	-7.99
hsa-let-7i	GPR56	NM_005682	2874	2895	-21.6	-1528.4	-1536.6	0.02	0.02	0.98	-4.90
hsa-let-7i	GPR56	NM_201524	2943	2964	-21.6	-1561.4	-1569.1	0.01	0.01	0.99	-5.39
hsa-let-7i	GPR56	NM_201525	2840	2861	-21.6	-1514.5	-1522.2	0.01	0.01	0.99	-5.39
hsa-let-7i	GRPEL2	NM_152407	1986	2004	-21.3	-824.5	-827.3	0.00	0.00	1.00	-9.99
hsa-let-7i	HIC2	NM_015094	2281	2295	-14.9	-1991.1	-1995.8	0.20	0.22	0.78	-1.84
hsa-let-7i	HIC2	NM_015094	2621	2627	-11.5	-1995.8	-1995.8	0.10	0.08	0.92	-3.04
hsa-let-7i	HIC2	NM_015094	3233	3242	-14.9	-1991.4	-1995.8	0.20	0.18	0.82	-2.11
hsa-let-7i	HIST1H2AK	NM_003510	403	425	-18.5	-188.5	-194.4	0.04	0.04	0.96	-4.11
hsa-let-7i	HLF	NM_002126	4090	4108	-16.2	-1684.0	-1688.3	0.06	0.06	0.94	-3.42
hsa-let-7i	HLX1	NM_021958	2012	2030	-22.5	-950.5	-961.7	0.10	0.10	0.90	-2.85
hsa-let-7i	HMGA2	NM_003483	1162	1169	-12.4	-1189.4	-1193.5	0.68	0.68	0.32	-0.48
hsa-let-7i	HMGA2	NM_003483	2388	2403	-16.2	-1191.5	-1193.5	0.01	0.01	0.99	-5.69
hsa-let-7i	HMGA2	NM_003483	2796	2815	-17.2	-1188.7	-1193.5	0.04	0.04	0.96	-3.91
hsa-let-7i	HMGA2	NM_003483	3650	3668	-22.1	-1192.9	-1193.5	0.00	0.00	1.00	-12.99
hsa-let-7i	HOOK1	NM_015888	4406	4413	-13.3	-1541.4	-1544.9	0.30	0.30	0.70	-1.50
hsa-let-7i	HOXB13	NM_006361	2275	2292	-20.3	-1231.9	-1240.9	0.10	0.10	0.90	-2.85
hsa-let-7i	HS2ST1	NM_012262	2749	2756	-12.4	-1318.9	-1321.9	0.40	0.38	0.62	-1.18
hsa-let-7i	HTR4	NM_000870	2567	2585	-23.4	-1000.1	-1005.4	0.00	0.00	1.00	-9.59
hsa-let-7i	HTR4	NM_001040172	2609	2627	-23.4	-1015.2	-1020.3	0.00	0.00	1.00	-9.79
hsa-let-7i	HTR4	NM_001040173	2687	2705	-23.4	-1047.7	-1052.0	0.00	0.00	1.00	-10.59
hsa-let-7i	IGF2BP2	NM_001007225	3039	3061	-22.6	-1102.8	-1107.5	0.00	0.00	1.00	-9.39
hsa-let-7i	IGF2BP2	NM_006548	3168	3190	-22.6	-1144.1	-1148.8	0.00	0.00	1.00	-9.39
hsa-let-7i	IGF2BP3	NM_006547	2547	2573	-20.9	-1126.4	-1131.2	0.00	0.00	1.00	-7.59
hsa-let-7i	IL13	NM_002188	1009	1029	-24.2	-478.9	-484.7	0.00	0.00	1.00	-9.89
hsa-let-7i	IL6	NM_000600	1061	1077	-16.6	-322.5	-330.3	0.54	0.54	0.46	-0.76
hsa-let-7i	INSR	NM_000208	6642	6658	-23.0	-1482.7	-1490.5	0.00	0.00	1.00	-6.69
hsa-let-7i	IRAK2	NM_001570	2286	2305	-18.0	-1269.4	-1274.8	0.04	0.04	0.96	-4.11
hsa-let-7i	IRF4	NM_002460	3375	3393	-16.6	-1629.8	-1634.2	0.05	0.05	0.95	-3.72
hsa-let-7i	IRF4	NM_002460	3826	3833	-12.6	-1630.5	-1634.2	0.51	0.51	0.49	-0.83
hsa-let-7i	IRS2	NM_003749	4971	4991	-17.0	-647.5	-654.8	0.30	0.32	0.68	-1.42
hsa-let-7i	ISG20L1	NM_022767	2321	2339	-17.6	-1257.5	-1264.6	0.18	0.18	0.82	-2.11
hsa-let-7i	ITGB3	NM_000212	2721	2729	-11.9	-1783.0	-1783.5	0.09	0.09	0.91	-2.94
hsa-let-7i	ITGB3	NM_000212	2898	2920	-17.5	-1774.3	-1783.5	0.68	0.68	0.32	-0.48
hsa-let-7i	ITGB3	NM_000212	3214	3233	-19.5	-1780.5	-1783.5	0.00	0.00	1.00	-7.99
hsa-let-7i	ITGB3	NM_000212	3439	3456	-16.1	-1777.5	-1783.5	0.24	0.24	0.76	-1.75
hsa-let-7i	ITGB8	NM_002214	4608	4627	-22.6	-1287.2	-1293.3	0.00	0.00	1.00	-7.99
hsa-let-7i	ITK	NM_005546	2568	2587	-23.7	-1379.2	-1388.5	0.01	0.01	0.99	-5.89
hsa-let-7i	ITPKC	NM_025194	2803	2822	-18.9	-1499.9	-1508.3	0.18	0.18	0.82	-2.11
hsa-let-7i	ITPKC	NM_025194	3174	3192	-21.8	-1499.7	-1508.3	0.02	0.02	0.98	-4.70
hsa-let-7i	JARID1B	NM_006618	5062	5082	-19.8	-432.2	-437.3	0.00	0.01	0.99	-6.19
hsa-let-7i	JMJD1A	NM_018433	4202	4209	-10.1	-1415.2	-1416.0	0.41	0.41	0.59	-1.11
hsa-let-7i	KATNAL1	NM_001014380	5241	5257	-16.6	-1491.1	-1497.3	0.20	0.19	0.81	-2.02
hsa-let-7i	KATNAL1	NM_001014380	6711	6724	-14.4	-1495.8	-1497.3	0.00	0.03	0.97	-4.40
hsa-let-7i	KCNA6	NM_002235	4158	4165	-12.5	-1819.8	-1820.8	0.08	0.08	0.92	-3.04
hsa-let-7i	KCNE3	NM_005472	1484	1505	-19.2	-1178.4	-1180.9	0.00	0.00	1.00	-8.19
hsa-let-7i	KCTD10	NM_031954	2321	2334	-14.0	-1322.5	-1326.9	0.34	0.34	0.66	-1.34
hsa-let-7i	KCTD5	NM_018992	2086	2104	-17.8	-922.9	-929.4	0.10	0.10	0.90	-2.85
hsa-let-7i	KIAA0737	NM_014828	3265	3284	-17.6	-1436.9	-1445.7	0.54	0.54	0.46	-0.76
hsa-let-7i	KIAA1189	NM_001009959	2957	2975	-18.1	-961.3	-964.5	0.01	0.01	0.99	-6.39
hsa-let-7i	KIAA1189	NM_020711	3025	3043	-18.1	-979.0	-982.2	0.01	0.01	0.99	-6.39
hsa-let-7i	KIAA1274	NM_014431	4480	4487	-12.4	-2016.7	-2018.8	0.21	0.21	0.79	-1.93
hsa-let-7i	KIAA2022	NM_001008537	5289	5307	-15.9	-1547.8	-1548.7	0.00	0.01	0.99	-6.49
hsa-let-7i	KIF21B	NM_017596	7976	7984	-14.4	-1937.9	-1940.5	0.10	0.07	0.93	-3.33
hsa-let-7i	KLF9	NM_001206	3988	4004	-14.2	-1722.2	-1723.7	0.03	0.03	0.97	-4.21
hsa-let-7i	KLHL6	NM_130446	2114	2128	-16.9	-1576.3	-1578.6	0.00	0.01	0.99	-6.09
hsa-let-7i	KLHL9	NM_018847	2799	2819	-16.4	-1280.6	-1286.2	0.14	0.14	0.86	-2.38
hsa-let-7i	KPNA1	NM_002264	6677	6684	-10.5	-1315.8	-1316.7	0.30	0.34	0.66	-1.34
hsa-let-7i	KREMEN1	NM_001039570	3502	3520	-22.6	-1943.7	-1953.8	0.00	0.04	0.96	-4.01
hsa-let-7i	KREMEN1	NM_001039571	3451	3469	-22.6	-1943.7	-1953.8	0.00	0.04	0.96	-4.01
hsa-let-7i	KREMEN1	NM_153379	3496	3514	-22.6	-1943.7	-1953.8	0.00	0.04	0.96	-4.01
hsa-let-7i	L2HGDH	NM_024884	3807	3815	-14.5	-1453.3	-1457.1	0.20	0.16	0.84	-2.29
hsa-let-7i	LDB3	NM_001080114	2400	2419	-19.0	-1683.9	-1689.5	0.02	0.02	0.98	-4.90
hsa-let-7i	LIN28B	NM_001004317	993	1007	-15.9	-1483.1	-1486.2	0.03	0.03	0.97	-4.30
hsa-let-7i	LMX1A	NM_177398	2272	2291	-18.6	-1238.8	-1245.9	0.08	0.08	0.92	-3.04
hsa-let-7i	LMX1A	NM_177399	1547	1566	-18.6	-943.1	-946.2	0.00	0.00	1.00	-6.99
hsa-let-7i	LOC220594	NM_145809	2704	2724	-18.3	-510.2	-519.2	0.40	0.41	0.59	-1.11
hsa-let-7i	LOC285636	NM_175921	1716	1723	-12.4	-1265.3	-1269.5	0.70	0.70	0.30	-0.43
hsa-let-7i	LOC285636	NM_175921	3312	3318	-11.5	-1267.7	-1269.5	0.32	0.32	0.68	-1.42
hsa-let-7i	LOC389936	NM_001013656	1758	1775	-18.2	-1035.0	-1039.4	0.01	0.01	0.99	-5.29
hsa-let-7i	LPGAT1	NM_014873	2914	2928	-15.2	-1339.8	-1342.1	0.00	0.03	0.97	-4.40
hsa-let-7i	LRIG2	NM_014813	3444	3458	-19.7	-1235.9	-1237.3	0.00	0.00	1.00	-9.79
hsa-let-7i	LRIG3	NM_153377	3628	3646	-21.1	-65.6	-66.5	0.00	0.00	1.00	-11.69
hsa-let-7i	LSM11	NM_173491	2534	2550	-21.9	-936.2	-938.8	0.00	0.00	1.00	-10.79
hsa-let-7i	MAN2A2	NM_006122	5141	5158	-14.9	-924.6	-928.0	0.10	0.08	0.92	-3.04
hsa-let-7i	MAN2A2	NM_006122	5615	5632	-15.6	-922.9	-928.0	0.20	0.18	0.82	-2.11
hsa-let-7i	MAP3K3	NM_002401	4185	4192	-10.2	-1938.1	-1938.7	0.34	0.34	0.66	-1.34
hsa-let-7i	MAP3K3	NM_203351	4278	4285	-10.2	-1955.2	-1955.8	0.34	0.34	0.66	-1.34
hsa-let-7i	MAP4K3	NM_003618	3829	3839	-15.7	-1071.4	-1074.9	0.05	0.05	0.95	-3.72
hsa-let-7i	MAP4K4	NM_004834	4517	4524	-12.5	-957.6	-961.7	0.70	0.65	0.35	-0.53
hsa-let-7i	MAP4K4	NM_145686	4979	4986	-12.5	-957.6	-961.7	0.70	0.65	0.35	-0.53
hsa-let-7i	MAP4K4	NM_145687	4655	4662	-12.5	-957.6	-961.7	0.70	0.65	0.35	-0.53
hsa-let-7i	MAPK6	NM_002748	3409	3416	-12.4	-1117.0	-1117.0	0.04	0.04	0.96	-3.91
hsa-let-7i	MAPKBP1	NM_014994	5628	5643	-19.3	-974.8	-985.2	0.50	0.51	0.49	-0.83
hsa-let-7i	MARK3	NM_002376	3118	3141	-22.3	-1116.2	-1124.4	0.01	0.01	0.99	-5.59
hsa-let-7i	MASP1	NM_001879	2736	2742	-12.0	-1522.0	-1523.5	0.18	0.18	0.82	-2.11
hsa-let-7i	MCPH1	NM_024596	4282	4301	-15.7	-1627.8	-1634.7	0.50	0.54	0.46	-0.76
hsa-let-7i	MCPH1	NM_024596	6077	6097	-15.6	-1634.1	-1634.7	0.00	0.01	0.99	-6.49
hsa-let-7i	MEF2D	NM_005920	3179	3186	-13.2	-2353.5	-2355.4	0.10	0.10	0.90	-2.85
hsa-let-7i	MEF2D	NM_005920	4229	4235	-11.5	-2352.7	-2355.4	0.54	0.54	0.46	-0.76
hsa-let-7i	MGC13057	NM_001042519	2108	2128	-20.3	-1075.2	-1080.8	0.01	0.01	0.99	-6.19
hsa-let-7i	MGC13057	NM_001042520	2064	2084	-20.3	-1014.2	-1019.8	0.01	0.01	0.99	-6.19
hsa-let-7i	MGC13057	NM_001042521	2076	2096	-20.3	-1007.8	-1013.4	0.01	0.01	0.99	-6.19
hsa-let-7i	MGC13057	NM_032321	2035	2055	-20.3	-1015.9	-1021.5	0.01	0.01	0.99	-6.19
hsa-let-7i	MGLL	NM_001003794	2190	2206	-25.2	-1697.7	-1708.9	0.01	0.01	0.99	-5.49
hsa-let-7i	MGLL	NM_001003794	2531	2538	-10.3	-1708.1	-1708.9	0.36	0.36	0.64	-1.26
hsa-let-7i	MIER2	NM_017550	2178	2197	-19.1	-1203.8	-1211.0	0.06	0.06	0.94	-3.42
hsa-let-7i	MLLT10	NM_001009569	4368	4390	-18.7	-1346.3	-1351.8	0.02	0.02	0.98	-4.70
hsa-let-7i	MOBKL2B	NM_024761	2782	2806	-22.6	-1412.0	-1417.9	0.00	0.00	1.00	-8.19
hsa-let-7i	MST4	NM_001042452	1690	1708	-18.3	-672.8	-681.3	0.30	0.30	0.70	-1.50
hsa-let-7i	MST4	NM_001042453	1936	1954	-18.3	-824.6	-833.1	0.30	0.30	0.70	-1.50
hsa-let-7i	MST4	NM_016542	2167	2185	-18.3	-875.2	-883.7	0.30	0.30	0.70	-1.50
hsa-let-7i	MUC4	NM_004532	4011	4019	-14.8	-1859.4	-1862.3	0.06	0.06	0.94	-3.42
hsa-let-7i	MUC4	NM_018406	6975	6998	-21.4	-103.9	-112.8	0.00	0.04	0.96	-4.01
hsa-let-7i	MYCN	NM_005378	2551	2571	-17.3	-1024.7	-1026.7	0.00	0.00	1.00	-6.79
hsa-let-7i	NAB1	NM_005966	4308	4315	-10.3	-1300.6	-1302.7	0.70	0.70	0.30	-0.43
hsa-let-7i	NCOA3	NM_006534	7051	7070	-19.4	-906.0	-914.6	0.10	0.14	0.86	-2.38
hsa-let-7i	NCOA3	NM_181659	7063	7082	-19.4	-906.0	-914.6	0.10	0.14	0.86	-2.38
hsa-let-7i	NCOA4	NM_005437	2911	2928	-20.1	-1014.8	-1022.3	0.04	0.04	0.96	-4.11
hsa-let-7i	NLK	NM_016231	3422	3428	-10.8	-1214.7	-1215.4	0.24	0.24	0.76	-1.75
hsa-let-7i	NOPE	NM_020962	4798	4814	-16.5	-766.1	-768.6	0.00	0.01	0.99	-5.49
hsa-let-7i	NPHP3	NM_153240	4807	4814	-12.4	-334.3	-335.7	0.10	0.12	0.88	-2.57
hsa-let-7i	NPHP3	NM_153240	5143	5150	-10.5	-335.7	-335.7	0.20	0.18	0.82	-2.11
hsa-let-7i	NRAS	NM_002524	996	1016	-15.5	-1222.2	-1228.9	0.54	0.54	0.46	-0.76
hsa-let-7i	NRAS	NM_002524	3415	3422	-10.5	-1228.9	-1228.9	0.18	0.18	0.82	-2.11
hsa-let-7i	OBSCN	NM_052843	20038	20045	-10.2	-223.2	-223.2	0.20	0.22	0.78	-1.84
hsa-let-7i	OLFM4	NM_006418	2229	2248	-21.2	-833.0	-838.8	0.00	0.00	1.00	-6.89
hsa-let-7i	OLFML2A	NM_182487	5708	5715	-13.6	-1683.7	-1687.4	0.30	0.28	0.72	-1.58
hsa-let-7i	OSBPL3	NM_015550	4062	4077	-14.1	-901.8	-904.5	0.10	0.09	0.91	-2.94
hsa-let-7i	OSBPL3	NM_145320	3969	3984	-14.1	-901.8	-904.5	0.10	0.09	0.91	-2.94
hsa-let-7i	OSBPL3	NM_145321	3954	3969	-14.1	-901.8	-904.5	0.10	0.09	0.91	-2.94
hsa-let-7i	OSBPL3	NM_145322	3861	3876	-14.1	-901.8	-904.5	0.10	0.09	0.91	-2.94
hsa-let-7i	OSMR	NM_003999	4062	4070	-14.5	-1260.9	-1261.8	0.02	0.02	0.98	-5.10
hsa-let-7i	PAPPA	NM_002581	8585	8604	-18.0	-1520.4	-1525.9	0.00	0.04	0.96	-4.01
hsa-let-7i	PAPPA	NM_002581	9588	9595	-12.4	-1524.6	-1525.9	0.10	0.12	0.88	-2.66
hsa-let-7i	PCDH19	NM_020766	3788	3807	-23.6	-1263.1	-1268.0	0.00	0.00	1.00	-10.19
hsa-let-7i	PCGF3	NM_006315	2880	2891	-14.5	-1856.8	-1856.8	0.01	0.01	0.99	-5.99
hsa-let-7i	PCYT1B	NM_004845	2891	2898	-12.8	-1828.9	-1831.1	0.17	0.17	0.83	-2.20
hsa-let-7i	PDPR	NM_017990	5504	5525	-18.1	-1460.2	-1470.0	0.70	0.68	0.32	-0.48
hsa-let-7i	PDPR	NM_017990	6885	6892	-10.5	-1469.7	-1470.0	0.20	0.22	0.78	-1.84
hsa-let-7i	PEG10	NM_001040152	4859	4866	-10.5	-1400.1	-1400.1	0.20	0.18	0.82	-2.11
hsa-let-7i	PHF8	NM_015107	4905	4912	-13.2	-2042.0	-2044.5	0.16	0.16	0.84	-2.29
hsa-let-7i	PLAGL2	NM_002657	3306	3325	-18.7	-1962.4	-1964.8	0.00	0.00	1.00	-7.79
hsa-let-7i	PLCB2	NM_004573	4334	4354	-17.3	-1909.4	-1915.5	0.11	0.11	0.89	-2.75
hsa-let-7i	PLCD4	NM_032726	2604	2620	-21.5	-1093.6	-1098.3	0.00	0.00	1.00	-8.31
hsa-let-7i	PLCXD1	NM_018390	1898	1917	-18.9	-831.6	-840.9	0.34	0.34	0.66	-1.34
hsa-let-7i	PLEKHH1	NM_020715	5997	6018	-18.1	-674.9	-678.6	0.00	0.01	0.99	-5.89
hsa-let-7i	PLXND1	NM_015103	6345	6366	-23.5	-464.6	-475.5	0.00	0.04	0.96	-4.11
hsa-let-7i	POGZ	NM_015100	4905	4912	-10.5	-567.6	-569.7	0.70	0.65	0.35	-0.53
hsa-let-7i	POGZ	NM_207171	4746	4753	-10.5	-567.6	-569.7	0.70	0.65	0.35	-0.53
hsa-let-7i	POM121	NM_172020	5764	5787	-21.5	-701.0	-708.0	0.00	0.01	0.99	-5.99
hsa-let-7i	POU2F2	NM_002698	4261	4267	-11.5	-1727.1	-1728.5	0.24	0.24	0.76	-1.75
hsa-let-7i	PPAPDC2	NM_203453	2561	2586	-20.8	-969.9	-973.5	0.00	0.00	1.00	-8.69
hsa-let-7i	PPIL2	NM_148175	1643	1667	-22.2	-1023.7	-1037.0	0.51	0.51	0.49	-0.83
hsa-let-7i	PPP1R16B	NM_015568	3539	3546	-12.8	-1672.1	-1672.1	0.00	0.03	0.97	-4.30
hsa-let-7i	PPP3CA	NM_000944	2593	2613	-21.0	-1236.5	-1240.3	0.00	0.00	1.00	-8.69
hsa-let-7i	PRDM1	NM_001198	4030	4044	-13.6	-1531.8	-1531.9	0.02	0.02	0.98	-5.00
hsa-let-7i	PREI3	NM_015387	1528	1546	-17.6	-646.9	-652.5	0.06	0.06	0.94	-3.52
hsa-let-7i	PRKAB2	NM_005399	2518	2538	-17.2	-1685.5	-1688.9	0.01	0.01	0.99	-5.29
hsa-let-7i	PRPH2	NM_000322	2560	2579	-18.1	-1069.7	-1077.6	0.22	0.22	0.78	-1.84
hsa-let-7i	PRRX1	NM_006902	2480	2487	-12.4	-1132.2	-1135.0	0.34	0.34	0.66	-1.34
hsa-let-7i	PTPLAD2	NM_001010915	1546	1553	-10.5	-1080.9	-1080.9	0.18	0.18	0.82	-2.11
hsa-let-7i	PTPRD	NM_001040712	7474	7494	-19.4	-898.7	-901.9	0.00	0.00	1.00	-7.69
hsa-let-7i	PTPRD	NM_001040712	8677	8684	-10.9	-900.6	-901.9	0.30	0.34	0.66	-1.34
hsa-let-7i	PTPRD	NM_002839	8704	8724	-19.4	-898.7	-901.9	0.00	0.00	1.00	-7.69
hsa-let-7i	PTPRD	NM_002839	9907	9914	-10.9	-900.6	-901.9	0.30	0.34	0.66	-1.34
hsa-let-7i	PTPRD	NM_130391	8665	8685	-19.4	-898.7	-901.9	0.00	0.00	1.00	-7.69
hsa-let-7i	PTPRD	NM_130391	9868	9875	-10.9	-900.6	-901.9	0.30	0.34	0.66	-1.34
hsa-let-7i	PTPRD	NM_130392	8677	8697	-19.4	-898.7	-901.9	0.00	0.00	1.00	-7.69
hsa-let-7i	PTPRD	NM_130392	9880	9887	-10.9	-900.6	-901.9	0.30	0.34	0.66	-1.34
hsa-let-7i	PTPRD	NM_130393	7471	7491	-19.4	-898.7	-901.9	0.00	0.00	1.00	-7.69
hsa-let-7i	PTPRD	NM_130393	8674	8681	-10.9	-900.6	-901.9	0.30	0.34	0.66	-1.34
hsa-let-7i	PTPRO	NM_030668	2071	2090	-21.3	-878.3	-880.5	0.00	0.00	1.00	-10.59
hsa-let-7i	PTPRO	NM_030669	2155	2174	-21.3	-897.9	-900.2	0.00	0.00	1.00	-10.49
hsa-let-7i	PTPRO	NM_030670	3103	3122	-21.3	-1193.3	-1196.5	0.00	0.00	1.00	-9.59
hsa-let-7i	PTPRO	NM_030671	1967	1973	-8.9	-1216.1	-1216.1	0.51	0.51	0.49	-0.83
hsa-let-7i	QARS	NM_005051	2340	2357	-21.1	-897.1	-902.0	0.00	0.00	1.00	-7.69
hsa-let-7i	RAB6B	NM_016577	3211	3230	-16.3	-2058.2	-2064.4	0.24	0.24	0.76	-1.75
hsa-let-7i	RAI16	NM_022749	3306	3326	-24.3	-1639.5	-1649.4	0.01	0.01	0.99	-5.89
hsa-let-7i	RANBP2	NM_006267	10497	10507	-18.0	-191.3	-194.9	0.00	0.01	0.99	-5.89
hsa-let-7i	RASGRP1	NM_005739	2989	2997	-14.2	-1398.5	-1400.5	0.05	0.05	0.95	-3.72
hsa-let-7i	RBJ	NM_016544	2562	2581	-16.7	-1404.6	-1410.2	0.12	0.12	0.88	-2.66
hsa-let-7i	RBJ	NM_016544	3918	3934	-16.4	-1404.1	-1410.2	0.21	0.21	0.79	-1.93
hsa-let-7i	RCHY1	NM_001009922	2643	2660	-20.0	-1100.0	-1110.0	0.26	0.26	0.74	-1.67
hsa-let-7i	RDX	NM_002906	3024	3043	-20.9	-1190.4	-1196.6	0.01	0.01	0.99	-6.19
hsa-let-7i	RNF165	NM_152470	2536	2551	-19.3	-1570.6	-1577.3	0.00	0.04	0.96	-4.11
hsa-let-7i	RNF165	NM_152470	5029	5044	-16.6	-1573.3	-1577.3	0.00	0.04	0.96	-4.11
hsa-let-7i	RNF17	NM_031277	5024	5043	-21.4	-1320.4	-1326.8	0.01	0.01	0.99	-6.49
hsa-let-7i	RPS6KA3	NM_004586	3674	3681	-10.3	-1411.5	-1412.6	0.40	0.43	0.57	-1.03
hsa-let-7i	RPS6KA3	NM_004586	6642	6661	-16.2	-1405.1	-1412.6	0.60	0.57	0.43	-0.70
hsa-let-7i	RUFY3	NM_014961	2757	2763	-11.2	-1111.7	-1114.5	0.65	0.65	0.35	-0.53
hsa-let-7i	SBK1	NM_001024401	4375	4394	-19.5	-2288.1	-2297.4	0.22	0.22	0.78	-1.84
hsa-let-7i	SCN11A	NM_014139	5592	5599	-12.5	-233.9	-235.7	0.20	0.16	0.84	-2.29
hsa-let-7i	SCUBE3	NM_152753	4073	4079	-11.5	-667.9	-667.9	0.10	0.08	0.92	-3.04
hsa-let-7i	SERPING1	NM_000062	1712	1729	-20.8	-653.6	-664.2	0.22	0.22	0.78	-1.84
hsa-let-7i	SH3PXD2B	NM_001017995	6096	6117	-16.1	-1775.0	-1781.7	0.40	0.38	0.62	-1.18
hsa-let-7i	SLC10A2	NM_000452	2325	2346	-18.0	-1058.2	-1063.0	0.02	0.02	0.98	-4.70
hsa-let-7i	SLC16A14	NM_152527	1940	1946	-12.0	-572.7	-572.7	0.10	0.06	0.94	-3.52
hsa-let-7i	SLC16A14	NM_152527	3549	3564	-13.4	-568.9	-572.7	0.30	0.34	0.66	-1.34
hsa-let-7i	SLC22A7	NM_006672	2373	2392	-18.8	-1098.2	-1108.3	0.57	0.57	0.43	-0.70
hsa-let-7i	SLC22A7	NM_153320	2379	2398	-18.8	-1102.7	-1110.6	0.13	0.13	0.87	-2.47
hsa-let-7i	SLC25A23	NM_024103	2041	2062	-19.0	-1331.1	-1336.7	0.02	0.02	0.98	-4.90
hsa-let-7i	SLC25A32	NM_030780	1243	1257	-16.0	-806.5	-812.0	0.18	0.18	0.82	-2.11
hsa-let-7i	SLC26A9	NM_052934	3181	3188	-13.1	-1704.5	-1708.7	0.51	0.51	0.49	-0.83
hsa-let-7i	SLC2A12	NM_145176	2947	2965	-15.9	-815.6	-819.4	0.10	0.05	0.95	-3.62
hsa-let-7i	SLC31A1	NM_001859	2588	2602	-14.8	-1481.4	-1484.9	0.10	0.10	0.90	-2.85
hsa-let-7i	SLC35B4	NM_032826	5883	5904	-24.7	-1641.5	-1656.1	0.20	0.24	0.76	-1.75
hsa-let-7i	SLC45A4	NM_001080431	3003	3019	-18.2	-1459.2	-1466.3	0.12	0.12	0.88	-2.66
hsa-let-7i	SLC4A4	NM_003759	4194	4208	-13.4	-1055.6	-1058.3	0.20	0.16	0.84	-2.29
hsa-let-7i	SLC8A2	NM_015063	3593	3600	-13.0	-1913.5	-1917.5	0.48	0.48	0.52	-0.89
hsa-let-7i	SMARCAD1	NM_020159	3492	3498	-10.8	-1211.8	-1211.9	0.16	0.16	0.84	-2.29
hsa-let-7i	SMC1A	NM_006306	4694	4716	-18.0	-1925.3	-1933.4	0.30	0.28	0.72	-1.58
hsa-let-7i	SMC1A	NM_006306	6523	6544	-17.5	-1925.8	-1933.4	0.30	0.28	0.72	-1.58
hsa-let-7i	SMC1A	NM_006306	8351	8358	-12.7	-1929.8	-1933.4	0.50	0.46	0.54	-0.96
hsa-let-7i	SMCR7L	NM_019008	3389	3396	-13.3	-2018.2	-2022.2	0.41	0.41	0.59	-1.11
hsa-let-7i	SMYD4	NM_052928	3981	3999	-20.0	-1549.2	-1555.9	0.02	0.02	0.98	-4.80
hsa-let-7i	SNAI3	NM_178310	1396	1409	-20.2	-786.0	-790.7	0.00	0.00	1.00	-6.99
hsa-let-7i	SOCS4	NM_080867	3593	3609	-16.0	-1219.0	-1226.7	0.70	0.68	0.32	-0.48
hsa-let-7i	SOCS4	NM_080867	4577	4585	-11.9	-1224.4	-1226.7	0.30	0.34	0.66	-1.34
hsa-let-7i	SOCS4	NM_080867	5416	5434	-21.8	-1220.4	-1226.7	0.00	0.00	1.00	-6.99
hsa-let-7i	SOCS4	NM_199421	3722	3738	-16.0	-1219.0	-1226.7	0.70	0.68	0.32	-0.48
hsa-let-7i	SOCS4	NM_199421	4706	4714	-11.9	-1224.4	-1226.7	0.30	0.34	0.66	-1.34
hsa-let-7i	SOCS4	NM_199421	5545	5563	-21.8	-1220.4	-1226.7	0.00	0.00	1.00	-6.99
hsa-let-7i	SOX13	NM_005686	3152	3165	-20.9	-1713.5	-1720.0	0.01	0.01	0.99	-5.89
hsa-let-7i	SPATA2	NM_006038	2834	2840	-11.1	-1426.9	-1429.0	0.48	0.48	0.52	-0.89
hsa-let-7i	SSH1	NM_018984	3658	3664	-11.5	-1514.4	-1515.1	0.14	0.14	0.86	-2.38
hsa-let-7i	ST7L	NM_017744	2098	2116	-20.3	-1412.1	-1416.8	0.00	0.00	1.00	-7.09
hsa-let-7i	STARD13	NM_052851	5714	5729	-14.0	-1863.6	-1868.3	0.41	0.41	0.59	-1.11
hsa-let-7i	STARD13	NM_178006	5816	5831	-14.0	-1911.2	-1916.5	0.57	0.57	0.43	-0.70
hsa-let-7i	STARD13	NM_178007	5740	5755	-14.0	-1878.2	-1883.8	0.65	0.65	0.35	-0.53
hsa-let-7i	SUHW2	NM_080764	4846	4852	-8.9	-1613.7	-1613.7	0.51	0.51	0.49	-0.83
hsa-let-7i	SUHW2	NM_080764	5184	5205	-22.7	-1605.4	-1613.7	0.01	0.01	0.99	-5.89
hsa-let-7i	SULF1	NM_015170	5244	5262	-20.0	-1599.5	-1603.5	0.00	0.00	1.00	-7.49
hsa-let-7i	TBKBP1	NM_014726	3707	3721	-14.2	-1975.9	-1980.0	0.24	0.24	0.76	-1.75
hsa-let-7i	TCF21	NM_198392	1850	1867	-18.5	-1067.7	-1073.2	0.03	0.03	0.97	-4.50
hsa-let-7i	TGFBR1	NM_004612	5436	5456	-15.9	-1301.8	-1305.3	0.00	0.04	0.96	-3.91
hsa-let-7i	TGFBR1	NM_004612	5469	5483	-14.7	-1300.1	-1305.3	0.40	0.36	0.64	-1.26
hsa-let-7i	TLR4	NM_138554	3077	3084	-10.3	-1632.2	-1632.2	0.21	0.21	0.79	-1.93
hsa-let-7i	TMEM2	NM_013390	5755	5778	-20.5	-503.3	-510.2	0.00	0.02	0.98	-5.10
hsa-let-7i	TMEM66	NM_016127	1572	1593	-18.6	-612.6	-621.3	0.28	0.28	0.72	-1.58
hsa-let-7i	TNFAIP3	NM_006290	3728	3734	-11.1	-1460.8	-1461.4	0.18	0.18	0.82	-2.11
hsa-let-7i	TOB2	NM_016272	3491	3507	-22.8	-1768.8	-1782.0	0.34	0.34	0.66	-1.34
hsa-let-7i	TRAM2	NM_012288	5647	5669	-19.2	-1986.9	-1994.7	0.10	0.09	0.91	-2.94
hsa-let-7i	TRIOBP	NM_001039141	7765	7776	-11.3	-1078.2	-1081.1	0.70	0.65	0.35	-0.53
hsa-let-7i	TRPM6	NM_017662	7814	7821	-12.0	-636.0	-637.0	0.10	0.12	0.88	-2.57
hsa-let-7i	TSC1	NM_000368	4448	4455	-13.0	-1611.1	-1612.8	0.10	0.10	0.90	-2.85
hsa-let-7i	TSPAN18	NM_130783	2022	2041	-20.5	-1118.1	-1124.5	0.01	0.01	0.99	-5.59
hsa-let-7i	TTL	NM_153712	3945	3953	-14.5	-1259.8	-1262.2	0.10	0.05	0.95	-3.62
hsa-let-7i	TTLL4	NM_014640	3926	3947	-23.7	-1482.5	-1490.7	0.00	0.00	1.00	-6.99
hsa-let-7i	TUBB4	NM_006087	2076	2095	-24.6	-833.0	-837.4	0.00	0.00	1.00	-11.69
hsa-let-7i	TXLNA	NM_175852	3787	3807	-15.8	-1839.3	-1846.8	0.68	0.68	0.32	-0.48
hsa-let-7i	UGCGL1	NM_001025777	5376	5383	-10.5	-515.7	-516.8	0.40	0.38	0.62	-1.18
hsa-let-7i	ULK2	NM_014683	5076	5091	-16.8	-1893.3	-1899.9	0.22	0.22	0.78	-1.84
hsa-let-7i	ULK2	NM_014683	5348	5371	-18.5	-1891.4	-1899.9	0.26	0.26	0.74	-1.67
hsa-let-7i	URG4	NM_001077663	3432	3451	-19.1	-1439.0	-1446.5	0.08	0.08	0.92	-3.14
hsa-let-7i	URG4	NM_001077664	3627	3646	-19.1	-1521.8	-1529.3	0.08	0.08	0.92	-3.14
hsa-let-7i	USP32	NM_032582	5510	5530	-19.4	-460.7	-470.3	0.30	0.30	0.70	-1.50
hsa-let-7i	USP47	NM_017944	5056	5070	-17.7	-830.4	-834.2	0.00	0.01	0.99	-5.39
hsa-let-7i	USP6	NM_004505	6318	6338	-17.9	-513.1	-522.5	0.60	0.62	0.38	-0.58
hsa-let-7i	VASH2	NM_024749	2081	2100	-18.9	-1054.2	-1060.2	0.03	0.03	0.97	-4.40
hsa-let-7i	VCPIP1	NM_025054	6909	6928	-15.4	-960.9	-966.5	0.30	0.30	0.70	-1.50
hsa-let-7i	VMAC	NM_001017921	1363	1381	-15.8	-663.6	-671.0	0.65	0.65	0.35	-0.53
hsa-let-7i	VSIG4	NM_007268	1319	1328	-17.1	-616.8	-619.3	0.01	0.01	0.99	-6.09
hsa-let-7i	WDR37	NM_014023	2123	2129	-9.8	-1569.2	-1569.2	0.30	0.30	0.70	-1.50
hsa-let-7i	WDR37	NM_014023	2552	2573	-20.0	-1560.1	-1569.2	0.13	0.13	0.87	-2.47
hsa-let-7i	XK	NM_021083	4419	4426	-12.4	-1450.8	-1454.9	0.68	0.68	0.32	-0.48
hsa-let-7i	YOD1	NM_018566	1111	1130	-19.8	-1250.5	-1256.5	0.00	0.01	0.99	-5.29
hsa-let-7i	ZBTB39	NM_014830	3568	3587	-20.1	-1265.7	-1275.2	0.20	0.17	0.83	-2.20
hsa-let-7i	ZFYVE16	NM_014733	5277	5283	-11.1	-321.1	-322.5	0.30	0.32	0.68	-1.42
hsa-let-7i	ZNF202	NM_003455	2474	2481	-10.7	-1387.9	-1389.4	0.43	0.43	0.57	-1.03
hsa-let-7i	ZNF202	NM_003455	2593	2610	-21.9	-1382.0	-1389.4	0.01	0.01	0.99	-5.99
hsa-let-7i	ZNF248	NM_021045	3380	3387	-13.2	-1334.2	-1338.6	0.54	0.54	0.46	-0.76
hsa-let-7i	ZNF248	NM_021045	3587	3594	-13.5	-1336.6	-1338.6	0.08	0.08	0.92	-3.04
hsa-let-7i	ZNF257	NM_033468	2132	2154	-18.2	-501.8	-509.0	0.12	0.12	0.88	-2.57
hsa-let-7i	ZNF273	NM_021148	3310	3330	-22.7	-1039.2	-1051.9	0.26	0.26	0.74	-1.67
hsa-let-7i	ZNF275	NM_001080485	2670	2683	-19.9	-1745.1	-1751.8	0.02	0.02	0.98	-4.70
hsa-let-7i	ZNF275	NM_001080485	4877	4896	-17.6	-1745.9	-1751.8	0.07	0.07	0.93	-3.23
hsa-let-7i	ZNF294	NM_015565	6864	6885	-22.7	-514.3	-520.7	0.00	0.00	1.00	-7.79
hsa-let-7i	ZNF313	NM_018683	2041	2058	-21.6	-796.3	-807.0	0.13	0.13	0.87	-2.47
hsa-let-7i	ZNF318	NM_014345	7853	7861	-11.8	-266.0	-268.9	0.50	0.51	0.49	-0.83
hsa-let-7i	ZNF341	NM_032819	3195	3216	-23.8	-1343.2	-1355.6	0.09	0.09	0.91	-2.94
hsa-let-7i	ZNF417	NM_152475	2485	2510	-22.5	-1054.2	-1065.3	0.10	0.09	0.91	-2.94
hsa-let-7i	ZNF445	NM_181489	7087	7101	-19.4	-2176.7	-2183.2	0.00	0.03	0.97	-4.40
hsa-let-7i	ZNF473	NM_015428	3284	3299	-16.7	-1494.4	-1502.2	0.51	0.51	0.49	-0.83
hsa-let-7i	ZNF585A	NM_152655	3692	3699	-10.7	-377.0	-377.0	0.20	0.16	0.84	-2.29
hsa-let-7i	ZNF585A	NM_199126	3655	3662	-10.7	-1145.6	-1146.5	0.30	0.30	0.70	-1.50
hsa-let-7i	ZNF644	NM_016620	1260	1281	-21.8	-481.3	-489.3	0.01	0.01	0.99	-5.29
hsa-let-7i	ZNF644	NM_032186	1184	1205	-21.8	-470.9	-478.9	0.01	0.01	0.99	-5.29
hsa-let-7i	ZNF644	NM_201269	4828	4849	-21.8	-1379.6	-1387.6	0.01	0.01	0.99	-5.29
hsa-let-7i	ZNF644	NM_201269	5528	5544	-15.6	-1385.6	-1387.6	0.02	0.02	0.98	-5.10
hsa-let-7i	ZNF655	NM_001009957	1393	1412	-16.4	-674.0	-677.6	0.03	0.03	0.97	-4.30
hsa-let-7i	ZNF655	NM_001009958	613	632	-16.4	-378.8	-382.9	0.05	0.05	0.95	-3.81
hsa-let-7i	ZNF655	NM_024061	999	1018	-16.4	-547.0	-554.8	0.59	0.59	0.41	-0.64
hsa-let-7i	ZNF697	NM_001080470	3977	3992	-15.0	-1838.2	-1844.5	0.57	0.57	0.43	-0.70
hsa-let-7i	ZNF792	NM_175872	3143	3164	-18.2	-1086.7	-1090.3	0.01	0.01	0.99	-6.09
hsa-miR-1	SEPT3	NM_145733	1163	1184	-15.9	-766.1	-771.6	0.19	0.19	0.81	-2.02
hsa-miR-1	SEPT6	NM_145799	3984	4000	-15.9	-940.7	-941.3	0.00	0.00	1.00	-6.79
hsa-miR-1	ABCE1	NM_001040876	2919	2931	-15.4	-1050.7	-1054.6	0.08	0.08	0.92	-3.04
hsa-miR-1	ABCG1	NM_016818	2285	2298	-12.0	-1131.4	-1132.3	0.12	0.12	0.88	-2.66
hsa-miR-1	ABCG1	NM_207174	2286	2299	-12.0	-1133.9	-1135.1	0.14	0.14	0.86	-2.38
hsa-miR-1	ABCG1	NM_207627	2445	2458	-12.0	-1153.1	-1154.3	0.14	0.14	0.86	-2.38
hsa-miR-1	ABCG1	NM_207628	2363	2376	-12.0	-1129.4	-1130.3	0.12	0.12	0.88	-2.66
hsa-miR-1	ABCG1	NM_207629	2249	2262	-12.0	-1095.1	-1098.0	0.46	0.46	0.54	-0.96
hsa-miR-1	ABI2	NM_005759	3505	3513	-11.6	-1341.0	-1341.8	0.10	0.14	0.86	-2.38
hsa-miR-1	ACBD7	NM_001039844	1842	1858	-17.6	-1217.8	-1220.3	0.00	0.00	1.00	-6.59
hsa-miR-1	ACVR1	NM_001105	2301	2313	-17.9	-906.6	-913.1	0.09	0.09	0.91	-2.94
hsa-miR-1	ADAM12	NM_003474	4810	4825	-13.5	-1853.4	-1856.4	0.18	0.18	0.82	-2.11
hsa-miR-1	ADAR	NM_001111	6583	6590	-10.7	-902.3	-903.4	0.30	0.34	0.66	-1.34
hsa-miR-1	ADAR	NM_015840	6505	6512	-10.7	-902.3	-903.4	0.30	0.34	0.66	-1.34
hsa-miR-1	ADAR	NM_015841	6448	6455	-10.7	-902.3	-903.4	0.30	0.34	0.66	-1.34
hsa-miR-1	ADIPOQ	NM_004797	1714	1722	-11.6	-1416.3	-1418.5	0.38	0.38	0.62	-1.18
hsa-miR-1	AFAP	NM_021638	4946	4958	-12.2	-1713.6	-1713.6	0.10	0.05	0.95	-3.72
hsa-miR-1	AFAP	NM_198595	4934	4946	-12.2	-1713.6	-1713.6	0.10	0.05	0.95	-3.72
hsa-miR-1	AGMAT	NM_024758	1552	1559	-10.9	-866.9	-869.3	0.62	0.62	0.38	-0.58
hsa-miR-1	AHSG	NM_001622	1295	1310	-14.5	-555.5	-559.9	0.24	0.24	0.76	-1.75
hsa-miR-1	ALDH8A1	NM_022568	2413	2433	-16.8	-861.7	-869.5	0.48	0.48	0.52	-0.89
hsa-miR-1	ALDH8A1	NM_170771	2251	2271	-16.8	-811.0	-818.8	0.48	0.48	0.52	-0.89
hsa-miR-1	AMOT	NM_133265	5180	5188	-11.6	-1059.8	-1061.2	0.20	0.22	0.78	-1.84
hsa-miR-1	AMOTL2	NM_016201	2836	2855	-15.9	-2028.7	-2035.0	0.34	0.34	0.66	-1.34
hsa-miR-1	ANKRD29	NM_173505	1529	1548	-13.9	-715.1	-719.4	0.34	0.34	0.66	-1.34
hsa-miR-1	ANKRD29	NM_173505	1633	1647	-16.9	-715.9	-719.4	0.02	0.02	0.98	-4.90
hsa-miR-1	ANKRD38	NM_181712	3488	3504	-13.9	-1755.2	-1758.9	0.22	0.22	0.78	-1.84
hsa-miR-1	AOC3	NM_003734	2869	2887	-18.2	-1628.0	-1632.5	0.01	0.01	0.99	-5.19
hsa-miR-1	AP1G1	NM_001128	4815	4826	-13.1	-1164.6	-1166.3	0.10	0.09	0.91	-2.94
hsa-miR-1	AP3D1	NM_001077523	4658	4664	-9.3	-1911.0	-1911.0	0.41	0.41	0.59	-1.11
hsa-miR-1	AP3D1	NM_003938	4781	4787	-9.3	-1952.6	-1952.6	0.41	0.41	0.59	-1.11
hsa-miR-1	ARHGAP20	NM_020809	4266	4274	-11.9	-594.7	-597.2	0.40	0.38	0.62	-1.18
hsa-miR-1	ARHGEF18	NM_015318	4522	4528	-9.3	-2292.0	-2292.0	0.41	0.41	0.59	-1.11
hsa-miR-1	ARHGEF18	NM_015318	4882	4889	-10.7	-2290.1	-2292.0	0.54	0.54	0.46	-0.76
hsa-miR-1	ARPP-19	NM_006628	1596	1610	-14.6	-1378.0	-1381.1	0.08	0.08	0.92	-3.04
hsa-miR-1	ARPP-19	NM_006628	4643	4649	-9.0	-1381.1	-1381.1	0.48	0.48	0.52	-0.89
hsa-miR-1	ASCL4	NM_203436	1825	1841	-16.9	-794.4	-798.1	0.02	0.02	0.98	-4.70
hsa-miR-1	ATP2B3	NM_001001344	4500	4517	-17.6	-892.2	-897.1	0.00	0.03	0.97	-4.21
hsa-miR-1	ATP2B3	NM_021949	4654	4671	-17.6	-994.9	-997.8	0.00	0.01	0.99	-6.19
hsa-miR-1	BBS10	NM_024685	3320	3334	-11.1	-902.0	-904.7	0.65	0.65	0.35	-0.53
hsa-miR-1	BCKDHB	NM_183050	2276	2292	-14.3	-1052.4	-1053.2	0.02	0.02	0.98	-5.00
hsa-miR-1	BCL11B	NM_022898	5819	5826	-10.5	-1390.9	-1391.5	0.30	0.28	0.72	-1.58
hsa-miR-1	BCL11B	NM_022898	6192	6199	-11.4	-1389.2	-1391.5	0.50	0.46	0.54	-0.96
hsa-miR-1	BDH1	NM_004051	1740	1760	-20.3	-1316.7	-1322.8	0.01	0.01	0.99	-5.69
hsa-miR-1	BDH1	NM_203314	1892	1912	-20.3	-1384.0	-1390.1	0.01	0.01	0.99	-5.69
hsa-miR-1	BDH1	NM_203315	1676	1696	-20.3	-1250.2	-1256.3	0.01	0.01	0.99	-5.69
hsa-miR-1	BDNF	NM_170731	2425	2432	-10.9	-783.0	-783.3	0.20	0.17	0.83	-2.20
hsa-miR-1	BDNF	NM_170732	2465	2472	-10.9	-783.0	-783.3	0.20	0.17	0.83	-2.20
hsa-miR-1	BDNF	NM_170733	2397	2404	-10.9	-783.0	-783.3	0.20	0.17	0.83	-2.20
hsa-miR-1	BDNF	NM_170735	2628	2635	-10.9	-783.0	-783.3	0.20	0.17	0.83	-2.20
hsa-miR-1	BHLHB5	NM_152414	2792	2807	-19.3	-1307.9	-1315.2	0.06	0.06	0.94	-3.52
hsa-miR-1	BHMT2	NM_017614	1380	1397	-18.4	-678.3	-688.3	0.65	0.65	0.35	-0.53
hsa-miR-1	BRUNOL6	NM_052840	2908	2922	-17.2	-1440.9	-1440.9	0.00	0.00	1.00	-8.69
hsa-miR-1	BSN	NM_003458	12418	12429	-13.1	-1558.6	-1558.8	0.00	0.03	0.97	-4.40
hsa-miR-1	BTBD3	NM_014962	2100	2106	-10.4	-1396.1	-1397.6	0.51	0.51	0.49	-0.83
hsa-miR-1	BTBD3	NM_181443	1809	1815	-10.4	-1356.9	-1358.4	0.51	0.51	0.49	-0.83
hsa-miR-1	BTN1A1	NM_001732	2493	2509	-13.7	-1012.2	-1014.1	0.07	0.07	0.93	-3.33
hsa-miR-1	BZRAP1	NM_004758	6797	6804	-10.3	-490.4	-492.4	0.70	0.68	0.32	-0.48
hsa-miR-1	C10orf9	NM_145012	1471	1489	-18.1	-695.7	-704.8	0.48	0.48	0.52	-0.89
hsa-miR-1	C12orf36	NM_182558	2107	2126	-14.8	-808.6	-811.8	0.08	0.08	0.92	-3.14
hsa-miR-1	C12orf49	NM_024738	2239	2253	-15.0	-931.0	-934.8	0.11	0.11	0.89	-2.75
hsa-miR-1	C13orf8	NM_032436	2997	3004	-11.0	-1025.3	-1028.0	0.68	0.68	0.32	-0.48
hsa-miR-1	C14orf32	NM_144578	6240	6255	-14.1	-1477.3	-1481.0	0.20	0.19	0.81	-2.02
hsa-miR-1	C15orf2	NM_018958	7735	7753	-14.4	-1143.1	-1144.4	0.00	0.02	0.98	-4.60
hsa-miR-1	C17orf27	NM_020914	10350	10366	-15.7	-885.4	-887.2	0.00	0.01	0.99	-5.39
hsa-miR-1	C19orf6	NM_001033026	2637	2643	-8.6	-1289.0	-1289.0	0.59	0.59	0.41	-0.64
hsa-miR-1	C19orf6	NM_033420	2537	2543	-8.6	-1258.4	-1258.4	0.59	0.59	0.41	-0.64
hsa-miR-1	C1orf125	NM_144696	3273	3279	-9.2	-866.2	-866.8	0.59	0.59	0.41	-0.64
hsa-miR-1	C1orf140	NM_001010913	1616	1627	-12.5	-1372.8	-1372.8	0.04	0.04	0.96	-4.01
hsa-miR-1	C1orf140	NM_001010913	2347	2359	-13.4	-1369.5	-1372.8	0.24	0.24	0.76	-1.75
hsa-miR-1	C1orf19	NM_052965	677	690	-13.1	-522.8	-525.1	0.14	0.14	0.86	-2.38
hsa-miR-1	C1orf83	NM_153035	2451	2458	-10.9	-1006.8	-1009.0	0.60	0.57	0.43	-0.70
hsa-miR-1	C1orf96	NM_145257	1625	1640	-14.1	-1082.2	-1083.2	0.00	0.02	0.98	-4.60
hsa-miR-1	C20orf112	NM_080616	1879	1894	-13.2	-768.8	-772.1	0.28	0.28	0.72	-1.58
hsa-miR-1	C6orf120	NM_001029863	3074	3092	-18.2	-1238.3	-1241.9	0.01	0.01	0.99	-6.09
hsa-miR-1	C6orf195	NM_152554	1349	1367	-14.1	-781.3	-786.2	0.43	0.43	0.57	-1.03
hsa-miR-1	C6orf64	NM_018322	1659	1673	-16.2	-623.0	-627.9	0.10	0.10	0.90	-2.85
hsa-miR-1	C6orf78	NM_153036	1078	1092	-15.1	-354.1	-358.3	0.13	0.13	0.87	-2.47
hsa-miR-1	C6orf89	NM_152734	4452	4472	-17.6	-1881.3	-1886.9	0.10	0.06	0.94	-3.52
hsa-miR-1	C6orf97	NM_025059	4940	4958	-16.7	-1493.6	-1499.4	0.13	0.13	0.87	-2.47
hsa-miR-1	C9orf82	NM_024828	1784	1805	-17.4	-711.0	-718.9	0.36	0.36	0.64	-1.26
hsa-miR-1	CACNA2D4	NM_172364	4566	4573	-10.8	-559.8	-561.1	0.40	0.36	0.64	-1.26
hsa-miR-1	CAND1	NM_018448	4994	5001	-10.9	-1505.2	-1507.2	0.51	0.51	0.49	-0.83
hsa-miR-1	CAPN5	NM_004055	3132	3138	-9.2	-1774.8	-1775.5	0.62	0.62	0.38	-0.58
hsa-miR-1	CBX2	NM_005189	3304	3312	-12.1	-1865.5	-1868.8	0.54	0.54	0.46	-0.76
hsa-miR-1	CCDC46	NM_001037325	1010	1026	-14.8	-333.6	-338.1	0.21	0.21	0.79	-1.93
hsa-miR-1	CCDC46	NM_145036	3263	3279	-14.8	-904.1	-908.5	0.19	0.19	0.81	-2.02
hsa-miR-1	CD96	NM_005816	2288	2302	-15.8	-1250.9	-1253.8	0.03	0.03	0.97	-4.40
hsa-miR-1	CEACAM1	NM_001024912	2558	2571	-13.5	-1067.4	-1070.5	0.19	0.19	0.81	-2.02
hsa-miR-1	CEACAM1	NM_001712	2611	2624	-13.5	-1084.7	-1089.3	0.51	0.51	0.49	-0.83
hsa-miR-1	CHRNA6	NM_004198	1569	1587	-16.8	-607.8	-610.8	0.01	0.01	0.99	-5.29
hsa-miR-1	CHX10	NM_182894	2745	2761	-14.5	-1213.4	-1219.5	0.65	0.65	0.35	-0.53
hsa-miR-1	CLCN3	NM_001829	3461	3481	-16.6	-1187.6	-1190.8	0.02	0.02	0.98	-4.90
hsa-miR-1	CLCN3	NM_173872	3537	3557	-16.6	-1206.2	-1209.4	0.02	0.02	0.98	-4.90
hsa-miR-1	CLEC5A	NM_013252	2177	2190	-16.9	-990.8	-997.4	0.21	0.21	0.79	-1.93
hsa-miR-1	CLN5	NM_006493	2989	3009	-15.0	-1303.3	-1307.7	0.17	0.17	0.83	-2.20
hsa-miR-1	CLOCK	NM_004898	5040	5053	-11.6	-1537.9	-1539.8	0.32	0.32	0.68	-1.42
hsa-miR-1	CLTC	NM_004859	5636	5653	-13.5	-832.0	-832.7	0.00	0.03	0.97	-4.30
hsa-miR-1	CLUAP1	NM_015041	1502	1512	-13.5	-459.1	-464.2	0.65	0.65	0.35	-0.53
hsa-miR-1	CLUAP1	NM_024793	978	988	-13.5	-694.7	-698.6	0.34	0.34	0.66	-1.34
hsa-miR-1	CLYBL	NM_138280	2087	2093	-8.8	-767.0	-767.0	0.54	0.54	0.46	-0.76
hsa-miR-1	CMTM1	NM_181268	682	701	-16.5	-193.2	-195.8	0.01	0.01	0.99	-5.39
hsa-miR-1	CNOT1	NM_016284	7802	7819	-17.3	-268.8	-273.3	0.00	0.03	0.97	-4.30
hsa-miR-1	COL4A3	NM_000091	6376	6383	-10.3	-703.7	-705.6	0.70	0.65	0.35	-0.53
hsa-miR-1	COL4A3	NM_031362	6203	6210	-10.3	-684.3	-685.3	0.40	0.41	0.59	-1.11
hsa-miR-1	COL4A3	NM_031365	5910	5917	-10.3	-721.9	-723.8	0.70	0.65	0.35	-0.53
hsa-miR-1	COL4A3	NM_031366	5700	5707	-10.3	-721.9	-723.8	0.70	0.65	0.35	-0.53
hsa-miR-1	COL6A3	NM_004369	10414	10429	-14.0	-172.1	-175.1	0.10	0.12	0.88	-2.57
hsa-miR-1	COL6A3	NM_057164	9913	9928	-14.0	-172.1	-175.1	0.10	0.12	0.88	-2.57
hsa-miR-1	COL6A3	NM_057165	9814	9829	-14.0	-172.1	-175.1	0.10	0.12	0.88	-2.57
hsa-miR-1	COL6A3	NM_057166	9811	9826	-14.0	-172.1	-175.1	0.10	0.12	0.88	-2.57
hsa-miR-1	COL6A3	NM_057167	9796	9811	-14.0	-172.1	-175.1	0.10	0.12	0.88	-2.57
hsa-miR-1	COLEC12	NM_030781	3568	3580	-13.4	-1574.6	-1578.2	0.30	0.30	0.70	-1.50
hsa-miR-1	COPS2	NM_004236	1747	1769	-18.0	-469.3	-474.0	0.02	0.02	0.98	-4.80
hsa-miR-1	CPEB1	NM_001079534	2072	2086	-19.9	-1051.0	-1053.9	0.00	0.00	1.00	-8.49
hsa-miR-1	CPEB1	NM_001079535	2173	2187	-19.9	-1084.2	-1087.1	0.00	0.00	1.00	-8.49
hsa-miR-1	CPEB1	NM_030594	2179	2193	-19.9	-1067.7	-1069.7	0.00	0.00	1.00	-9.39
hsa-miR-1	CPLX2	NM_006650	1108	1115	-10.6	-1986.2	-1987.3	0.36	0.36	0.64	-1.26
hsa-miR-1	CRIM1	NM_016441	4387	4394	-11.0	-1775.2	-1776.5	0.32	0.32	0.68	-1.42
hsa-miR-1	CRSP2	NM_004229	5167	5188	-15.1	-850.0	-854.3	0.10	0.14	0.86	-2.38
hsa-miR-1	CSNK2A1	NM_001895	1806	1820	-17.3	-836.9	-837.3	0.00	0.00	1.00	-8.39
hsa-miR-1	CSNK2A1	NM_177559	1923	1937	-17.3	-863.7	-864.1	0.00	0.00	1.00	-8.39
hsa-miR-1	CSNK2A1	NM_177560	1596	1610	-17.3	-763.0	-768.8	0.08	0.08	0.92	-3.04
hsa-miR-1	CSPG2	NM_004385	11117	11133	-15.3	-182.4	-186.7	0.10	0.12	0.88	-2.57
hsa-miR-1	CTTNBP2NL	NM_018704	2115	2122	-10.7	-1201.5	-1202.4	0.30	0.30	0.70	-1.50
hsa-miR-1	CXCL6	NM_002993	727	746	-16.1	-392.6	-398.7	0.26	0.26	0.74	-1.67
hsa-miR-1	CXCR3	NM_001504	1212	1227	-16.1	-693.2	-693.9	0.00	0.00	1.00	-6.89
hsa-miR-1	CYB561D1	NM_182580	1163	1184	-18.4	-1367.3	-1372.9	0.03	0.03	0.97	-4.30
hsa-miR-1	CYFIP2	NM_001037332	5316	5338	-19.3	-769.7	-775.5	0.00	0.02	0.98	-5.00
hsa-miR-1	CYFIP2	NM_001037333	5023	5045	-19.3	-769.7	-775.5	0.00	0.02	0.98	-5.00
hsa-miR-1	CYFIP2	NM_014376	5140	5162	-19.3	-769.7	-775.5	0.00	0.02	0.98	-5.00
hsa-miR-1	CYP11B1	NM_000497	3428	3434	-9.2	-1362.5	-1362.7	0.48	0.48	0.52	-0.89
hsa-miR-1	CYP4B1	NM_000779	1858	1867	-13.0	-755.4	-755.4	0.03	0.03	0.97	-4.50
hsa-miR-1	DAAM1	NM_014992	3707	3713	-9.3	-1149.3	-1150.0	0.59	0.59	0.41	-0.64
hsa-miR-1	DAPK1	NM_004938	5496	5511	-14.0	-2111.3	-2116.0	0.41	0.41	0.59	-1.11
hsa-miR-1	DAZ1	NM_004081	3552	3567	-15.7	-994.0	-1000.8	0.51	0.51	0.49	-0.83
hsa-miR-1	DAZ2	NM_001005785	3473	3488	-15.7	-975.9	-982.7	0.51	0.51	0.49	-0.83
hsa-miR-1	DAZ2	NM_001005786	2914	2929	-15.7	-807.5	-814.3	0.51	0.51	0.49	-0.83
hsa-miR-1	DAZ2	NM_020363	3475	3490	-15.7	-974.1	-980.9	0.51	0.51	0.49	-0.83
hsa-miR-1	DAZ3	NM_020364	3107	3122	-15.7	-851.1	-857.4	0.38	0.38	0.62	-1.18
hsa-miR-1	DAZ4	NM_001005375	3535	3550	-15.7	-989.9	-996.2	0.38	0.38	0.62	-1.18
hsa-miR-1	DAZ4	NM_020420	2985	3000	-15.7	-813.6	-819.9	0.38	0.38	0.62	-1.18
hsa-miR-1	DCBLD2	NM_080927	4125	4144	-14.8	-808.9	-812.6	0.10	0.12	0.88	-2.66
hsa-miR-1	DCUN1D3	NM_173475	1830	1845	-16.6	-994.9	-1001.6	0.28	0.28	0.72	-1.58
hsa-miR-1	DDX5	NM_004396	2168	2184	-19.2	-684.8	-690.1	0.01	0.01	0.99	-5.39
hsa-miR-1	DENND1B	NM_144977	1947	1958	-9.7	-596.9	-596.9	0.32	0.32	0.68	-1.42
hsa-miR-1	DGKG	NM_001080744	3117	3123	-9.0	-1978.7	-1978.8	0.51	0.51	0.49	-0.83
hsa-miR-1	DGKG	NM_001346	3192	3198	-9.0	-2000.5	-2000.6	0.51	0.51	0.49	-0.83
hsa-miR-1	DICER1	NM_030621	6663	6681	-17.5	-1015.1	-1016.8	0.00	0.00	1.00	-7.29
hsa-miR-1	DKFZP564O0823	NM_015393	3423	3430	-10.6	-1565.1	-1566.2	0.36	0.36	0.64	-1.26
hsa-miR-1	DKK1	NM_012242	1068	1075	-11.1	-537.1	-537.1	0.12	0.12	0.88	-2.66
hsa-miR-1	DNAJC18	NM_152686	3055	3075	-19.2	-1109.3	-1117.1	0.09	0.09	0.91	-2.94
hsa-miR-1	DNAJC6	NM_014787	4989	5005	-19.3	-1651.2	-1659.6	0.13	0.13	0.87	-2.47
hsa-miR-1	DP58	NM_001004441	2878	2884	-9.9	-950.9	-951.9	0.51	0.51	0.49	-0.83
hsa-miR-1	DRD1	NM_000794	2440	2448	-11.9	-1109.5	-1112.5	0.51	0.51	0.49	-0.83
hsa-miR-1	DZIP1	NM_198968	6742	6752	-12.6	-1083.9	-1085.8	0.20	0.16	0.84	-2.29
hsa-miR-1	E2F5	NM_001951	1610	1624	-17.1	-509.1	-514.1	0.05	0.05	0.95	-3.62
hsa-miR-1	EFHD2	NM_024329	2299	2314	-17.3	-1022.0	-1030.5	0.54	0.54	0.46	-0.76
hsa-miR-1	EIF1AX	NM_001412	657	668	-14.1	-1133.6	-1136.7	0.12	0.12	0.88	-2.57
hsa-miR-1	EIF2C1	NM_012199	5050	5057	-10.9	-1594.7	-1596.2	0.40	0.38	0.62	-1.18
hsa-miR-1	ELF1	NM_172373	2460	2474	-10.8	-922.3	-922.8	0.21	0.21	0.79	-1.93
hsa-miR-1	EML3	NM_153265	3100	3118	-16.7	-1519.8	-1524.3	0.05	0.05	0.95	-3.72
hsa-miR-1	EMX2	NM_004098	2494	2512	-18.8	-963.0	-964.5	0.00	0.00	1.00	-8.79
hsa-miR-1	ENTPD2	NM_001246	1627	1634	-10.9	-822.4	-824.6	0.57	0.57	0.43	-0.70
hsa-miR-1	EPB41L2	NM_001431	3814	3836	-17.5	-1270.6	-1277.5	0.17	0.17	0.83	-2.20
hsa-miR-1	EPB41L4B	NM_018424	1884	1903	-17.9	-1285.3	-1291.4	0.07	0.07	0.93	-3.33
hsa-miR-1	EPHB1	NM_004441	4360	4379	-17.4	-1604.3	-1611.5	0.22	0.22	0.78	-1.84
hsa-miR-1	ETNK1	NM_018638	5008	5015	-11.1	-1288.2	-1290.3	0.50	0.48	0.52	-0.89
hsa-miR-1	ETS1	NM_005238	4686	4703	-13.8	-1589.4	-1594.2	0.48	0.48	0.52	-0.89
hsa-miR-1	FAIM	NM_001033030	1352	1371	-14.9	-458.2	-461.1	0.06	0.06	0.94	-3.52
hsa-miR-1	FAIM	NM_001033031	978	997	-14.9	-321.8	-324.9	0.07	0.07	0.93	-3.33
hsa-miR-1	FAIM	NM_001033032	918	937	-14.9	-298.6	-301.3	0.05	0.05	0.95	-3.72
hsa-miR-1	FAM104B	NM_138362	551	570	-17.0	-289.7	-296.7	0.26	0.26	0.74	-1.67
hsa-miR-1	FAM129A	NM_052966	3719	3726	-11.1	-1215.1	-1215.1	0.10	0.12	0.88	-2.66
hsa-miR-1	FAM55B	NM_182495	1219	1237	-14.9	-655.6	-656.5	0.01	0.01	0.99	-5.49
hsa-miR-1	FAM63B	NM_001040450	4557	4574	-17.8	-1571.3	-1573.1	0.00	0.00	1.00	-7.49
hsa-miR-1	FAM63B	NM_001040453	4554	4571	-17.8	-1565.0	-1566.8	0.00	0.00	1.00	-7.49
hsa-miR-1	FAM86C	NM_152563	732	738	-9.3	-693.7	-693.7	0.41	0.41	0.59	-1.11
hsa-miR-1	FBXL2	NM_012157	1655	1670	-16.5	-733.3	-741.6	0.70	0.70	0.30	-0.43
hsa-miR-1	FILIP1L	NM_182909	3885	3904	-16.2	-1072.2	-1077.3	0.12	0.12	0.88	-2.66
hsa-miR-1	FLJ34931	NM_001029883	4385	4405	-15.3	-1184.0	-1190.5	0.50	0.54	0.46	-0.76
hsa-miR-1	FLJ45187	NM_207371	4924	4934	-13.4	-456.5	-460.5	0.40	0.38	0.62	-1.18
hsa-miR-1	FLJ45244	NM_207443	904	920	-17.6	-824.5	-825.7	0.00	0.00	1.00	-7.89
hsa-miR-1	FLJ45244	NM_207443	1437	1444	-10.8	-823.2	-825.7	0.68	0.68	0.32	-0.48
hsa-miR-1	FN1	NM_002026	8014	8024	-13.4	-251.8	-255.5	0.30	0.32	0.68	-1.42
hsa-miR-1	FN1	NM_212474	7477	7487	-13.4	-251.8	-255.5	0.30	0.32	0.68	-1.42
hsa-miR-1	FN1	NM_212475	8212	8222	-13.4	-251.8	-255.5	0.30	0.32	0.68	-1.42
hsa-miR-1	FN1	NM_212476	7837	7847	-13.4	-251.8	-255.5	0.30	0.32	0.68	-1.42
hsa-miR-1	FN1	NM_212478	7939	7949	-13.4	-251.8	-255.5	0.30	0.32	0.68	-1.42
hsa-miR-1	FN1	NM_212482	8380	8390	-13.4	-251.8	-255.5	0.30	0.32	0.68	-1.42
hsa-miR-1	FNBP1L	NM_001024948	3571	3578	-10.8	-1383.2	-1385.6	0.65	0.65	0.35	-0.53
hsa-miR-1	FNDC3A	NM_001079673	5910	5926	-16.3	-542.2	-544.6	0.00	0.01	0.99	-5.39
hsa-miR-1	FNDC3B	NM_022763	6684	6692	-11.9	-738.0	-740.0	0.30	0.28	0.72	-1.58
hsa-miR-1	FOXP1	NM_032682	6007	6014	-10.7	-968.5	-970.1	0.50	0.46	0.54	-0.96
hsa-miR-1	FRS2	NM_001042555	5985	5992	-10.6	-1183.1	-1185.0	0.60	0.57	0.43	-0.70
hsa-miR-1	FRS2	NM_006654	5992	5999	-10.6	-1183.1	-1185.0	0.60	0.57	0.43	-0.70
hsa-miR-1	FSTL4	NM_015082	3886	3892	-9.0	-1954.1	-1954.1	0.48	0.48	0.52	-0.89
hsa-miR-1	FUT3	NM_000149	2373	2389	-18.0	-1008.7	-1015.4	0.10	0.10	0.90	-2.85
hsa-miR-1	GAB2	NM_012296	3576	3583	-11.1	-1529.5	-1532.0	0.60	0.59	0.41	-0.64
hsa-miR-1	GAB2	NM_080491	3530	3537	-11.1	-1529.5	-1532.0	0.60	0.59	0.41	-0.64
hsa-miR-1	GABPA	NM_002040	2787	2793	-9.7	-1117.1	-1118.5	0.68	0.68	0.32	-0.48
hsa-miR-1	GAK	NM_005255	4101	4108	-11.1	-1818.6	-1820.1	0.34	0.34	0.66	-1.34
hsa-miR-1	GALNT10	NM_017540	2585	2592	-10.3	-1589.8	-1591.3	0.54	0.54	0.46	-0.76
hsa-miR-1	GALNT4	NM_003774	2591	2600	-13.0	-1515.7	-1518.8	0.28	0.28	0.72	-1.58
hsa-miR-1	GCLC	NM_001498	2622	2640	-16.6	-1133.4	-1138.3	0.07	0.07	0.93	-3.23
hsa-miR-1	Gcom1	NM_001018090	3573	3590	-15.9	-1262.8	-1268.0	0.16	0.16	0.84	-2.29
hsa-miR-1	Gcom1	NM_001018091	3368	3385	-15.9	-1203.6	-1209.1	0.19	0.19	0.81	-2.02
hsa-miR-1	GGA1	NM_001001561	1648	1664	-16.9	-685.9	-692.4	0.19	0.19	0.81	-2.02
hsa-miR-1	GJA1	NM_000165	2073	2092	-13.3	-876.2	-877.3	0.05	0.05	0.95	-3.72
hsa-miR-1	GJA1	NM_000165	2994	3015	-14.3	-873.0	-877.3	0.26	0.26	0.74	-1.67
hsa-miR-1	GMFB	NM_004124	2745	2756	-14.9	-1012.8	-1014.6	0.02	0.02	0.98	-4.60
hsa-miR-1	GNPNAT1	NM_198066	1820	1831	-14.3	-1290.1	-1294.2	0.22	0.22	0.78	-1.84
hsa-miR-1	GPR158	NM_020752	4255	4262	-11.1	-741.2	-743.5	0.50	0.54	0.46	-0.76
hsa-miR-1	GPR158	NM_020752	5258	5267	-12.5	-740.9	-743.5	0.30	0.28	0.72	-1.58
hsa-miR-1	GPR85	NM_018970	2247	2254	-11.1	-1287.1	-1287.6	0.17	0.17	0.83	-2.20
hsa-miR-1	GPRIN3	NM_198281	4366	4383	-13.4	-860.1	-864.2	0.40	0.41	0.59	-1.11
hsa-miR-1	GRINL1A	NM_001018102	2577	2594	-15.9	-950.3	-952.3	0.01	0.01	0.99	-5.39
hsa-miR-1	GTF3C1	NM_001520	6668	6686	-15.1	-285.4	-291.1	0.40	0.38	0.62	-1.18
hsa-miR-1	GTPBP10	NM_001042717	1389	1395	-8.8	-867.6	-867.6	0.54	0.54	0.46	-0.76
hsa-miR-1	GTPBP10	NM_033107	1626	1632	-8.8	-926.3	-926.3	0.54	0.54	0.46	-0.76
hsa-miR-1	HDAC4	NM_006037	7561	7567	-9.6	-1576.8	-1577.3	0.46	0.46	0.54	-0.96
hsa-miR-1	HEYL	NM_014571	3720	3736	-13.6	-1550.5	-1554.3	0.30	0.30	0.70	-1.50
hsa-miR-1	HIC2	NM_015094	6106	6117	-11.6	-1995.0	-1995.8	0.10	0.14	0.86	-2.38
hsa-miR-1	HIVEP2	NM_006734	8975	8982	-10.5	-444.5	-445.3	0.30	0.32	0.68	-1.42
hsa-miR-1	HMG2L1	NM_001003681	2855	2863	-11.8	-1195.8	-1198.9	0.57	0.57	0.43	-0.70
hsa-miR-1	HMG2L1	NM_005487	2970	2978	-11.8	-1241.1	-1244.2	0.57	0.57	0.43	-0.70
hsa-miR-1	HMG2L1	NM_014250	2871	2879	-11.8	-1211.9	-1215.0	0.57	0.57	0.43	-0.70
hsa-miR-1	HMGCR	NM_000859	4167	4174	-10.8	-1283.1	-1284.3	0.34	0.34	0.66	-1.34
hsa-miR-1	HNRPR	NM_005826	2465	2480	-14.0	-797.3	-802.2	0.46	0.46	0.54	-0.96
hsa-miR-1	HNRPU	NM_004501	2712	2732	-15.0	-1030.1	-1032.9	0.10	0.05	0.95	-3.72
hsa-miR-1	HNRPU	NM_031844	2769	2789	-15.0	-1030.1	-1032.9	0.10	0.05	0.95	-3.72
hsa-miR-1	HOOK1	NM_015888	3875	3884	-12.8	-1543.2	-1544.9	0.12	0.12	0.88	-2.66
hsa-miR-1	HOOK1	NM_015888	5523	5529	-9.6	-1544.9	-1544.9	0.34	0.34	0.66	-1.34
hsa-miR-1	HOXC5	NM_018953	881	900	-14.5	-618.6	-624.3	0.54	0.54	0.46	-0.76
hsa-miR-1	IFNAR1	NM_000629	4502	4511	-12.5	-1555.1	-1557.7	0.30	0.28	0.72	-1.58
hsa-miR-1	IGF2AS	NM_016412	1805	1811	-9.5	-949.2	-949.9	0.54	0.54	0.46	-0.76
hsa-miR-1	IGFBP5	NM_000599	2253	2261	-11.7	-1611.6	-1613.9	0.40	0.38	0.62	-1.18
hsa-miR-1	IL1RAP	NM_002182	4100	4111	-11.7	-1252.1	-1254.6	0.43	0.43	0.57	-1.03
hsa-miR-1	IL22	NM_020525	895	909	-11.2	-306.6	-307.3	0.18	0.18	0.82	-2.11
hsa-miR-1	INPP5F	NM_014937	4838	4845	-10.8	-1475.6	-1476.5	0.28	0.28	0.72	-1.58
hsa-miR-1	INTS6	NM_001039938	1052	1059	-10.8	-786.6	-786.6	0.14	0.14	0.86	-2.38
hsa-miR-1	ITGB4BP	NM_181466	799	816	-16.4	-418.7	-422.6	0.04	0.04	0.96	-4.01
hsa-miR-1	ITGB4BP	NM_181467	680	697	-16.4	-354.4	-355.8	0.01	0.01	0.99	-6.49
hsa-miR-1	ITGB4BP	NM_181469	825	842	-16.4	-460.8	-466.7	0.18	0.18	0.82	-2.11
hsa-miR-1	JARID2	NM_004973	4869	4892	-18.1	-1972.5	-1977.3	0.02	0.02	0.98	-4.80
hsa-miR-1	JPH2	NM_175913	1358	1377	-18.2	-1026.6	-1033.4	0.09	0.09	0.91	-2.94
hsa-miR-1	JUB	NM_198086	2752	2764	-15.5	-1128.1	-1129.4	0.01	0.01	0.99	-5.69
hsa-miR-1	KCNE1	NM_000219	1072	1078	-9.4	-1209.9	-1211.0	0.68	0.68	0.32	-0.48
hsa-miR-1	KCNJ2	NM_000891	2736	2750	-14.5	-1542.8	-1544.0	0.02	0.02	0.98	-4.80
hsa-miR-1	KCNMB2	NM_005832	1251	1270	-16.7	-643.9	-650.6	0.26	0.26	0.74	-1.67
hsa-miR-1	KCNMB2	NM_181361	1295	1314	-16.7	-641.3	-648.5	0.36	0.36	0.64	-1.26
hsa-miR-1	KCTD10	NM_031954	3345	3352	-10.6	-1326.9	-1326.9	0.17	0.17	0.83	-2.20
hsa-miR-1	KIAA0143	NM_015137	3047	3053	-10.0	-1331.8	-1332.1	0.32	0.32	0.68	-1.42
hsa-miR-1	KIAA0143	NM_015137	3090	3096	-9.9	-1330.8	-1332.1	0.59	0.59	0.41	-0.64
hsa-miR-1	KIAA0528	NM_014802	4242	4250	-11.6	-1201.7	-1204.0	0.41	0.41	0.59	-1.11
hsa-miR-1	KIAA0652	NM_014741	2223	2230	-10.9	-1498.8	-1498.8	0.13	0.13	0.87	-2.47
hsa-miR-1	KIAA1522	NM_020888	3770	3779	-12.8	-2380.2	-2381.3	0.07	0.07	0.93	-3.23
hsa-miR-1	KIAA1755	NM_001029864	5980	5991	-12.8	-988.1	-990.9	0.30	0.26	0.74	-1.67
hsa-miR-1	KIRREL	NM_018240	2679	2693	-14.8	-1439.5	-1440.6	0.01	0.01	0.99	-5.19
hsa-miR-1	KPNA4	NM_002268	3662	3679	-14.5	-1112.2	-1117.7	0.48	0.48	0.52	-0.89
hsa-miR-1	KRAS	NM_004985	2949	2957	-11.7	-1387.8	-1389.9	0.34	0.34	0.66	-1.34
hsa-miR-1	KTN1	NM_001079521	4484	4494	-15.8	-1186.6	-1191.2	0.11	0.11	0.89	-2.75
hsa-miR-1	KTN1	NM_001079522	4455	4465	-15.8	-1209.0	-1213.6	0.11	0.11	0.89	-2.75
hsa-miR-1	KTN1	NM_004986	4313	4323	-15.8	-1143.9	-1148.5	0.11	0.11	0.89	-2.75
hsa-miR-1	LAMC2	NM_005562	4966	4987	-25.8	-1841.9	-1851.0	0.00	0.00	1.00	-8.19
hsa-miR-1	LAMC3	NM_006059	4909	4922	-12.5	-523.9	-524.9	0.10	0.08	0.92	-3.04
hsa-miR-1	LCE2C	NM_178429	459	474	-14.2	-218.5	-223.2	0.36	0.36	0.64	-1.26
hsa-miR-1	LHX9	NM_001014434	1933	1952	-14.5	-615.5	-617.1	0.03	0.03	0.97	-4.40
hsa-miR-1	LIG4	NM_002312	3728	3746	-15.9	-1030.8	-1036.5	0.22	0.22	0.78	-1.84
hsa-miR-1	LIG4	NM_206937	3607	3625	-15.9	-994.8	-1001.1	0.34	0.34	0.66	-1.34
hsa-miR-1	LOC126536	NM_001034966	2112	2122	-13.4	-1194.4	-1196.8	0.12	0.12	0.88	-2.57
hsa-miR-1	LOC152485	NM_178835	4032	4043	-11.0	-1438.3	-1439.4	0.28	0.28	0.72	-1.58
hsa-miR-1	LOC203547	NM_001017980	4196	4203	-10.9	-1232.5	-1234.5	0.51	0.51	0.49	-0.83
hsa-miR-1	LOC285382	NM_001025266	3767	3774	-10.7	-1832.2	-1834.4	0.62	0.62	0.38	-0.58
hsa-miR-1	LOC285382	NM_001025266	3902	3916	-15.0	-1829.7	-1834.4	0.21	0.21	0.79	-1.93
hsa-miR-1	LOC285636	NM_175921	4764	4774	-15.4	-1267.1	-1269.5	0.03	0.03	0.97	-4.50
hsa-miR-1	LOC441426	NM_001013727	807	822	-9.4	-1009.3	-1010.3	0.65	0.65	0.35	-0.53
hsa-miR-1	LPP	NM_005578	2342	2359	-15.7	-1234.6	-1240.4	0.30	0.28	0.72	-1.58
hsa-miR-1	LPPR4	NM_014839	3349	3355	-9.7	-1422.8	-1423.7	0.54	0.54	0.46	-0.76
hsa-miR-1	LPPR4	NM_014839	4608	4623	-16.9	-1423.3	-1423.7	0.00	0.00	1.00	-7.99
hsa-miR-1	LRCH2	NM_020871	3853	3861	-11.2	-1252.6	-1252.6	0.11	0.11	0.89	-2.75
hsa-miR-1	LRRC16	NM_017640	4486	4492	-9.6	-1564.6	-1565.4	0.54	0.54	0.46	-0.76
hsa-miR-1	LRRC8A	NM_019594	3017	3029	-11.6	-1705.9	-1705.9	0.08	0.08	0.92	-3.14
hsa-miR-1	LRRK1	NM_024652	6849	6856	-10.3	-439.5	-441.5	0.70	0.68	0.32	-0.48
hsa-miR-1	LRRK1	NM_024652	7058	7068	-15.8	-436.4	-441.5	0.20	0.16	0.84	-2.29
hsa-miR-1	LYZ	NM_000239	727	746	-16.6	-422.0	-428.4	0.22	0.22	0.78	-1.84
hsa-miR-1	MACF1	NM_012090	17767	17783	-16.8	-318.9	-324.1	0.10	0.08	0.92	-3.14
hsa-miR-1	MACF1	NM_033044	19217	19233	-16.8	-318.9	-324.1	0.10	0.08	0.92	-3.14
hsa-miR-1	MADD	NM_003682	5639	5656	-15.5	-348.4	-355.6	0.70	0.68	0.32	-0.48
hsa-miR-1	MADD	NM_130470	5596	5613	-15.5	-2246.7	-2252.3	0.28	0.28	0.72	-1.58
hsa-miR-1	MADD	NM_130472	5343	5350	-10.5	-2140.0	-2141.3	0.43	0.43	0.57	-1.03
hsa-miR-1	MADD	NM_130474	5273	5280	-10.5	-2118.2	-2119.5	0.43	0.43	0.57	-1.03
hsa-miR-1	MADD	NM_130475	5580	5597	-15.5	-2234.3	-2239.2	0.17	0.17	0.83	-2.20
hsa-miR-1	MADD	NM_130476	5473	5490	-15.5	-2203.0	-2209.1	0.38	0.38	0.62	-1.18
hsa-miR-1	MAGI2	NM_012301	5705	5726	-17.7	-546.1	-552.4	0.10	0.09	0.91	-2.94
hsa-miR-1	MANBAL	NM_001003897	1125	1136	-12.6	-447.3	-450.7	0.43	0.43	0.57	-1.03
hsa-miR-1	MANBAL	NM_022077	1242	1253	-12.6	-498.4	-501.8	0.43	0.43	0.57	-1.03
hsa-miR-1	MAP1A	NM_002373	9806	9813	-10.5	-502.5	-504.4	0.60	0.59	0.41	-0.64
hsa-miR-1	MAPK1	NM_002745	4069	4076	-10.8	-1818.4	-1819.2	0.26	0.26	0.74	-1.67
hsa-miR-1	MAPKBP1	NM_014994	5344	5351	-10.3	-985.2	-985.2	0.20	0.21	0.79	-1.93
hsa-miR-1	MAT2A	NM_005911	2516	2533	-15.4	-873.6	-877.4	0.08	0.08	0.92	-3.14
hsa-miR-1	MATR3	NM_199189	3377	3384	-10.6	-1129.4	-1131.8	0.70	0.70	0.30	-0.43
hsa-miR-1	MBP	NM_001025100	4537	4554	-13.6	-1573.1	-1577.3	0.38	0.38	0.62	-1.18
hsa-miR-1	MCART6	NM_001012755	2097	2104	-10.7	-1315.7	-1316.7	0.30	0.32	0.68	-1.42
hsa-miR-1	MEA1	NM_014623	644	660	-13.2	-323.5	-323.9	0.03	0.03	0.97	-4.30
hsa-miR-1	MET	NM_000245	5157	5180	-12.0	-593.3	-594.8	0.18	0.18	0.82	-2.11
hsa-miR-1	MET	NM_001127500	5211	5234	-12.0	-593.3	-594.8	0.18	0.18	0.82	-2.11
hsa-miR-1	MLL5	NM_018682	6176	6183	-10.8	-151.6	-152.9	0.40	0.36	0.64	-1.26
hsa-miR-1	MLL5	NM_182931	6324	6331	-10.8	-151.6	-152.9	0.40	0.36	0.64	-1.26
hsa-miR-1	MMP8	NM_002424	1666	1680	-13.0	-626.3	-627.1	0.05	0.05	0.95	-3.72
hsa-miR-1	MON2	NM_015026	5979	5994	-13.8	-1176.8	-1181.3	0.40	0.41	0.59	-1.11
hsa-miR-1	MPZL1	NM_003953	1280	1295	-11.6	-1274.7	-1278.0	0.68	0.68	0.32	-0.48
hsa-miR-1	MPZL1	NM_024569	1177	1192	-11.6	-1235.5	-1238.8	0.68	0.68	0.32	-0.48
hsa-miR-1	MRPL4	NM_146388	2330	2350	-15.8	-1038.1	-1044.8	0.46	0.46	0.54	-0.96
hsa-miR-1	MS4A1	NM_021950	1416	1433	-17.5	-820.6	-822.9	0.00	0.00	1.00	-6.69
hsa-miR-1	MS4A1	NM_152866	1679	1696	-17.5	-907.1	-909.4	0.00	0.00	1.00	-6.69
hsa-miR-1	MXD1	NM_002357	1149	1160	-13.1	-1640.9	-1642.6	0.09	0.09	0.91	-2.94
hsa-miR-1	MYLK	NM_053025	7294	7301	-10.8	-432.0	-432.1	0.20	0.16	0.84	-2.29
hsa-miR-1	MYLK	NM_053026	7087	7094	-10.8	-432.0	-432.1	0.20	0.16	0.84	-2.29
hsa-miR-1	MYLK	NM_053027	7141	7148	-10.8	-432.0	-432.1	0.20	0.16	0.84	-2.29
hsa-miR-1	MYLK	NM_053028	6934	6941	-10.8	-432.0	-432.1	0.20	0.16	0.84	-2.29
hsa-miR-1	MYT1L	NM_015025	5020	5033	-16.5	-687.5	-694.4	0.30	0.34	0.66	-1.34
hsa-miR-1	NAALADL2	NM_207015	3085	3092	-11.1	-1230.8	-1230.8	0.12	0.12	0.88	-2.66
hsa-miR-1	NARG1	NM_057175	4591	4609	-15.6	-1460.0	-1467.3	0.68	0.68	0.32	-0.48
hsa-miR-1	NCOA1	NM_003743	6495	6508	-15.3	-576.7	-580.2	0.10	0.07	0.93	-3.33
hsa-miR-1	NCOA1	NM_147223	6552	6565	-15.3	-639.7	-644.0	0.10	0.12	0.88	-2.57
hsa-miR-1	NCOA1	NM_147233	6492	6505	-15.3	-576.7	-580.2	0.10	0.07	0.93	-3.33
hsa-miR-1	NDRG3	NM_032013	1409	1425	-16.5	-929.5	-932.9	0.02	0.02	0.98	-4.60
hsa-miR-1	NETO1	NM_138966	1968	1989	-19.2	-740.9	-745.1	0.01	0.01	0.99	-6.49
hsa-miR-1	NETO1	NM_153181	1783	1804	-19.2	-655.5	-659.7	0.01	0.01	0.99	-6.49
hsa-miR-1	NETO2	NM_018092	2348	2361	-18.5	-1047.6	-1048.2	0.00	0.00	1.00	-9.39
hsa-miR-1	NEUROD1	NM_002500	2230	2246	-20.1	-712.0	-712.3	0.00	0.00	1.00	-11.29
hsa-miR-1	NFATC4	NM_004554	4301	4308	-10.2	-2144.8	-2146.1	0.51	0.51	0.49	-0.83
hsa-miR-1	NICN1	NM_032316	800	820	-18.9	-1512.8	-1518.9	0.03	0.03	0.97	-4.30
hsa-miR-1	NMNAT2	NM_015039	2303	2320	-17.2	-1874.1	-1881.9	0.38	0.38	0.62	-1.18
hsa-miR-1	NMNAT2	NM_170706	2088	2105	-17.2	-1404.8	-1410.5	0.10	0.08	0.92	-3.04
hsa-miR-1	NOC3L	NM_022451	3144	3160	-14.3	-901.6	-905.3	0.17	0.17	0.83	-2.20
hsa-miR-1	NOTCH3	NM_000435	7691	7706	-17.6	-319.5	-322.0	0.00	0.00	1.00	-6.59
hsa-miR-1	NOTCH3	NM_000435	7841	7848	-10.7	-320.6	-322.0	0.40	0.41	0.59	-1.11
hsa-miR-1	NR4A3	NM_173198	4548	4565	-13.0	-759.5	-763.7	0.50	0.54	0.46	-0.76
hsa-miR-1	NR4A3	NM_173200	3149	3166	-13.0	-759.5	-763.7	0.50	0.54	0.46	-0.76
hsa-miR-1	NRP1	NM_003873	5831	5839	-12.1	-1764.1	-1764.2	0.06	0.06	0.94	-3.52
hsa-miR-1	NUB1	NM_016118	2542	2560	-13.9	-993.2	-997.2	0.28	0.28	0.72	-1.58
hsa-miR-1	NUP50	NM_153645	4243	4260	-15.4	-899.9	-903.8	0.10	0.08	0.92	-3.04
hsa-miR-1	NXT2	NM_018698	889	910	-18.7	-643.1	-645.4	0.00	0.00	1.00	-7.89
hsa-miR-1	OLFML2A	NM_182487	2722	2729	-10.6	-1687.2	-1687.4	0.20	0.19	0.81	-2.02
hsa-miR-1	PAQR5	NM_017705	1874	1881	-10.8	-1280.6	-1283.0	0.65	0.65	0.35	-0.53
hsa-miR-1	PBEF1	NM_005746	4433	4443	-13.1	-1191.3	-1191.3	0.02	0.02	0.98	-4.60
hsa-miR-1	PCDHB13	NM_018933	2586	2607	-16.4	-1184.4	-1189.6	0.11	0.11	0.89	-2.75
hsa-miR-1	PDCD2	NM_144781	1460	1479	-14.8	-691.5	-697.8	0.62	0.62	0.38	-0.58
hsa-miR-1	PDE5A	NM_001083	6497	6514	-13.7	-1037.3	-1039.5	0.10	0.08	0.92	-3.04
hsa-miR-1	PDE5A	NM_033430	6328	6345	-13.7	-1037.3	-1039.5	0.10	0.08	0.92	-3.04
hsa-miR-1	PDE5A	NM_033437	6243	6260	-13.7	-1037.3	-1039.5	0.10	0.08	0.92	-3.04
hsa-miR-1	PDE7B	NM_018945	2770	2785	-16.0	-1568.5	-1572.6	0.06	0.06	0.94	-3.42
hsa-miR-1	PDGFA	NM_033023	1468	1488	-17.6	-1101.6	-1109.3	0.28	0.28	0.72	-1.58
hsa-miR-1	PDIK1L	NM_152835	1623	1638	-13.6	-698.2	-703.2	0.60	0.59	0.41	-0.64
hsa-miR-1	PDIK1L	NM_152835	1753	1773	-18.0	-696.8	-703.2	0.10	0.08	0.92	-3.14
hsa-miR-1	PDLIM2	NM_176871	4126	4133	-10.9	-2047.6	-2049.7	0.54	0.54	0.46	-0.76
hsa-miR-1	PDLIM2	NM_176871	4160	4167	-10.7	-2048.7	-2049.7	0.32	0.32	0.68	-1.42
hsa-miR-1	PFDN1	NM_002622	1026	1043	-15.4	-431.9	-438.0	0.41	0.41	0.59	-1.11
hsa-miR-1	PI15	NM_015886	1228	1237	-13.0	-1335.5	-1339.6	0.50	0.51	0.49	-0.83
hsa-miR-1	PIP5K2B	NM_003559	3196	3203	-10.7	-2196.7	-2198.5	0.51	0.51	0.49	-0.83
hsa-miR-1	PIP5K2C	NM_024779	2855	2873	-13.1	-1010.5	-1013.8	0.30	0.30	0.70	-1.50
hsa-miR-1	PKD2	NM_000297	4633	4655	-21.6	-1593.0	-1598.8	0.00	0.00	1.00	-7.29
hsa-miR-1	PKD2L2	NM_014386	2087	2100	-15.0	-533.3	-538.0	0.21	0.21	0.79	-1.93
hsa-miR-1	PKIG	NM_007066	691	706	-15.5	-447.8	-454.6	0.57	0.57	0.43	-0.70
hsa-miR-1	PLA2G6	NM_001004426	2588	2605	-14.0	-1299.7	-1301.9	0.07	0.07	0.93	-3.33
hsa-miR-1	PLA2G6	NM_003560	2750	2767	-14.0	-1361.4	-1363.6	0.07	0.07	0.93	-3.33
hsa-miR-1	PLAG1	NM_002655	6920	6928	-12.1	-1324.5	-1326.8	0.30	0.30	0.70	-1.50
hsa-miR-1	PLEKHK1	NM_145307	4511	4528	-13.1	-1071.6	-1074.9	0.30	0.30	0.70	-1.50
hsa-miR-1	PLEKHM1	NM_014798	3662	3668	-9.4	-2224.6	-2224.6	0.38	0.38	0.62	-1.18
hsa-miR-1	POLA1	NM_016937	5045	5051	-9.0	-1555.3	-1555.6	0.57	0.57	0.43	-0.70
hsa-miR-1	PRIC285	NM_001037335	9917	9929	-15.0	-497.7	-499.4	0.00	0.02	0.98	-4.80
hsa-miR-1	PRIC285	NM_033405	7425	7437	-15.0	-497.7	-499.4	0.00	0.02	0.98	-4.80
hsa-miR-1	PRKACB	NM_002731	3659	3665	-9.2	-1178.1	-1178.1	0.43	0.43	0.57	-1.03
hsa-miR-1	PRKCE	NM_005400	2545	2553	-11.2	-1840.7	-1843.0	0.51	0.51	0.49	-0.83
hsa-miR-1	PRKCE	NM_005400	4811	4819	-11.6	-1842.8	-1843.0	0.09	0.09	0.91	-2.94
hsa-miR-1	PRNP	NM_000311	1924	1930	-10.0	-899.8	-899.8	0.26	0.26	0.74	-1.67
hsa-miR-1	PRNP	NM_001080121	1919	1925	-10.0	-893.0	-893.0	0.26	0.26	0.74	-1.67
hsa-miR-1	PRNP	NM_001080122	1915	1921	-10.0	-889.5	-889.5	0.26	0.26	0.74	-1.67
hsa-miR-1	PRNP	NM_183079	1920	1926	-10.0	-894.2	-894.2	0.26	0.26	0.74	-1.67
hsa-miR-1	PRPF4B	NM_003913	6842	6855	-13.6	-1078.5	-1079.7	0.00	0.04	0.96	-3.91
hsa-miR-1	PSTPIP2	NM_024430	1914	1932	-13.9	-851.8	-855.5	0.22	0.22	0.78	-1.84
hsa-miR-1	PTBP1	NM_002819	1814	1831	-15.7	-1275.2	-1277.2	0.01	0.01	0.99	-5.19
hsa-miR-1	PTBP1	NM_031990	1793	1810	-15.7	-1274.1	-1275.4	0.01	0.01	0.99	-5.89
hsa-miR-1	PTBP1	NM_031991	1736	1753	-15.7	-1273.7	-1275.4	0.01	0.01	0.99	-5.49
hsa-miR-1	PTBP1	NM_175847	734	751	-15.7	-843.4	-845.3	0.01	0.01	0.99	-5.29
hsa-miR-1	PTBP2	NM_021190	1972	1988	-13.2	-981.6	-985.4	0.38	0.38	0.62	-1.18
hsa-miR-1	PTGS1	NM_000962	2292	2307	-15.2	-1846.3	-1846.3	0.00	0.00	1.00	-6.69
hsa-miR-1	PTGS1	NM_080591	2181	2196	-15.2	-1788.8	-1788.8	0.00	0.00	1.00	-6.69
hsa-miR-1	PTPLAD2	NM_001010915	1693	1701	-11.7	-1077.8	-1080.9	0.59	0.59	0.41	-0.64
hsa-miR-1	PTPRJ	NM_002843	4573	4580	-10.9	-1774.9	-1776.7	0.46	0.46	0.54	-0.96
hsa-miR-1	PTPRO	NM_002848	4589	4608	-16.3	-1535.8	-1543.4	0.57	0.57	0.43	-0.70
hsa-miR-1	PTPRO	NM_030667	4673	4692	-16.3	-1555.4	-1563.0	0.57	0.57	0.43	-0.70
hsa-miR-1	PTPRO	NM_030668	2468	2487	-16.3	-875.0	-880.5	0.14	0.14	0.86	-2.38
hsa-miR-1	PTPRO	NM_030670	3500	3519	-16.3	-1189.3	-1196.5	0.46	0.46	0.54	-0.96
hsa-miR-1	PTPRO	NM_030671	3584	3603	-16.3	-1208.9	-1216.1	0.46	0.46	0.54	-0.96
hsa-miR-1	QKI	NM_206853	3947	3954	-10.4	-1636.6	-1638.6	0.65	0.65	0.35	-0.53
hsa-miR-1	QKI	NM_206854	5226	5233	-10.4	-1341.2	-1343.2	0.70	0.65	0.35	-0.53
hsa-miR-1	RAB43	NM_198490	1156	1170	-14.8	-2081.6	-2086.9	0.36	0.36	0.64	-1.26
hsa-miR-1	RAB5A	NM_004162	1514	1522	-11.6	-642.2	-643.3	0.18	0.18	0.82	-2.11
hsa-miR-1	RAB6B	NM_016577	2389	2396	-11.1	-2061.8	-2064.4	0.62	0.62	0.38	-0.59
hsa-miR-1	RAD54B	NM_012415	2840	2855	-18.2	-781.1	-785.5	0.01	0.01	0.99	-5.29
hsa-miR-1	RAPH1	NM_213589	6427	6444	-16.2	-1507.8	-1512.7	0.10	0.10	0.90	-2.85
hsa-miR-1	RARB	NM_000965	1827	1843	-15.9	-892.3	-897.1	0.12	0.12	0.88	-2.66
hsa-miR-1	RARB	NM_016152	1470	1486	-15.9	-766.1	-768.3	0.01	0.01	0.99	-5.19
hsa-miR-1	RASA1	NM_002890	3355	3374	-18.5	-1229.0	-1235.0	0.04	0.04	0.96	-4.01
hsa-miR-1	RASA1	NM_022650	2805	2824	-18.5	-936.7	-942.4	0.03	0.03	0.97	-4.30
hsa-miR-1	RNF111	NM_017610	3859	3865	-9.7	-1588.4	-1588.8	0.41	0.41	0.59	-1.11
hsa-miR-1	RNF141	NM_016422	2146	2152	-10.0	-1092.1	-1092.6	0.36	0.36	0.64	-1.26
hsa-miR-1	RNF165	NM_152470	5212	5220	-11.7	-1573.8	-1577.3	0.70	0.70	0.30	-0.43
hsa-miR-1	RNF8	NM_003958	5429	5448	-18.9	-1679.2	-1685.2	0.03	0.03	0.97	-4.40
hsa-miR-1	RPS11	NM_001015	596	610	-10.9	-200.3	-201.3	0.28	0.28	0.72	-1.58
hsa-miR-1	S100A7A	NM_176823	1676	1682	-9.6	-1316.1	-1317.1	0.59	0.59	0.41	-0.64
hsa-miR-1	SAMSN1	NM_022136	1356	1372	-13.7	-445.5	-450.1	0.46	0.46	0.54	-0.96
hsa-miR-1	SCN4B	NM_174934	3648	3655	-11.1	-1823.0	-1823.0	0.12	0.12	0.88	-2.66
hsa-miR-1	SCN4B	NM_174934	4029	4044	-16.5	-1817.8	-1823.0	0.10	0.10	0.90	-2.85
hsa-miR-1	SEC61A1	NM_013336	1729	1745	-15.7	-1383.1	-1387.4	0.09	0.09	0.91	-2.94
hsa-miR-1	SEMA6D	NM_020858	4969	4976	-10.5	-1735.1	-1736.8	0.54	0.54	0.46	-0.76
hsa-miR-1	SEMA6D	NM_153616	4930	4937	-10.5	-594.1	-595.8	0.50	0.54	0.46	-0.76
hsa-miR-1	SEMA6D	NM_153617	4987	4994	-10.5	-594.1	-595.8	0.50	0.54	0.46	-0.76
hsa-miR-1	SEMA6D	NM_153618	5155	5162	-10.5	-594.1	-595.8	0.50	0.54	0.46	-0.76
hsa-miR-1	SEMA6D	NM_153619	4965	4972	-10.5	-967.6	-969.3	0.50	0.54	0.46	-0.76
hsa-miR-1	SERPINB8	NM_001031848	941	960	-15.4	-366.5	-370.8	0.12	0.12	0.88	-2.66
hsa-miR-1	SFRP2	NM_003013	1688	1705	-15.7	-650.0	-656.2	0.36	0.36	0.64	-1.26
hsa-miR-1	SFRS1	NM_006924	1108	1115	-10.5	-1562.0	-1562.5	0.26	0.26	0.74	-1.67
hsa-miR-1	SFXN1	NM_022754	2019	2038	-14.7	-861.3	-865.4	0.17	0.17	0.83	-2.20
hsa-miR-1	SGK	NM_005627	2139	2152	-15.9	-714.6	-720.4	0.24	0.24	0.76	-1.75
hsa-miR-1	SH3PXD2B	NM_001017995	3424	3432	-11.7	-1780.4	-1781.7	0.20	0.19	0.81	-2.02
hsa-miR-1	SH3PXD2B	NM_001017995	7115	7131	-14.1	-1780.8	-1781.7	0.00	0.02	0.98	-4.70
hsa-miR-1	SHANK2	NM_012309	7835	7850	-14.5	-1462.5	-1466.8	0.20	0.22	0.78	-1.84
hsa-miR-1	SHANK2	NM_012309	8327	8343	-15.4	-1462.9	-1466.8	0.10	0.08	0.92	-3.04
hsa-miR-1	SHROOM3	NM_020859	7586	7594	-11.8	-1164.6	-1165.9	0.20	0.18	0.82	-2.11
hsa-miR-1	SLC24A3	NM_020689	2920	2937	-15.5	-1430.4	-1435.8	0.24	0.24	0.76	-1.75
hsa-miR-1	SLC25A22	NM_024698	1532	1552	-20.6	-1256.4	-1259.4	0.00	0.00	1.00	-9.09
hsa-miR-1	SLC2A12	NM_145176	3415	3433	-16.7	-816.1	-819.4	0.00	0.02	0.98	-4.90
hsa-miR-1	SLC35F1	NM_001029858	3643	3652	-12.5	-1461.2	-1462.7	0.12	0.12	0.88	-2.57
hsa-miR-1	SLC36A2	NM_181776	2044	2061	-17.9	-1086.8	-1093.9	0.14	0.14	0.86	-2.38
hsa-miR-1	SLC44A1	NM_080546	2225	2232	-10.9	-1337.4	-1337.7	0.17	0.17	0.83	-2.20
hsa-miR-1	SLC44A1	NM_080546	4249	4256	-10.9	-1335.7	-1337.7	0.51	0.51	0.49	-0.83
hsa-miR-1	SLC8A2	NM_015063	3555	3573	-19.0	-1913.7	-1917.5	0.00	0.00	1.00	-6.69
hsa-miR-1	SLC9A8	NM_015266	5917	5934	-14.2	-1752.7	-1757.3	0.30	0.34	0.66	-1.34
hsa-miR-1	SMAD4	NM_005359	2164	2170	-8.8	-916.3	-916.8	0.68	0.68	0.32	-0.48
hsa-miR-1	SMARCD2	NM_003077	2270	2283	-14.1	-1138.5	-1138.6	0.01	0.01	0.99	-5.49
hsa-miR-1	SMC4	NM_005496	4509	4530	-15.0	-1294.2	-1300.3	0.51	0.51	0.49	-0.83
hsa-miR-1	SNED1	NM_001080437	5567	5574	-11.1	-838.0	-839.2	0.30	0.28	0.72	-1.58
hsa-miR-1	SNED1	NM_001080437	6366	6373	-10.8	-837.9	-839.2	0.40	0.36	0.64	-1.26
hsa-miR-1	SORCS1	NM_052918	4687	4699	-11.4	-1064.5	-1064.5	0.10	0.09	0.91	-2.94
hsa-miR-1	SOX5	NM_152989	3999	4019	-18.0	-470.6	-475.0	0.00	0.02	0.98	-5.10
hsa-miR-1	SOX5	NM_178010	2531	2551	-18.0	-846.5	-850.9	0.02	0.02	0.98	-5.10
hsa-miR-1	SRGAP2	NM_015326	5302	5312	-15.4	-942.4	-942.4	0.00	0.00	1.00	-6.89
hsa-miR-1	SRP72	NM_006947	2483	2496	-15.9	-1061.4	-1068.7	0.59	0.59	0.41	-0.64
hsa-miR-1	SRPK2	NM_182692	2795	2813	-16.3	-1054.3	-1058.8	0.07	0.07	0.93	-3.33
hsa-miR-1	ST6GALNAC5	NM_030965	1511	1529	-14.2	-639.7	-643.8	0.24	0.24	0.76	-1.75
hsa-miR-1	STC2	NM_003714	4781	4787	-9.4	-1942.5	-1942.5	0.38	0.38	0.62	-1.18
hsa-miR-1	STK32B	NM_018401	3203	3221	-17.8	-1053.3	-1058.5	0.04	0.04	0.96	-4.11
hsa-miR-1	STK4	NM_006282	2469	2487	-14.6	-1480.4	-1486.5	0.60	0.62	0.38	-0.58
hsa-miR-1	STXBP4	NM_178509	2668	2676	-11.6	-1087.1	-1088.7	0.30	0.26	0.74	-1.67
hsa-miR-1	STXBP4	NM_178509	3162	3169	-10.7	-1086.6	-1088.7	0.60	0.59	0.41	-0.64
hsa-miR-1	SULF1	NM_015170	3928	3948	-18.1	-1594.5	-1603.5	0.46	0.46	0.54	-0.96
hsa-miR-1	SYNJ2	NM_003898	5116	5123	-10.3	-579.1	-579.1	0.20	0.21	0.79	-1.93
hsa-miR-1	SYT7	NM_004200	2111	2118	-10.8	-1826.4	-1827.8	0.38	0.38	0.62	-1.18
hsa-miR-1	SYT7	NM_004200	2717	2723	-9.3	-1827.8	-1827.8	0.41	0.41	0.59	-1.11
hsa-miR-1	TACR1	NM_001058	1574	1581	-10.6	-597.8	-597.8	0.17	0.17	0.83	-2.20
hsa-miR-1	TCF21	NM_198392	1372	1390	-13.3	-1069.9	-1073.2	0.26	0.26	0.74	-1.67
hsa-miR-1	TCF21	NM_198392	2243	2256	-13.6	-1071.3	-1073.2	0.07	0.07	0.93	-3.23
hsa-miR-1	TFAP2C	NM_003222	1907	1922	-11.5	-982.1	-984.0	0.34	0.34	0.66	-1.34
hsa-miR-1	TFCP2L1	NM_014553	3646	3665	-16.0	-1597.2	-1602.8	0.19	0.19	0.81	-2.02
hsa-miR-1	TFCP2L1	NM_014553	3776	3789	-12.2	-1599.4	-1602.8	0.54	0.54	0.46	-0.76
hsa-miR-1	TFEC	NM_001018058	1987	1994	-10.6	-1191.0	-1191.8	0.30	0.30	0.70	-1.50
hsa-miR-1	TFEC	NM_012252	2074	2081	-10.6	-1191.0	-1191.8	0.30	0.30	0.70	-1.50
hsa-miR-1	TGFB1I1	NM_015927	1784	1797	-10.7	-757.3	-758.8	0.43	0.43	0.57	-1.03
hsa-miR-1	TGIF	NM_173207	1324	1338	-15.1	-429.4	-432.7	0.07	0.07	0.93	-3.33
hsa-miR-1	TGIF	NM_173209	1232	1246	-15.1	-399.5	-402.8	0.07	0.07	0.93	-3.33
hsa-miR-1	TGIF	NM_173210	1319	1333	-15.1	-433.0	-439.6	0.62	0.62	0.38	-0.58
hsa-miR-1	TGM3	NM_003245	2322	2336	-14.4	-1000.3	-1001.3	0.02	0.02	0.98	-4.90
hsa-miR-1	TIMP3	NM_000362	2957	2969	-11.4	-1975.5	-1977.1	0.30	0.30	0.70	-1.50
hsa-miR-1	TLOC1	NM_003262	2136	2143	-10.6	-1368.9	-1370.9	0.60	0.59	0.41	-0.64
hsa-miR-1	TMCC1	NM_015008	1902	1909	-10.4	-1516.5	-1517.8	0.46	0.46	0.54	-0.96
hsa-miR-1	TMED5	NM_016040	1751	1768	-18.3	-1033.9	-1038.4	0.01	0.01	0.99	-5.29
hsa-miR-1	TMEM20	NM_153226	1930	1944	-15.8	-681.3	-684.3	0.03	0.03	0.97	-4.30
hsa-miR-1	TMEM35	NM_021637	1743	1762	-18.2	-623.7	-624.2	0.00	0.00	1.00	-9.19
hsa-miR-1	TNPO2	NM_013433	4324	4331	-10.4	-1962.4	-1962.4	0.19	0.19	0.81	-2.02
hsa-miR-1	TNS3	NM_022748	4808	4815	-10.9	-1032.2	-1032.9	0.20	0.22	0.78	-1.84
hsa-miR-1	TNS3	NM_022748	5049	5056	-10.4	-1032.9	-1032.9	0.20	0.19	0.81	-2.02
hsa-miR-1	TNS3	NM_022748	6061	6078	-15.5	-1028.4	-1032.9	0.10	0.12	0.88	-2.57
hsa-miR-1	TRHDE	NM_013381	3421	3439	-16.3	-1621.8	-1627.0	0.12	0.12	0.88	-2.66
hsa-miR-1	TRIO	NM_007118	9418	9427	-12.8	-262.9	-266.6	0.50	0.46	0.54	-0.96
hsa-miR-1	TSLP	NM_033035	1049	1055	-9.7	-681.1	-681.1	0.32	0.32	0.68	-1.42
hsa-miR-1	TSLP	NM_138551	817	823	-9.7	-602.8	-602.8	0.32	0.32	0.68	-1.42
hsa-miR-1	TTC3	NM_001001894	7315	7322	-10.4	-386.2	-388.3	0.70	0.68	0.32	-0.48
hsa-miR-1	TXNRD1	NM_003330	3383	3398	-17.2	-1240.1	-1246.6	0.16	0.16	0.84	-2.29
hsa-miR-1	TXNRD1	NM_182729	3146	3161	-17.2	-1139.6	-1147.1	0.32	0.32	0.68	-1.42
hsa-miR-1	TXNRD1	NM_182742	3273	3288	-17.2	-1203.0	-1205.9	0.01	0.01	0.99	-5.79
hsa-miR-1	TXNRD1	NM_182743	3036	3051	-17.2	-1101.9	-1109.4	0.32	0.32	0.68	-1.42
hsa-miR-1	UBE2H	NM_003344	1142	1159	-15.2	-880.3	-882.7	0.03	0.03	0.97	-4.30
hsa-miR-1	UBE2H	NM_182697	1049	1066	-15.2	-855.2	-857.6	0.03	0.03	0.97	-4.30
hsa-miR-1	UBE4A	NM_004788	4546	4567	-15.3	-696.9	-704.0	0.70	0.70	0.30	-0.43
hsa-miR-1	UBE4A	NM_004788	6023	6043	-15.3	-697.8	-704.0	0.50	0.46	0.54	-0.96
hsa-miR-1	UBLCP1	NM_145049	1883	1902	-14.4	-506.5	-511.6	0.41	0.41	0.59	-1.11
hsa-miR-1	UBN1	NM_016936	5299	5306	-10.9	-822.4	-824.2	0.50	0.46	0.54	-0.96
hsa-miR-1	UST	NM_005715	2158	2165	-10.7	-1350.0	-1351.6	0.46	0.46	0.54	-0.96
hsa-miR-1	UST	NM_005715	3944	3951	-10.6	-1351.1	-1351.6	0.24	0.24	0.76	-1.75
hsa-miR-1	UTRN	NM_007124	10781	10800	-17.0	-583.9	-588.3	0.00	0.04	0.96	-4.11
hsa-miR-1	VDP	NM_003715	3621	3639	-18.7	-1037.4	-1041.5	0.01	0.01	0.99	-6.09
hsa-miR-1	WBSCR18	NM_032317	2410	2422	-12.4	-957.3	-959.8	0.28	0.28	0.72	-1.58
hsa-miR-1	WDR47	NM_014969	3332	3344	-12.0	-1207.6	-1210.8	0.54	0.54	0.46	-0.76
hsa-miR-1	WDR5B	NM_019069	2374	2381	-10.7	-1190.0	-1192.2	0.62	0.62	0.38	-0.58
hsa-miR-1	WNK3	NM_001002838	7412	7419	-10.8	-511.6	-513.4	0.50	0.48	0.52	-0.89
hsa-miR-1	WNK3	NM_020922	7583	7590	-10.8	-511.6	-513.4	0.50	0.48	0.52	-0.89
hsa-miR-1	ZBTB38	NM_001080412	7131	7146	-19.9	-963.9	-966.6	0.00	0.00	1.00	-8.69
hsa-miR-1	ZBTB4	NM_020899	3748	3766	-15.3	-2440.7	-2445.9	0.24	0.24	0.76	-1.75
hsa-miR-1	ZBTB41	NM_194314	2800	2817	-13.1	-1333.3	-1334.6	0.10	0.07	0.93	-3.33
hsa-miR-1	ZBTB6	NM_006626	3792	3798	-9.6	-1019.2	-1019.5	0.41	0.41	0.59	-1.11
hsa-miR-1	ZBTB8	NM_001040441	3765	3772	-10.8	-2031.9	-2032.4	0.20	0.21	0.79	-1.93
hsa-miR-1	ZC3H7B	NM_017590	4557	4564	-10.9	-2503.0	-2503.0	0.13	0.13	0.87	-2.47
hsa-miR-1	ZCCHC17	NM_016505	1453	1471	-13.1	-523.9	-528.7	0.68	0.68	0.32	-0.48
hsa-miR-1	ZIC1	NM_003412	4903	4915	-13.3	-1699.9	-1700.2	0.03	0.03	0.97	-4.50
hsa-miR-1	ZNF187	NM_001023560	2099	2113	-13.8	-823.8	-825.0	0.04	0.04	0.96	-4.11
hsa-miR-1	ZNF187	NM_152736	1695	1709	-13.8	-655.6	-656.8	0.04	0.04	0.96	-4.11
hsa-miR-1	ZNF226	NM_001032375	620	636	-14.9	-272.1	-276.3	0.16	0.16	0.84	-2.29
hsa-miR-1	ZNF24	NM_006965	1634	1649	-11.5	-705.3	-707.5	0.41	0.41	0.59	-1.11
hsa-miR-1	ZNF250	NM_021061	2109	2126	-13.6	-745.8	-745.8	0.02	0.02	0.98	-5.10
hsa-miR-1	ZNF260	NM_001012756	2785	2801	-16.8	-1452.5	-1457.6	0.07	0.07	0.93	-3.23
hsa-miR-1	ZNF295	NM_020727	4875	4882	-10.6	-966.0	-968.0	0.60	0.59	0.41	-0.64
hsa-miR-1	ZNF43	NM_003423	5199	5206	-10.7	-1384.6	-1384.6	0.16	0.16	0.84	-2.29
hsa-miR-1	ZNF488	NM_153034	2349	2369	-17.7	-1277.5	-1284.1	0.12	0.12	0.88	-2.66
hsa-miR-1	ZNF592	NM_014630	7529	7536	-10.6	-1332.5	-1334.2	0.50	0.51	0.49	-0.83
hsa-miR-1	ZNF609	NM_015042	6426	6433	-10.9	-1484.4	-1486.8	0.60	0.62	0.38	-0.58
hsa-miR-1	ZNF609	NM_015042	8296	8303	-10.9	-1486.8	-1486.8	0.10	0.13	0.87	-2.47
hsa-miR-1	ZNF680	NM_178558	2634	2649	-12.7	-701.9	-704.2	0.19	0.19	0.81	-2.02
hsa-miR-1	ZNF792	NM_175872	3163	3180	-20.3	-1086.8	-1090.3	0.00	0.00	1.00	-8.29
hsa-miR-1	ZNF800	NM_176814	3398	3404	-9.2	-1166.9	-1167.8	0.68	0.68	0.32	-0.48
hsa-miR-1	ZSWIM3	NM_080752	2485	2499	-14.9	-997.3	-1003.6	0.59	0.59	0.41	-0.64
hsa-miR-100	AVPR1B	NM_000707	2097	2108	-19.1	-921.9	-928.6	0.04	0.04	0.96	-3.91
hsa-miR-100	BAZ2A	NM_013449	6522	6534	-13.3	-1008.0	-1011.6	0.30	0.32	0.68	-1.42
hsa-miR-100	BAZ2A	NM_013449	7473	7488	-14.7	-1006.9	-1011.6	0.30	0.26	0.74	-1.67
hsa-miR-100	BNIP2	NM_004330	1882	1902	-25.7	-626.6	-636.5	0.00	0.00	1.00	-7.29
hsa-miR-100	C1orf130	NM_001010980	2947	2964	-19.7	-1481.0	-1488.8	0.06	0.06	0.94	-3.42
hsa-miR-100	CCDC134	NM_024821	1150	1168	-18.7	-508.9	-517.2	0.19	0.19	0.81	-2.02
hsa-miR-100	CD93	NM_012072	2263	2281	-19.8	-1469.5	-1478.6	0.20	0.16	0.84	-2.29
hsa-miR-100	CLCN6	NM_001286	5022	5029	-14.8	-2011.2	-2013.9	0.05	0.05	0.95	-3.62
hsa-miR-100	CLDN11	NM_005602	2032	2046	-19.0	-757.8	-764.6	0.05	0.05	0.95	-3.72
hsa-miR-100	DNAJC5	NM_025219	2147	2161	-15.8	-1369.2	-1373.6	0.09	0.09	0.91	-2.94
hsa-miR-100	EMR2	NM_013447	3379	3398	-16.2	-1173.7	-1177.7	0.10	0.05	0.95	-3.72
hsa-miR-100	EMR2	NM_152916	3232	3251	-16.2	-1173.7	-1177.7	0.10	0.05	0.95	-3.72
hsa-miR-100	EMR2	NM_152917	3100	3119	-16.2	-1173.7	-1177.7	0.10	0.05	0.95	-3.72
hsa-miR-100	EMR2	NM_152918	2953	2972	-16.2	-1173.7	-1177.7	0.10	0.05	0.95	-3.72
hsa-miR-100	EMR2	NM_152919	3346	3365	-16.2	-1173.7	-1177.7	0.10	0.05	0.95	-3.72
hsa-miR-100	EMR2	NM_152920	3199	3218	-16.2	-1173.7	-1177.7	0.10	0.05	0.95	-3.72
hsa-miR-100	EMR2	NM_152921	3067	3086	-16.2	-1173.7	-1177.7	0.10	0.05	0.95	-3.72
hsa-miR-100	EPB41L1	NM_177996	3513	3533	-18.8	-2081.5	-2089.4	0.13	0.13	0.87	-2.47
hsa-miR-100	FANCC	NM_000136	3879	3895	-15.1	-1664.6	-1670.4	0.41	0.41	0.59	-1.11
hsa-miR-100	FGFR3	NM_000142	2991	2998	-12.0	-1805.1	-1808.5	0.59	0.59	0.41	-0.64
hsa-miR-100	FOXJ3	NM_014947	3638	3646	-12.2	-1581.0	-1584.0	0.43	0.43	0.57	-1.03
hsa-miR-100	FOXO3A	NM_001455	3144	3153	-17.3	-1478.7	-1483.8	0.05	0.05	0.95	-3.72
hsa-miR-100	FOXO3A	NM_201559	3117	3126	-17.3	-1299.9	-1305.0	0.05	0.05	0.95	-3.72
hsa-miR-100	FRAP1	NM_004958	8011	8032	-17.8	-263.0	-266.3	0.00	0.01	0.99	-5.99
hsa-miR-100	GPR55	NM_005683	3153	3178	-23.3	-1494.0	-1508.7	0.59	0.59	0.41	-0.64
hsa-miR-100	HIP1	NM_005338	7027	7036	-11.7	-1354.9	-1358.1	0.60	0.62	0.38	-0.58
hsa-miR-100	HSD17B13	NM_178135	2100	2118	-19.8	-632.8	-643.5	0.46	0.46	0.54	-0.96
hsa-miR-100	IMPDH1	NM_000883	2237	2257	-20.1	-1279.0	-1283.8	0.00	0.00	1.00	-6.79
hsa-miR-100	IMPDH1	NM_183243	1864	1884	-20.1	-1103.2	-1108.0	0.00	0.00	1.00	-6.79
hsa-miR-100	JMJD3	NM_001080424	5737	5752	-17.7	-445.5	-452.6	0.20	0.17	0.83	-2.20
hsa-miR-100	JMJD5	NM_024773	1724	1737	-14.8	-964.0	-970.3	0.62	0.62	0.38	-0.58
hsa-miR-100	LIF	NM_002309	1895	1918	-18.3	-1615.7	-1624.3	0.32	0.32	0.68	-1.42
hsa-miR-100	LOC389936	NM_001013656	2718	2737	-19.4	-1030.7	-1039.4	0.16	0.16	0.84	-2.29
hsa-miR-100	MBD3	NM_003926	2078	2096	-19.1	-1223.0	-1233.6	0.62	0.62	0.38	-0.58
hsa-miR-100	MCC	NM_002387	4132	4145	-16.4	-1474.9	-1481.3	0.26	0.26	0.74	-1.67
hsa-miR-100	MIS12	NM_024039	1522	1543	-20.5	-674.8	-681.5	0.01	0.01	0.99	-5.29
hsa-miR-100	MTMR3	NM_021090	5666	5682	-14.2	-2202.3	-2204.1	0.04	0.04	0.96	-3.91
hsa-miR-100	PITPNM2	NM_020845	4352	4373	-21.9	-990.1	-1003.4	0.60	0.59	0.41	-0.64
hsa-miR-100	PLXNA1	NM_032242	7827	7841	-14.1	-1526.8	-1530.8	0.20	0.24	0.76	-1.75
hsa-miR-100	SLC26A1	NM_022042	2835	2853	-18.8	-1684.8	-1693.8	0.30	0.30	0.70	-1.50
hsa-miR-100	SMARCA5	NM_003601	3656	3678	-17.9	-1077.4	-1084.8	0.18	0.18	0.82	-2.11
hsa-miR-100	SP7	NM_152860	2077	2094	-15.9	-1129.6	-1135.5	0.26	0.26	0.74	-1.67
hsa-miR-100	ST5	NM_005418	4493	4507	-18.1	-1768.9	-1773.9	0.02	0.02	0.98	-4.60
hsa-miR-100	TMEM135	NM_022918	1802	1818	-19.2	-914.5	-918.1	0.00	0.00	1.00	-7.09
hsa-miR-100	TMEM75	NM_001037234	1669	1685	-14.9	-653.1	-654.9	0.02	0.02	0.98	-4.60
hsa-miR-100	TNFSF11	NM_003701	1352	1375	-18.8	-647.9	-654.4	0.05	0.05	0.95	-3.81
hsa-miR-100	TNFSF11	NM_033012	1057	1080	-18.8	-473.4	-479.9	0.05	0.05	0.95	-3.81
hsa-miR-100	TRIB2	NM_021643	3501	3509	-12.6	-1413.0	-1413.9	0.07	0.07	0.93	-3.23
hsa-miR-100	ZFYVE19	NM_001077268	2174	2193	-19.0	-955.1	-960.3	0.01	0.01	0.99	-5.29
hsa-miR-100	ZFYVE9	NM_004799	4578	4600	-18.2	-1465.9	-1474.5	0.34	0.34	0.66	-1.34
hsa-miR-101	ABCC5	NM_005688	5604	5611	-10.8	-2051.4	-2051.4	0.14	0.14	0.86	-2.38
hsa-miR-101	ACTR2	NM_001005386	3736	3751	-14.7	-1033.4	-1036.1	0.06	0.06	0.94	-3.52
hsa-miR-101	ACTR2	NM_005722	3721	3736	-14.7	-1033.5	-1036.2	0.06	0.06	0.94	-3.52
hsa-miR-101	ADAMTS10	NM_030957	3926	3933	-10.5	-1981.9	-1981.9	0.18	0.18	0.82	-2.11
hsa-miR-101	ADAMTS3	NM_014243	4612	4633	-18.0	-1640.8	-1643.7	0.00	0.00	1.00	-6.59
hsa-miR-101	ADCY6	NM_015270	4916	4929	-16.0	-1000.2	-1006.5	0.30	0.32	0.68	-1.42
hsa-miR-101	ADCY6	NM_020983	4199	4212	-16.0	-2536.5	-2542.8	0.32	0.32	0.68	-1.42
hsa-miR-101	ADRB1	NM_000684	2632	2651	-21.6	-1153.9	-1159.9	0.00	0.00	1.00	-7.09
hsa-miR-101	AEBP2	NM_153207	1747	1755	-11.7	-587.9	-591.4	0.70	0.70	0.30	-0.43
hsa-miR-101	AFF3	NM_001025108	7829	7848	-15.1	-1183.8	-1189.8	0.50	0.46	0.54	-0.96
hsa-miR-101	AFF3	NM_002285	7846	7865	-15.1	-1183.8	-1189.8	0.50	0.46	0.54	-0.96
hsa-miR-101	ANKRD11	NM_013275	9248	9255	-10.8	-294.2	-296.2	0.50	0.54	0.46	-0.76
hsa-miR-101	ANKRD17	NM_032217	8217	8235	-16.9	-285.8	-289.2	0.00	0.02	0.98	-5.00
hsa-miR-101	ANKRD17	NM_198889	7464	7482	-16.9	-285.8	-289.2	0.00	0.02	0.98	-5.00
hsa-miR-101	ANKRD27	NM_032139	3743	3763	-21.4	-1478.4	-1485.2	0.01	0.01	0.99	-6.09
hsa-miR-101	ANKRD28	NM_015199	5911	5921	-12.0	-777.5	-780.3	0.40	0.43	0.57	-1.03
hsa-miR-101	AP3D1	NM_001077523	3639	3656	-15.7	-1903.7	-1911.0	0.65	0.65	0.35	-0.53
hsa-miR-101	AP3D1	NM_003938	3762	3779	-15.7	-1946.0	-1952.6	0.46	0.46	0.54	-0.96
hsa-miR-101	APOBEC4	NM_203454	2039	2058	-16.5	-685.9	-689.8	0.04	0.04	0.96	-4.11
hsa-miR-101	APRIN	NM_015032	6998	7005	-10.6	-691.4	-692.7	0.40	0.41	0.59	-1.11
hsa-miR-101	ARID1A	NM_006015	7805	7822	-13.2	-328.2	-332.8	0.60	0.59	0.41	-0.64
[truncated: 5,081,340 more chars]
